# Supplementary material for: Clinical relevance and therapeutic predictive ability of hypoxia biomarkers in head and neck cancer tumour models
Source: Mol Oncol. 2024 Mar 1;18(8):1885–903. doi: 10.1002/1878-0261.13620 (PMC11306523; doi:10.1002/1878-0261.13620)
Supplement: Supplementary file 1 — Fig. S1. CancerCellNet (CCN) Scores for tumour types other than HNSCC that were common in the HNSCC tumour models and cell lines. Fig. S2. Heatmap of CCN HNSCC diagnostic genes across cells, CDX and PDX tumours in comparison to TCGA Primary and TCGA Normal samples. Fig. S3. Principal component analysis for the log2 normalised counts per million of the 500 most variable genes for PDX and CDX tumours and cell lines. Fig. S4. Heatmaps of gene expression for the genes used in the nine hypoxia gene signatures. Fig. S5. Signature scores for the nine hypoxia gene signatures for individual CDX and PDX tumours. Fig. S6. Comparison of Signature scores for the nine hypoxia gene signatures for paired CDX tumours and cell lines. Fig. S7. Hypoxia Scores for the non‐HNSCC CDX tumours. Fig. S8. Comparison of Hypoxia Score and hypoxic fraction for HNSCC tumours for the nine hypoxia gene signatures. Fig. S9. Comparison of Hypoxia Score and EdU count for HNSCC tumours for the nine hypoxia gene signatures. Fig. S10. Tumour growth curves in mice with PDX or CDX tumours treated with 50 mg/kg evofosfamide in saline or control vehicle by IP injection at qd × 5 for 3 weeks. Fig. S11. Comparison of evofosfamide daily growth rate with a) Hypoxia Score, b) hypoxic fraction and c) EdU count for HNSCC tumour models. Table S1. STR profiles of UT‐SCC‐54A, UT‐SCC‐54B, UT‐SCC‐54C and HCT116. Table S2. Gene mutations in HCT116/54C cells. Table S3. RNASeq count matrix for cell, CDX and PDX samples. Table S4. VirTect viral RNA results for HPV status. Table S5. Clonogenic assay plating efficiencies. [file MOL2-18-1885-s001.zip]

Archive with 3 entries (3 files):
- mol213620-sup-0001-Supinfo.docx
- mol213620-sup-0002-Table_S2.xlsx
- mol213620-sup-0003-Table_S3.xlsx
