# Supplementary material for: Clinical relevance and therapeutic predictive ability of hypoxia biomarkers in head and neck cancer tumour models
Source: Mol Oncol. 2024 Mar 1;18(8):1885–903. doi: 10.1002/1878-0261.13620 (PMC11306523; doi:10.1002/1878-0261.13620)
Supplement: Supplementary file 1 — Fig. S1. CancerCellNet (CCN) Scores for tumour types other than HNSCC that were common in the HNSCC tumour models and cell lines. Fig. S2. Heatmap of CCN HNSCC diagnostic genes across cells, CDX and PDX tumours in comparison to TCGA Primary and TCGA Normal samples. Fig. S3. Principal component analysis for the log2 normalised counts per million of the 500 most variable genes for PDX and CDX tumours and cell lines. Fig. S4. Heatmaps of gene expression for the genes used in the nine hypoxia gene signatures. Fig. S5. Signature scores for the nine hypoxia gene signatures for individual CDX and PDX tumours. Fig. S6. Comparison of Signature scores for the nine hypoxia gene signatures for paired CDX tumours and cell lines. Fig. S7. Hypoxia Scores for the non‐HNSCC CDX tumours. Fig. S8. Comparison of Hypoxia Score and hypoxic fraction for HNSCC tumours for the nine hypoxia gene signatures. Fig. S9. Comparison of Hypoxia Score and EdU count for HNSCC tumours for the nine hypoxia gene signatures. Fig. S10. Tumour growth curves in mice with PDX or CDX tumours treated with 50 mg/kg evofosfamide in saline or control vehicle by IP injection at qd × 5 for 3 weeks. Fig. S11. Comparison of evofosfamide daily growth rate with a) Hypoxia Score, b) hypoxic fraction and c) EdU count for HNSCC tumour models. Table S1. STR profiles of UT‐SCC‐54A, UT‐SCC‐54B, UT‐SCC‐54C and HCT116. Table S2. Gene mutations in HCT116/54C cells. Table S3. RNASeq count matrix for cell, CDX and PDX samples. Table S4. VirTect viral RNA results for HPV status. Table S5. Clonogenic assay plating efficiencies. [file MOL2-18-1885-s001.zip › mol213620-sup-0002-Table_S2.xlsx]

## Sheet: All HCT116_54C mutations
All 147 mutations detected in HCT116/54C
Cell_line	Gene	Position	Mutation_type	Fishers_P_value_for_germline_variant	Maximum Population Frequency	ExAc	gnomAD_exome	gnomAD_genome	REF_reads	ALT_reads	Fraction_ALT_reads	PROVEAN_protein_ID	PROVEAN_prediction_(cutoff=-2.5)	SIFT_prediction_(cutoff=0.05_via_Provean)	PROVEAN_description	PROVEAN_chr_band	GCI_protein_annotation	GCI_driver_annotation	Variant_position_in_Cosmic_v82	In_Cosmic_census_somatic	Variant_position_in_dbSNP147 ?	Variant_ in_region_of_segmental_duplication?
HCT116/54C	ABCB1	chr7:87175259_C/G	nonsynonymous_SNV	6.97e-12	0.0001	8.24e-06	8.13e-06	.	30	30	0.5	ENSP00000265724	Deleterious	Tolerated	ATP-binding cassette, sub-family B (MDR/TAP), member 1 [Source:HGNC Symbol;Acc:40]	q21.12	p.D603H	predicted passenger	ID\x3dCOSM3032679\x3bOCCURENCE\x3d1(large_intestine)	.	rs746054969	.
HCT116/54C	ADSL	chr22:40757516_G/A	nonsynonymous_SNV	7.81e-18	0.0001	4.12e-05	5.28e-05	3.23e-05	39	45	0.54	ENSP00000390107	Deleterious	Damaging	adenylosuccinate lyase [Source:HGNC Symbol;Acc:291]	q13.1	p.R296Q	predicted passenger	ID\x3dCOSM1682277	.	rs755059672	.
HCT116/54C	AFP	chr4:74308073_G/A	stopgain	9.23e-10	0	8.29e-06	1.63e-05	6.46e-05	31	25	0.45	ENSP00000226359	NA	NA	alpha-fetoprotein [Source:HGNC Symbol;Acc:317]	q13.3	p.W181*	predicted passenger	ID\x3dCOSM1671075\x3bOCCURENCE\x3d1(large_intestine)	.	rs121912685	.
HCT116/54C	ATP11A	chr13:113481084_C/T	nonsynonymous_SNV	5.48e-14	.	.	4.06e-06	.	19	33	0.63	ENSP00000364781	Deleterious	Damaging	ATPase, class VI, type 11A [Source:HGNC Symbol;Acc:13552]	q34	p.T367M	predicted passenger	ID\x3dCOSM1677811	.	.	.
HCT116/54C	ATP4A	chr19:36050909_G/A	nonsynonymous_SNV	3.35e-13	0.0005	4.13e-05	4.06e-05	6.47e-05	38	34	0.47	ENSP00000262623	Deleterious	Damaging	ATPase, H+/K+ exchanging, alpha polypeptide [Source:HGNC Symbol;Acc:819]	q13.12	p.A285V	predicted passenger	ID\x3dCOSM3198084\x3bOCCURENCE\x3d1(central_nervous_system)	.	rs375031967	.
HCT116/54C	B3GNT4	chr12:122691420_T/C	nonsynonymous_SNV	5.26e-16	.	.	1.22e-05	.	22	38	0.63	ENSP00000319636	Deleterious	Damaging	UDP-GlcNAc:betaGal beta-1,3-N-acetylglucosaminyltransferase 4 [Source:HGNC Symbol;Acc:15683]	q24.31	p.C208R	predicted passenger	ID\x3dCOSM1677431\x3bOCCURENCE\x3d2(large_intestine)	.	.	.
HCT116/54C	B4GALT2	chr1:44447558_C/T	nonsynonymous_SNV	7.25e-10	0	1.66e-05	1.63e-05	.	41	26	0.39	ENSP00000310696	Deleterious	Damaging	UDP-Gal:betaGlcNAc beta 1,4- galactosyltransferase, polypeptide 2 [Source:HGNC Symbol;Acc:925]	p34.1	p.R200W	predicted passenger	ID\x3dCOSM4008331	.	rs753886330	.
HCT116/54C	BAHCC1	chr17:79410859_A/G	unknown	1.46e-09	0.0001	5.08e-05	6.85e-06	3.24e-05	57	26	0.31	ENSP00000303486	Deleterious	Damaging	BAH domain and coiled-coil containing 1 [Source:HGNC Symbol;Acc:29279]	q25.3	p.H747R	predicted passenger	ID\x3dCOSM4632170\x3bOCCURENCE\x3d1(large_intestine)	.	rs372161444	.
HCT116/54C	BCKDK	chr16:31121413_C/T	nonsynonymous_SNV	8.69e-11	.	.	2.84e-05	6.46e-05	52	29	0.36	ENSP00000219794	Deleterious	Damaging	branched chain ketoacid dehydrogenase kinase [Source:HGNC Symbol;Acc:16902]	p11.2	p.R131C	predicted passenger	ID\x3dCOSM1679039	.	.	.
HCT116/54C	C5orf42	chr5:37227779_G/A	nonsynonymous_SNV	1.24e-09	0.0001	4.59e-05	6.61e-06	.	35	25	0.42	ENSP00000389014	Deleterious	Tolerated	chromosome 5 open reading frame 42 [Source:HGNC Symbol;Acc:25801]	p13.2	p.T421I	predicted passenger	ID\x3dCOSM2688519\x3bOCCURENCE\x3d1(large_intestine)	.	rs752878745	.
HCT116/54C	CAMTA1	chr1:7724930_G/A	nonsynonymous_SNV	2.19e-32	0	8.31e-06	8.15e-06	.	79	84	0.52	ENSP00000306522	Deleterious	Damaging	calmodulin binding transcription activator 1 [Source:HGNC Symbol;Acc:18806]	p36.31	p.D775N	predicted passenger	ID\x3dCOSM1667115\x3bOCCURENCE\x3d2(large_intestine)	YES	rs199984599	.
HCT116/54C	CCDC73	chr11:32674734_G/A	nonsynonymous_SNV	1.9e-15	0.0004	0.0001	0.0002	0.0002	44	40	0.48	ENSP00000335325	Deleterious	Damaging	coiled-coil domain containing 73 [Source:HGNC Symbol;Acc:23261]	p13	p.R292W	predicted passenger	ID\x3dCOSM4631985\x3bOCCURENCE\x3d1(large_intestine)	.	rs201552334	.
HCT116/54C	CCDC80	chr3:112358110_C/T	nonsynonymous_SNV	4.93e-10	.	.	4.06e-06	.	35	26	0.43	ENSP00000206423	Neutral	Damaging	coiled-coil domain containing 80 [Source:HGNC Symbol;Acc:30649]	q13.2	p.D215N	predicted passenger	ID\x3dCOSM1670433\x3bOCCURENCE\x3d1(large_intestine)	.	.	.
HCT116/54C	CDH23	chr10:73439237_G/A	nonsynonymous_SNV	2.29e-14	.	.	4.28e-06	.	40	37	0.48	ENSP00000381836	Neutral	Damaging	cadherin-related 23 [Source:HGNC Symbol;Acc:13733]	q22.1	.	.	ID\x3dCOSM2160984	.	.	.
HCT116/54C	CDH4	chr20:60485505_G/A	nonsynonymous_SNV	4.97e-14	0.0008	2.49e-05	4.88e-05	6.46e-05	30	35	0.54	ENSP00000353656	Neutral	Damaging	cadherin 4, type 1, R-cadherin (retinal) [Source:HGNC Symbol;Acc:1763]	q13.33	p.V406M	predicted passenger	ID\x3dCOSM1247864\x3bOCCURENCE\x3d1(pancreas)	.	rs151072387	.
HCT116/54C	CEACAM5	chr19:42219138_C/T	nonsynonymous_SNV	9.83e-16	0.0001	5.77e-05	0.0001	0.0002	38	40	0.51	ENSP00000221992	Deleterious	Damaging	carcinoembryonic antigen-related cell adhesion molecule 5 [Source:HGNC Symbol;Acc:1817]	q13.2	p.R225C	predicted passenger	ID\x3dCOSM279799\x3bOCCURENCE\x3d2(large_intestine)	.	rs150900406	.
HCT116/54C	CELSR2	chr1:109794814_G/A	nonsynonymous_SNV	1.71e-29	0.0001	8.27e-06	1.63e-05	.	62	75	0.55	ENSP00000271332	Deleterious	Damaging	cadherin, EGF LAG seven-pass G-type receptor 2 (flamingo homolog, Drosophila) [Source:HGNC Symbol;Acc:3231]	p13.3	p.A705T	predicted passenger	ID\x3dCOSM1667775\x3bOCCURENCE\x3d2(large_intestine)	.	rs746803247	.
HCT116/54C	CELSR2	chr1:109807188_C/T	nonsynonymous_SNV	6.82e-12	.	.	4.06e-06	.	40	31	0.44	ENSP00000271332	Deleterious	Damaging	cadherin, EGF LAG seven-pass G-type receptor 2 (flamingo homolog, Drosophila) [Source:HGNC Symbol;Acc:3231]	p13.3	p.P1801L	predicted passenger	ID\x3dCOSM4020330\x3bOCCURENCE\x3d1(stomach)	.	.	.
HCT116/54C	CHD8	chr14:21862472_G/A	nonsynonymous_SNV	2.47e-13	0.0001	3.31e-05	1.63e-05	.	35	34	0.49	ENSP00000382863	Deleterious	Damaging	chromodomain helicase DNA binding protein 8 [Source:HGNC Symbol;Acc:20153]	q11.2	p.R1855C	predicted driver: tier 1	ID\x3dCOSM2029991	.	rs746319856	.
HCT116/54C	CHTF18	chr16:841911_C/T	nonsynonymous_SNV	6.21e-12	0.0003	2.36e-05	2.5e-05	3.23e-05	29	30	0.51	ENSP00000313029	Deleterious	Damaging	CTF18, chromosome transmission fidelity factor 18 homolog (S. cerevisiae) [Source:HGNC Symbol;Acc:18435]	p13.3	p.R389C	predicted passenger	ID\x3dCOSM2694212	.	rs773363598	.
HCT116/54C	CLSTN3	chr12:7287939_C/T	nonsynonymous_SNV	9.15e-16	.	.	4.06e-06	.	93	44	0.32	ENSP00000440679	Deleterious	Damaging	calsyntenin 3 [Source:HGNC Symbol;Acc:18371]	p13.31	p.R134W	predicted passenger	ID\x3dCOSM1676695\x3bOCCURENCE\x3d2(large_intestine)	.	.	.
HCT116/54C	COL22A1	chr8:139618677_C/A	nonsynonymous_SNV	1.54e-06	0.0001	2.8e-05	8.17e-06	3.23e-05	34	17	0.33	ENSP00000303153	Deleterious	Damaging	collagen, type XXII, alpha 1 [Source:HGNC Symbol;Acc:22989]	q24.3	p.G1351W	predicted passenger	ID\x3dCOSM1674205\x3bOCCURENCE\x3d1(large_intestine)	.	rs776424817	.
HCT116/54C	COL6A2	chr21:47552167_G/A	nonsynonymous_SNV	6.9e-22	0.0016	0.0002	9.11e-05	0.0003	38	54	0.59	ENSP00000300527	Neutral	Damaging	collagen, type VI, alpha 2 [Source:HGNC Symbol;Acc:2212]	q22.3	p.V921M	predicted passenger	ID\x3dCOSM2822494\x3bOCCURENCE\x3d2(large_intestine)	.	rs398123650	.
HCT116/54C	CORO2A	chr9:100919845_C/T	nonsynonymous_SNV	2.26e-11	0.0043	4.12e-05	8.12e-05	.	32	29	0.48	ENSP00000343746	Deleterious	Tolerated	coronin, actin binding protein, 2A [Source:HGNC Symbol;Acc:2255]	q22.33	p.R33H	predicted passenger	ID\x3dCOSM1580736\x3bOCCURENCE\x3d1(large_intestine)	.	rs551562035	.
HCT116/54C	COX7B2	chr4:46737046_A/T	nonsynonymous_SNV	1.74e-10	0.0001	1.65e-05	8.13e-06	.	24	26	0.52	ENSP00000305964	Neutral	Damaging	cytochrome c oxidase subunit VIIb2 [Source:HGNC Symbol;Acc:24381]	p12	p.V55E	predicted passenger	ID\x3dCOSM2848507\x3bOCCURENCE\x3d1(large_intestine)	.	rs769880381	.
HCT116/54C	CRTC1	chr19:18888175_C/T	nonsynonymous_SNV	1.91e-16	.	.	0	.	50	43	0.46	ENSP00000345001	Deleterious	Damaging	CREB regulated transcription coactivator 1 [Source:HGNC Symbol;Acc:16062]	p13.11	p.R646W	predicted passenger	ID\x3dCOSM1680806	YES	.	.
HCT116/54C	CSMD1	chr8:2949091_C/T	nonsynonymous_SNV	2.05e-11	0.0002	3.35e-05	3.3e-05	3.23e-05	31	29	0.48	ENSP00000430733	Deleterious	Tolerated	CUB and Sushi multiple domains 1 [Source:HGNC Symbol;Acc:14026]	p23.2	p.R2411H	predicted passenger	ID\x3dCOSM605411	.	rs201439492	.
HCT116/54C	CTBP2	chr10:126715911_C/T	nonsynonymous_SNV	3.66e-17	0.0001	8.33e-06	8.14e-06	.	20	40	0.67	ENSP00000311825	Neutral	Damaging	C-terminal binding protein 2 [Source:HGNC Symbol;Acc:2495]	q26.13	p.G140R	predicted passenger	ID\x3dCOSM1675642\x3bOCCURENCE\x3d3(large_intestine)	.	rs766915312	.
HCT116/54C	CWH43	chr4:48994005_C/T	nonsynonymous_SNV	6.4e-09	0.0003	4.94e-05	2.84e-05	6.46e-05	32	23	0.42	ENSP00000226432	Deleterious	Damaging	cell wall biogenesis 43 C-terminal homolog (S. cerevisiae) [Source:HGNC Symbol;Acc:26133]	p11	p.R137C	predicted passenger	ID\x3dCOSM1671016\x3bOCCURENCE\x3d2(large_intestine)	.	rs767186935	.
HCT116/54C	DDX11	chr12:31244665_C/T	nonsynonymous_SNV	1.46e-11	0.034	0.0002	5.1e-05	0	52	31	0.37	ENSP00000384703	Deleterious	Damaging	DEAD/H (Asp-Glu-Ala-Asp/His) box polypeptide 11 [Source:HGNC Symbol;Acc:2736]	p11.21	p.P368S	predicted passenger	ID\x3dCOSM3954641	.	rs201612562	Score\x3d0.978886\x3bName\x3dchr12:9567144
HCT116/54C	DEPDC5	chr22:32198783_G/A	nonsynonymous_SNV	7.17e-08	0.0001	8.36e-06	8.33e-06	.	45	21	0.32	ENSP00000371546	Deleterious	Damaging	DEP domain containing 5 [Source:HGNC Symbol;Acc:18423]	q12.2	p.R347H	predicted passenger	ID\x3dCOSM1415905	.	rs760668998	.
HCT116/54C	DNAH17	chr17:76462738_G/A	nonsynonymous_SNV	1.53e-15	0	1.77e-05	8.34e-06	.	22	37	0.63	ENSP00000374490	Deleterious	Tolerated	dynein, axonemal, heavy chain 17 [Source:HGNC Symbol;Acc:2946]	q25.3	p.P2966L	predicted passenger	ID\x3dCOSM1563618	.	rs374923749	.
HCT116/54C	DNAH9	chr17:11515011_C/T	nonsynonymous_SNV	9.28e-11	0.0001	8.24e-06	1.22e-05	.	27	27	0.5	ENSP00000262442	Neutral	Damaging	dynein, axonemal, heavy chain 9 [Source:HGNC Symbol;Acc:2953]	p12	p.T273M	predicted passenger	ID\x3dCOSM2925790\x3bOCCURENCE\x3d1(large_intestine)	.	rs760171024	.
HCT116/54C	DOCK1	chr10:128817034_C/T	nonsynonymous_SNV	2.77e-25	0.0003	8.31e-06	4.06e-06	.	21	57	0.73	ENSP00000280333	Deleterious	Damaging	dedicator of cytokinesis 1 [Source:HGNC Symbol;Acc:2987]	q26.2	p.P400L	predicted passenger	ID\x3dCOSM4175273	.	rs368944664	.
HCT116/54C	DYNC1H1	chr14:102514297_G/A	nonsynonymous_SNV	8.22e-09	0	8.3e-06	1.63e-05	.	36	23	0.39	ENSP00000348965	Deleterious	Tolerated	dynein, cytoplasmic 1, heavy chain 1 [Source:HGNC Symbol;Acc:2961]	q32.31	p.A4384T	predicted passenger	ID\x3dCOSM2262334\x3bOCCURENCE\x3d2(large_intestine)	.	rs768797999	.
HCT116/54C	EBF4	chr20:2686884_C/T	nonsynonymous_SNV	8.59e-14	0.001	4.42e-05	1.96e-05	.	57	37	0.39	ENSP00000405003	Deleterious	Damaging	early B-cell factor 4 [Source:HGNC Symbol;Acc:29278]	p13	p.R126C	predicted passenger	ID\x3dCOSM2887923\x3bOCCURENCE\x3d1(large_intestine)	.	rs375175006	.
HCT116/54C	ELMSAN1	chr14:74205805_G/A	nonsynonymous_SNV	1.96e-10	0.0001	9.14e-06	8.47e-06	3.23e-05	25	26	0.51	ENSP00000286523	Neutral	Damaging	chromosome 14 open reading frame 43 [Source:HGNC Symbol;Acc:19853]	q24.3	p.H303Y	predicted passenger	ID\x3dCOSM2137364\x3bOCCURENCE\x3d1(large_intestine)	.	rs377123380	.
HCT116/54C	ENTPD4	chr8:23305379_C/T	nonsynonymous_SNV	2.05e-11	0.0001	2.47e-05	1.63e-05	6.46e-05	31	29	0.48	ENSP00000351520	Neutral	Damaging	ectonucleoside triphosphate diphosphohydrolase 4 [Source:HGNC Symbol;Acc:14573]	p21.2	p.D76N	predicted passenger	ID\x3dCOSM2786707\x3bOCCURENCE\x3d1(large_intestine)	.	rs373070305	.
HCT116/54C	EPPK1	chr8:144945270_G/A	nonsynonymous_SNV	4.45e-10	0.0011	0.0003	0.0003	0.0002	49	27	0.36	ENSP00000436337	Deleterious	Damaging	epiplakin 1 [Source:HGNC Symbol;Acc:15577]	q24.3	p.R718C	predicted passenger	ID\x3dCOSM4632455\x3bOCCURENCE\x3d1(large_intestine)	.	rs200946098	.
HCT116/54C	FAM131B	chr7:143056481_G/A	nonsynonymous_SNV	8.27e-11	0.0001	1.75e-05	8.18e-06	.	26	27	0.51	ENSP00000410603	Deleterious	Damaging	family with sequence similarity 131, member B [Source:HGNC Symbol;Acc:22202]	q34	p.P69L	predicted passenger	ID\x3dCOSM1086758	YES	rs757750227	.
HCT116/54C	FASN	chr17:80041128_C/T	nonsynonymous_SNV	2.73e-18	.	.	0	.	27	44	0.62	ENSP00000304592	Deleterious	Damaging	fatty acid synthase [Source:HGNC Symbol;Acc:3594]	q25.3	p.A1839T	predicted passenger	ID\x3dCOSM1680167\x3bOCCURENCE\x3d2(large_intestine)	.	.	.
HCT116/54C	FAT2	chr5:150945845_C/T	nonsynonymous_SNV	6.45e-11	0.0001	8.24e-06	1.63e-05	.	24	27	0.53	ENSP00000261800	Deleterious	Damaging	FAT tumor suppressor homolog 2 (Drosophila) [Source:HGNC Symbol;Acc:3596]	q33.1	p.R883H	predicted passenger	ID\x3dCOSM215972\x3bOCCURENCE\x3d1(central_nervous_system)	.	rs147663319	.
HCT116/54C	FDXR	chr17:72862650_C/T	nonsynonymous_SNV	3.76e-08	.	.	0	.	31	21	0.4	ENSP00000416515	Deleterious	Damaging	ferredoxin reductase [Source:HGNC Symbol;Acc:3642]	q25.1	p.R104H	predicted passenger	ID\x3dCOSM1680077	.	rs767404506	.
HCT116/54C	FLT4	chr5:180043449_G/A	nonsynonymous_SNV	3.67e-15	.	.	4.06e-06	3.23e-05	41	39	0.49	ENSP00000261937	Deleterious	Damaging	fms-related tyrosine kinase 4 [Source:HGNC Symbol;Acc:3767]	q35.3	p.S1046L	predicted driver: tier 1	ID\x3dCOSM327804	YES	.	.
HCT116/54C	FOXO1	chr13:41134019_G/A	nonsynonymous_SNV	1.5e-08	0.0005	0.0001	0.0001	0.0002	31	22	0.42	ENSP00000368880	Neutral	Damaging	forkhead box O1 [Source:HGNC Symbol;Acc:3819]	q14.11	p.R537C	predicted driver: tier 2	ID\x3dCOSM4685447	YES	rs146488369	.
HCT116/54C	GPR142	chr17:72368372_G/A	nonsynonymous_SNV	1.57e-14	0.0061	0.0005	0.0005	0.0001	29	36	0.55	ENSP00000335158	Deleterious	Tolerated	G protein-coupled receptor 142 [Source:HGNC Symbol;Acc:20088]	q25.1	p.R341Q	predicted passenger	ID\x3dCOSM2977478\x3bOCCURENCE\x3d2(skin)	.	rs138844667	.
HCT116/54C	GRIN2C	chr17:72843587_G/A	nonsynonymous_SNV	3.66e-10	0.0002	3.31e-05	5.69e-05	3.23e-05	45	27	0.38	ENSP00000293190	Deleterious	Damaging	glutamate receptor, ionotropic, N-methyl D-aspartate 2C [Source:HGNC Symbol;Acc:4587]	q25.1	p.R621W	predicted passenger	ID\x3dCOSM1680075	.	rs758944848	.
HCT116/54C	HCRTR1	chr1:32084944_G/A	nonsynonymous_SNV	8.27e-11	0	8.24e-06	1.22e-05	.	26	27	0.51	ENSP00000362810	Neutral	Damaging	hypocretin (orexin) receptor 1 [Source:HGNC Symbol;Acc:4848]	p35.2	p.A51T	predicted passenger	ID\x3dCOSM4236637	.	rs749859402	.
HCT116/54C	HDLBP	chr2:242195708_C/T	nonsynonymous_SNV	2.96e-35	.	.	4.06e-06	.	118	95	0.45	ENSP00000312042	Deleterious	Damaging	high density lipoprotein binding protein [Source:HGNC Symbol;Acc:4857]	q37.3	p.R255H	predicted passenger	ID\x3dCOSM4311930	.	.	.
HCT116/54C	HLA-DQA2	chr6:32713771_T/C	nonsynonymous_SNV	0.00012473	0.0083	0.0065	0.0005	0.0232	43	12	0.22	ENSP00000364076	Deleterious	Damaging	major histocompatibility complex, class II, DQ alpha 2 [Source:HGNC Symbol;Acc:4943]	p21.32	p.F179L	predicted passenger	ID\x3dCOSM4594391\x3bOCCURENCE\x3d8(upper_aerodigestive_tract)	.	rs148720159	.
HCT116/54C	HSPA12A	chr10:118434699_C/T	nonsynonymous_SNV	2.91e-07	0	8.35e-06	4.07e-06	.	36	19	0.35	ENSP00000358211	Neutral	Damaging	heat shock 70kDa protein 12A [Source:HGNC Symbol;Acc:19022]	q25.3	p.V541M	predicted passenger	ID\x3dCOSM1675597\x3bOCCURENCE\x3d4(large_intestine)	.	rs781946508	.
HCT116/54C	HTR3C	chr3:183778079_G/A	nonsynonymous_SNV	4.61e-19	0.0001	9.06e-05	6.5e-05	3.24e-05	24	45	0.65	ENSP00000322617	Deleterious	Tolerated	5-hydroxytryptamine (serotonin) receptor 3, family member C [Source:HGNC Symbol;Acc:24003]	q27.1	p.R428H	predicted passenger	ID\x3dCOSM3330512\x3bOCCURENCE\x3d1(large_intestine)	.	rs374888245	.
HCT116/54C	ITPR2	chr12:26985713_A/G	nonsynonymous_SNV	4.03e-06	.	.	4.29e-06	.	37	16	0.3	ENSP00000370744	Deleterious	Damaging	inositol 1,4,5-trisphosphate receptor, type 2 [Source:HGNC Symbol;Acc:6181]	p11.23	.	not protein-affecting	ID\x3dCOSM1676799\x3bOCCURENCE\x3d1(large_intestine)	.	.	.
HCT116/54C	KALRN	chr3:123987776_C/T	nonsynonymous_SNV	4.97e-14	.	.	4.06e-06	.	30	35	0.54	ENSP00000353109	Deleterious	Damaging	kalirin, RhoGEF kinase [Source:HGNC Symbol;Acc:4814]	q21.1	p.R213W	predicted passenger	ID\x3dCOSM1418470	.	.	.
HCT116/54C	KIAA1549	chr7:138588422_C/T	nonsynonymous_SNV	5.81e-14	.	.	4.17e-06	.	51	37	0.42	ENSP00000416040	Deleterious	Damaging	KIAA1549 [Source:HGNC Symbol;Acc:22219]	q34	p.R1194H	predicted passenger	ID\x3dCOSM2860291	YES	.	.
HCT116/54C	KIF13B	chr8:28974424_G/A	nonsynonymous_SNV	4.13e-14	0.0001	2.49e-05	1.63e-05	3.23e-05	60	38	0.39	ENSP00000427900	Deleterious	Tolerated	kinesin family member 13B [Source:HGNC Symbol;Acc:14405]	p12	p.T1254M	predicted passenger	ID\x3dCOSM2788925	.	rs372464024	.
HCT116/54C	KIR3DL2	chr19:55377290_G/A	nonsynonymous_SNV	1.23e-12	.	.	4.06e-06	.	42	33	0.44	ENSP00000325525	Deleterious	Damaging	killer cell immunoglobulin-like receptor, three domains, long cytoplasmic tail, 2 [Source:HGNC Symbol;Acc:6339]	q13.42	p.G344E	predicted passenger	ID\x3dCOSM1681363	.	.	Score\x3d0.905203\x3bName\x3dchr19_gl000209_random:60657
HCT116/54C	KRAS	chr12:25398281_C/T	nonsynonymous_SNV	2.95e-14	.	.	0	.	21	34	0.62	ENSP00000256078	Deleterious	Damaging	v-Ki-ras2 Kirsten rat sarcoma viral oncogene homolog [Source:HGNC Symbol;Acc:6407]	p12.1	p.G13D	known in: COREAD;AML;NSCLC;BRCA;OV;THCA	ID\x3dCOSM532	YES	rs112445441	.
HCT116/54C	KRT78	chr12:53241737_C/T	nonsynonymous_SNV	4.85e-12	.	.	4.06e-06	.	27	30	0.53	ENSP00000306261	Neutral	Damaging	keratin 78 [Source:HGNC Symbol;Acc:28926]	q13.13	p.A185T	predicted passenger	ID\x3dCOSM1932075\x3bOCCURENCE\x3d1(large_intestine)	.	.	.
HCT116/54C	LRP1B	chr2:141135765_G/A	nonsynonymous_SNV	1.11e-12	.	.	0	.	31	32	0.51	ENSP00000374135	Neutral	Damaging	low density lipoprotein receptor-related protein 1B [Source:HGNC Symbol;Acc:6693]	q22.2	p.A3541V	predicted passenger	ID\x3dCOSM3117226\x3bOCCURENCE\x3d1(large_intestine)	YES	.	.
HCT116/54C	MATN4	chr20:43927050_C/T	nonsynonymous_SNV	1.77e-18	0.0001	3.35e-05	4.09e-05	0.0001	30	45	0.6	ENSP00000255132	Deleterious	NA	matrilin 4 [Source:HGNC Symbol;Acc:6910]	q13.12	p.E396K	predicted passenger	ID\x3dCOSM3405132	.	rs755669114	.
HCT116/54C	MCCC2	chr5:70939693_G/A	nonsynonymous_SNV	9.23e-10	0	2.47e-05	3.25e-05	3.23e-05	31	25	0.45	ENSP00000343657	Deleterious	Damaging	methylcrotonoyl-CoA carboxylase 2 (beta) [Source:HGNC Symbol;Acc:6937]	q13.2	p.G374R	predicted passenger	ID\x3dCOSM1671681\x3bOCCURENCE\x3d2(large_intestine)	.	rs753784414	.
HCT116/54C	METAP1	chr4:99966410_C/T	nonsynonymous_SNV	5.81e-16	0.0001	2.54e-05	2.04e-05	.	34	40	0.54	ENSP00000296411	Deleterious	Tolerated	methionyl aminopeptidase 1 [Source:HGNC Symbol;Acc:15789]	q23	p.R246W	predicted passenger	ID\x3dCOSM2989531\x3bOCCURENCE\x3d1(large_intestine)	.	rs780951839	.
HCT116/54C	MSH3	chr5:79970914_CA/C	frameshift_deletion	3.5e-36	0	8.25e-05	1.64e-05	0	6	69	0.92	ENSP00000265081	NA	NA	mutS homolog 3 (E. coli) [Source:HGNC Symbol;Acc:7326]	q14.1	.	.	ID\x3dCOSM1438888	.	rs752887309	.
HCT116/54C	MVP	chr16:29853237_G/A	nonsynonymous_SNV	1.84e-09	0	2.5e-05	1.23e-05	.	28	24	0.46	ENSP00000349977	Deleterious	Damaging	major vault protein [Source:HGNC Symbol;Acc:7531]	p11.2	p.V480M	predicted passenger	ID\x3dCOSM1678978\x3bOCCURENCE\x3d2(large_intestine)	.	rs778019284	.
HCT116/54C	MYL12A	chr18:3253292_G/A	nonsynonymous_SNV	1.12e-16	0.0001	8.24e-06	4.06e-06	.	30	41	0.58	ENSP00000217652	Deleterious	Tolerated	myosin, light chain 12A, regulatory, non-sarcomeric [Source:HGNC Symbol;Acc:16701]	p11.31	p.R16H	predicted passenger	ID\x3dCOSM2811006\x3bOCCURENCE\x3d2(large_intestine)	.	rs779497317	.
HCT116/54C	MYO1G	chr7:45016203_C/T	nonsynonymous_SNV	1.63e-15	0.0003	4.12e-05	2.84e-05	3.23e-05	53	41	0.44	ENSP00000258787	Deleterious	Damaging	myosin IG [Source:HGNC Symbol;Acc:13880]	p13	p.A120T	predicted passenger	ID\x3dCOSM3263209\x3bOCCURENCE\x3d1(large_intestine)	.	rs372361298	.
HCT116/54C	MYO7B	chr2:128350432_A/G	nonsynonymous_SNV	2.53e-15	0.0002	3.41e-05	3.77e-05	.	47	40	0.46	ENSP00000374175	Neutral	Damaging	myosin VIIB [Source:HGNC Symbol;Acc:7607]	q14.3	p.I686V	predicted passenger	ID\x3dCOSM4632275	.	rs373703226	.
HCT116/54C	MYT1L	chr2:1926616_C/T	nonsynonymous_SNV	1.87e-20	0	8.28e-06	8.12e-06	.	54	53	0.5	ENSP00000382114	Neutral	Damaging	myelin transcription factor 1-like [Source:HGNC Symbol;Acc:7623]	p25.3	p.G309R	predicted passenger	ID\x3dCOSM2712949	.	rs781602277	.
HCT116/54C	NAA40	chr11:63719919_C/T	nonsynonymous_SNV	8.04e-16	0.0001	8.24e-06	8.12e-06	.	45	41	0.48	ENSP00000367024	Deleterious	Damaging	N(alpha)-acetyltransferase 40, NatD catalytic subunit, homolog (S. cerevisiae) [Source:HGNC Symbol;Acc:25845]	q13.1	p.R98W	predicted passenger	ID\x3dCOSM1676131\x3bOCCURENCE\x3d2(large_intestine)	.	rs778997795	.
HCT116/54C	NBPF14	chr1:148343792_C/A	nonsynonymous_SNV	7.93e-13	0.0035	0.0024	0.001	0.0836	37	33	0.47	ENSP00000358203	Neutral	Damaging	neuroblastoma breakpoint family, member 20 [Source:HGNC Symbol;Acc:32000]	q21.2	p.V99F	predicted passenger	ID\x3dCOSM1472556\x3bOCCURENCE\x3d16(upper_aerodigestive_tract)	.	rs200528112	Score\x3d0.98555\x3bName\x3dchr1:144599386
HCT116/54C	NCOA1	chr2:24952419_C/T	nonsynonymous_SNV	6.67e-16	0.0001	1.65e-05	8.12e-06	.	35	40	0.53	ENSP00000320940	Neutral	Damaging	nuclear receptor coactivator 1 [Source:HGNC Symbol;Acc:7668]	p23.3	p.T979M	predicted passenger	ID\x3dCOSM2911448	YES	rs768905950	.
HCT116/54C	NEU2	chr2:233899688_A/G	nonsynonymous_SNV	8.06e-13	0.0001	8.32e-06	1.22e-05	.	49	34	0.41	ENSP00000233840	Deleterious	Damaging	sialidase 2 (cytosolic sialidase) [Source:HGNC Symbol;Acc:7759]	q37.1	p.E355G	predicted passenger	ID\x3dCOSM1669861\x3bOCCURENCE\x3d1(large_intestine)	.	rs780793574	.
HCT116/54C	NEUROD1	chr2:182542971_T/TG	frameshift_insertion	4.38e-06	0.0011	0.0007	1.63e-05	.	40	16	0.29	ENSP00000295108	NA	NA	neurogenic differentiation 1 [Source:HGNC Symbol;Acc:7762]	q31.3	.	.	ID\x3dCOSM4615314\x3bOCCURENCE\x3d1(breast)	.	rs387906384	.
HCT116/54C	NLRC3	chr16:3598746_C/T	nonsynonymous_SNV	1.21e-08	0	1.77e-05	4.46e-06	.	28	22	0.44	ENSP00000414415	Neutral	Damaging	NLR family, CARD domain containing 3 [Source:HGNC Symbol;Acc:29889]	p13.3	.	.	ID\x3dCOSM2919519\x3bOCCURENCE\x3d1(large_intestine)	.	rs754352071	.
HCT116/54C	NOTCH1	chr9:139401817_C/T	nonsynonymous_SNV	5.5e-12	0.0002	2.71e-05	2.46e-05	.	28	30	0.52	ENSP00000277541	Deleterious	Damaging	notch 1 [Source:HGNC Symbol;Acc:7881]	q34.3	p.G1195R	predicted driver: tier 1	ID\x3dCOSM1674966	YES	rs777194812	.
HCT116/54C	NUP88	chr17:5308489_G/A	nonsynonymous_SNV	8.71e-13	0.001	3.3e-05	2.84e-05	.	38	33	0.46	ENSP00000225696	Deleterious	Damaging	nucleoporin 88kDa [Source:HGNC Symbol;Acc:8067]	p13.2	p.A311V	predicted passenger	ID\x3dCOSM1679423\x3bOCCURENCE\x3d2(large_intestine)	.	rs563564141	.
HCT116/54C	OBSCN	chr1:228433269_C/T	nonsynonymous_SNV	7.68e-19	0.002	9.11e-05	0.0001	.	44	48	0.52	ENSP00000455507	Deleterious	Tolerated	obscurin, cytoskeletal calmodulin and titin-interacting RhoGEF [Source:HGNC Symbol;Acc:15719]	q42.13	p.R1213C	predicted passenger	ID\x3dCOSM3749037	.	rs367554644	.
HCT116/54C	OR13G1	chr1:247836183_G/A	nonsynonymous_SNV	3.33e-17	0.0029	5.78e-05	6.1e-05	.	29	42	0.59	ENSP00000352717	Deleterious	Damaging	olfactory receptor, family 13, subfamily G, member 1 [Source:HGNC Symbol;Acc:14999]	q44	p.T54M	predicted passenger	ID\x3dCOSM907068\x3bOCCURENCE\x3d1(endometrium)	.	rs200763482	.
HCT116/54C	OR2L3	chr1:248224762_G/A	nonsynonymous_SNV	1.37e-15	0.0001	2.47e-05	3.66e-05	.	33	39	0.54	ENSP00000353044	Deleterious	Tolerated	olfactory receptor, family 2, subfamily L, member 3 [Source:HGNC Symbol;Acc:15009]	q44	p.R260H	predicted passenger	ID\x3dCOSM907177\x3bOCCURENCE\x3d2(oesophagus)	.	rs751313839	.
HCT116/54C	OR2T35	chr1:248801950_C/G	nonsynonymous_SNV	5.41e-06	0.56	0.0029	0.0002	4.26e-05	0	10	1	ENSP00000324369	Deleterious	Damaging	olfactory receptor, family 2, subfamily T, member 35 [Source:HGNC Symbol;Acc:31257]	q44	p.V204L	predicted passenger	ID\x3dCOSM4143676\x3bOCCURENCE\x3d3(thyroid)	.	rs112397726	Score\x3d0.979009\x3bName\x3dchr1:248584239
HCT116/54C	OR4E2	chr14:22133660_C/T	nonsynonymous_SNV	5.87e-16	0.0014	0.0001	0.0002	0.0001	42	41	0.49	ENSP00000386195	Deleterious	Damaging	olfactory receptor, family 4, subfamily E, member 2 [Source:HGNC Symbol;Acc:8297]	q11.2	p.R122C	predicted passenger	ID\x3dCOSM1677870\x3bOCCURENCE\x3d2(skin)	.	rs201192739	.
HCT116/54C	PCDHA3	chr5:140182763_G/A	nonsynonymous_SNV	4.14e-21	0.0001	8.29e-06	4.07e-06	.	58	55	0.49	ENSP00000429808	Deleterious	Damaging	protocadherin alpha 3 [Source:HGNC Symbol;Acc:8669]	q31.3	p.A661T	predicted passenger	ID\x3dCOSM3239740	.	rs781920190	.
HCT116/54C	PDE4A	chr19:10574586_C/T	nonsynonymous_SNV	8.29e-11	0	2.47e-05	1.22e-05	3.23e-05	51	29	0.36	ENSP00000270474	Deleterious	Damaging	phosphodiesterase 4A, cAMP-specific [Source:HGNC Symbol;Acc:8780]	p13.2	p.R621C	predicted passenger	ID\x3dCOSM990585	.	rs775904264	.
HCT116/54C	PDE8B	chr5:76703227_G/A	nonsynonymous_SNV	1.3e-19	0.0001	2.47e-05	2.03e-05	.	54	51	0.49	ENSP00000264917	Deleterious	Damaging	phosphodiesterase 8B [Source:HGNC Symbol;Acc:8794]	q13.3	p.R437H	predicted passenger	ID\x3dCOSM3074158\x3bOCCURENCE\x3d1(large_intestine)	.	rs755981194	.
HCT116/54C	PHC3	chr3:169847004_C/T	nonsynonymous_SNV	2.06e-12	0	8.29e-06	4.07e-06	.	37	32	0.46	ENSP00000420294	Neutral	Damaging	polyhomeotic homolog 3 (Drosophila) [Source:HGNC Symbol;Acc:15682]	q26.2	p.S419N	predicted passenger	ID\x3dCOSM3204101	.	rs772697117	.
HCT116/54C	PIGO	chr9:35091522_T/TG	frameshift_insertion	7.33e-11	0.0004	0.0002	0	.	25	27	0.52	ENSP00000339382	NA	NA	phosphatidylinositol glycan anchor biosynthesis, class O [Source:HGNC Symbol;Acc:23215]	p13.3	.	.	ID\x3dCOSM112011\x3bOCCURENCE\x3d1(breast)	.	rs770591449	.
HCT116/54C	PIK3CA	chr3:178952085_A/G	nonsynonymous_SNV	5.12e-19	0	8.32e-06	4.08e-06	.	41	48	0.54	ENSP00000263967	Neutral	Damaging	phosphoinositide-3-kinase, catalytic, alpha polypeptide [Source:HGNC Symbol;Acc:8975]	q26.32	p.H1047R	known in: NSCLC;BRCA;COREAD;OV	ID\x3dCOSM94986	YES	rs121913279	.
HCT116/54C	PIP5K1C	chr19:3664899_G/A	nonsynonymous_SNV	4.88e-13	0.0002	3.33e-05	2.03e-05	.	25	32	0.56	ENSP00000444779	Neutral	Damaging	phosphatidylinositol-4-phosphate 5-kinase, type I, gamma [Source:HGNC Symbol;Acc:8996]	p13.3	p.T47M	predicted passenger	ID\x3dCOSM3199579\x3bOCCURENCE\x3d1(large_intestine)	.	rs751527184	.
HCT116/54C	PKP2	chr12:33031239_G/A	nonsynonymous_SNV	3.13e-20	0.0001	1.65e-05	1.63e-05	.	50	52	0.51	ENSP00000070846	Deleterious	Tolerated	plakophilin 2 [Source:HGNC Symbol;Acc:9024]	p11.21	p.P192L	predicted passenger	ID\x3dCOSM2206127\x3bOCCURENCE\x3d1(large_intestine)	.	rs748566573	.
HCT116/54C	PLCB3	chr11:64030200_C/T	nonsynonymous_SNV	1.66e-06	.	.	4.06e-06	.	36	17	0.32	ENSP00000279230	Deleterious	Damaging	phospholipase C, beta 3 (phosphatidylinositol-specific) [Source:HGNC Symbol;Acc:9056]	q13.1	p.R759W	predicted passenger	ID\x3dCOSM1676139\x3bOCCURENCE\x3d1(stomach)	.	.	.
HCT116/54C	PODN	chr1:53535789_C/T	nonsynonymous_SNV	1.33e-09	0.0001	3.38e-05	2.87e-05	3.23e-05	36	25	0.41	ENSP00000308315	Deleterious	Damaging	podocan [Source:HGNC Symbol;Acc:23174]	p32.3	p.R136C	predicted passenger	ID\x3dCOSM1667551	.	rs745399423	.
HCT116/54C	POGK	chr1:166819125_C/T	nonsynonymous_SNV	7.01e-20	0	8.24e-06	4.06e-06	.	68	53	0.44	ENSP00000356849	Neutral	Damaging	pogo transposable element with KRAB domain [Source:HGNC Symbol;Acc:18800]	q24.1	p.R437W	predicted passenger	ID\x3dCOSM1668186\x3bOCCURENCE\x3d3(large_intestine)	.	rs752253527	.
HCT116/54C	POLR2A	chr17:7400730_G/A	nonsynonymous_SNV	2.06e-15	0	8.25e-06	4.06e-06	.	36	39	0.52	ENSP00000314949	Deleterious	Damaging	polymerase (RNA) II (DNA directed) polypeptide A, 220kDa [Source:HGNC Symbol;Acc:9187]	p13.1	p.R292H	predicted passenger	ID\x3dCOSM1679477\x3bOCCURENCE\x3d2(large_intestine)	.	rs748476670	.
HCT116/54C	POM121L2	chr6:27278850_G/A	nonsynonymous_SNV	3.2e-13	.	.	3.29e-05	3.23e-05	29	33	0.53	ENSP00000392726	Neutral	Damaging	POM121 membrane glycoprotein-like 2 [Source:HGNC Symbol;Acc:13973]	p22.1	p.T367I	predicted passenger	ID\x3dCOSM3249117\x3bOCCURENCE\x3d1(large_intestine)	.	.	.
HCT116/54C	POMGNT2	chr3:43122451_C/T	nonsynonymous_SNV	2.65e-25	0	8.24e-06	8.12e-06	.	46	63	0.58	ENSP00000344125	Neutral	Damaging	chromosome 3 open reading frame 39 [Source:HGNC Symbol;Acc:25902]	p22.1	p.R158H	predicted passenger	ID\x3dCOSM1670101\x3bOCCURENCE\x3d3(large_intestine)	.	rs387907300	.
HCT116/54C	PPFIA4	chr1:203020974_G/A	nonsynonymous_SNV	6.85e-14	.	.	4.08e-06	.	20	33	0.62	ENSP00000356209	Deleterious	Damaging	protein tyrosine phosphatase, receptor type, f polypeptide (PTPRF), interacting protein (liprin), alpha 4 [Source:HGNC Symbol;Acc:9248]	q32.1	p.R24H	predicted passenger	ID\x3dCOSM4229463	.	.	.
HCT116/54C	PRKCG	chr19:54403572_A/G	nonsynonymous_SNV	2.41e-13	0.0001	8.24e-06	4.06e-06	.	21	32	0.6	ENSP00000443493	Deleterious	Tolerated	protein kinase C, gamma [Source:HGNC Symbol;Acc:9402]	q13.42	p.H456R	predicted passenger	ID\x3dCOSM1681343	.	rs771892093	.
HCT116/54C	PTPRJ	chr11:48161320_GCAT/G	nonframeshift_deletion	7.86e-21	.	.	4.11e-06	.	76	56	0.42	ENSP00000400010	Deleterious	NA	protein tyrosine phosphatase, receptor type, J [Source:HGNC Symbol;Acc:9673]	p11.2	.	.	ID\x3dCOSM1982197	.	.	.
HCT116/54C	PTPRT	chr20:40735430_G/C	nonsynonymous_SNV	5.51e-20	0.001	0.0001	0.0002	0.0001	55	52	0.49	ENSP00000362294	Deleterious	Damaging	protein tyrosine phosphatase, receptor type, T [Source:HGNC Symbol;Acc:9682]	q13.11	p.T1129R	predicted passenger	ID\x3dCOSM3291839	YES	rs201830301	.
HCT116/54C	PTX3	chr3:157160250_T/C	nonsynonymous_SNV	1.76e-13	0	8.24e-06	4.06e-06	.	25	33	0.57	ENSP00000295927	Deleterious	Damaging	pentraxin 3, long [Source:HGNC Symbol;Acc:9692]	q25.32	p.C210R	predicted passenger	ID\x3dCOSM1670672\x3bOCCURENCE\x3d1(large_intestine)	.	rs749328582	.
HCT116/54C	PUF60	chr8:144900085_C/T	nonsynonymous_SNV	2.8e-26	.	.	4.07e-06	.	24	60	0.71	ENSP00000434359	Deleterious	Damaging	poly-U binding splicing factor 60KDa [Source:HGNC Symbol;Acc:17042]	q24.3	p.C255Y	predicted passenger	ID\x3dCOSM2868902\x3bOCCURENCE\x3d1(large_intestine)	.	.	.
HCT116/54C	REL	chr2:61145543_C/T	nonsynonymous_SNV	6.2e-16	.	.	8.17e-06	.	28	39	0.58	ENSP00000295025	Deleterious	Damaging	v-rel reticuloendotheliosis viral oncogene homolog (avian) [Source:HGNC Symbol;Acc:9954]	p16.1	p.R219C	predicted passenger	ID\x3dCOSM1022018\x3bOCCURENCE\x3d2(large_intestine)	YES	.	.
HCT116/54C	RHOT1	chr17:30538149_G/A	nonsynonymous_SNV	1.97e-21	.	.	4.07e-06	.	24	50	0.68	ENSP00000351132	Neutral	Damaging	ras homolog gene family, member T1 [Source:HGNC Symbol;Acc:21168]	q11.2	p.R617H	predicted passenger	ID\x3dCOSM3180328\x3bOCCURENCE\x3d1(large_intestine)	.	.	.
HCT116/54C	RIMBP2	chr12:130935753_C/A	nonsynonymous_SNV	3.62e-12	0.0001	8.29e-06	8.13e-06	.	44	32	0.42	ENSP00000261655	Neutral	Damaging	RIMS binding protein 2 [Source:HGNC Symbol;Acc:30339]	q24.33	p.R147I	predicted passenger	ID\x3dCOSM4205009	.	rs754033275	.
HCT116/54C	RNF213	chr17:78311765_C/T	nonsynonymous_SNV	8.76e-14	.	.	7.27e-06	.	27	34	0.56	ENSP00000425956	Deleterious	Damaging	ring finger protein 213 [Source:HGNC Symbol;Acc:14539]	q25.3	.	.	ID\x3dCOSM4632167\x3bOCCURENCE\x3d1(large_intestine)	YES	.	.
HCT116/54C	RTL1	chr14:101349414_G/A	nonsynonymous_SNV	5.41e-14	0.0006	7.63e-05	6.1e-05	.	39	36	0.48	ENSP00000435342	Deleterious	Damaging	retrotransposon-like 1 [Source:HGNC Symbol;Acc:14665]	q32.2	p.A571V	predicted passenger	ID\x3dCOSM1678255\x3bOCCURENCE\x3d1(large_intestine)	.	rs754777704	.
HCT116/54C	RYR1	chr19:39052024_C/T	nonsynonymous_SNV	5.93e-29	0	1.66e-05	8.17e-06	.	51	72	0.59	ENSP00000352608	Deleterious	Damaging	ryanodine receptor 1 (skeletal) [Source:HGNC Symbol;Acc:10483]	q13.2	p.A4185V	predicted passenger	ID\x3dCOSM1681001\x3bOCCURENCE\x3d3(large_intestine)	.	rs764029140	.
HCT116/54C	SCN7A	chr2:167300035_G/A	nonsynonymous_SNV	2.81e-15	0.0008	1.97e-05	4.56e-06	.	31	38	0.55	ENSP00000259060	Deleterious	Damaging	sodium channel, voltage-gated, type VII, alpha [Source:HGNC Symbol;Acc:10594]	q24.3	p.A593V	predicted passenger	ID\x3dCOSM3313797	.	rs535852147	.
HCT116/54C	SCNN1B	chr16:23383110_G/A	nonsynonymous_SNV	3.28e-12	0.0003	3.3e-05	1.22e-05	.	32	31	0.49	ENSP00000302874	Deleterious	Tolerated	sodium channel, nonvoltage-gated 1, beta [Source:HGNC Symbol;Acc:10600]	p12.2	p.R353H	predicted passenger	ID\x3dCOSM1678932	.	rs755499367	.
HCT116/54C	SDHA	chr5:251215_C/T	nonsynonymous_SNV	6.43e-10	0.0002	2.47e-05	3.66e-05	.	27	25	0.48	ENSP00000264932	Deleterious	Damaging	succinate dehydrogenase complex, subunit A, flavoprotein (Fp) [Source:HGNC Symbol;Acc:10680]	p15.33	p.R554W	predicted driver: tier 2	ID\x3dCOSM3854610\x3bOCCURENCE\x3d1(stomach)	YES	rs9809219	Score\x3d0.952218\x3bName\x3dchr5:1569972
HCT116/54C	SEMA6A	chr5:115815887_G/A	nonsynonymous_SNV	7.57e-13	0.0005	0.0002	0.0003	0.0003	28	32	0.53	ENSP00000257414	Deleterious	Tolerated	sema domain, transmembrane domain (TM), and cytoplasmic domain, (semaphorin) 6A [Source:HGNC Symbol;Acc:10738]	q23.1	p.T394M	predicted passenger	ID\x3dCOSM4632375\x3bOCCURENCE\x3d1(large_intestine)	.	rs200583335	.
HCT116/54C	SH3PXD2B	chr5:171765723_G/A	nonsynonymous_SNV	7.24e-18	0	8.26e-06	1.22e-05	.	32	44	0.58	ENSP00000309714	Deleterious	Damaging	SH3 and PX domains 2B [Source:HGNC Symbol;Acc:29242]	q35.1	p.R796C	predicted passenger	ID\x3dCOSM1672130\x3bOCCURENCE\x3d2(large_intestine)	.	rs777304919	.
HCT116/54C	SHC2	chr19:440874_G/A	nonsynonymous_SNV	3.78e-06	0.002	0.0006	0.0004	0.0004	35	16	0.31	ENSP00000264554	Deleterious	Damaging	SHC (Src homology 2 domain containing) transforming protein 2 [Source:HGNC Symbol;Acc:29869]	p13.3	p.T176M	predicted passenger	ID\x3dCOSM3289081	.	rs199803042	.
HCT116/54C	SLC13A5	chr17:6596419_G/A	nonsynonymous_SNV	3.3e-08	.	.	4.06e-06	.	29	21	0.42	ENSP00000293800	Deleterious	Damaging	solute carrier family 13 (sodium-dependent citrate transporter), member 5 [Source:HGNC Symbol;Acc:23089]	p13.1	p.P407S	predicted passenger	ID\x3dCOSM1679437\x3bOCCURENCE\x3d2(large_intestine)	.	.	.
HCT116/54C	SLC38A4	chr12:47172150_G/A	nonsynonymous_SNV	3.18e-12	0	8.29e-06	2.04e-05	3.24e-05	24	30	0.56	ENSP00000266579	Deleterious	Tolerated	solute carrier family 38, member 4 [Source:HGNC Symbol;Acc:14679]	q13.11	p.T332M	predicted passenger	ID\x3dCOSM2068175\x3bOCCURENCE\x3d1(large_intestine)	.	rs760817445	.
HCT116/54C	SLC3A2	chr11:62655936_G/A	nonsynonymous_SNV	8.3e-14	.	.	4.06e-06	.	34	35	0.51	ENSP00000367124	Deleterious	Damaging	solute carrier family 3 (activators of dibasic and neutral amino acid transport), member 2 [Source:HGNC Symbol;Acc:11026]	q12.3	p.R556H	predicted passenger	ID\x3dCOSM193660\x3bOCCURENCE\x3d2(large_intestine)	.	.	.
HCT116/54C	SLC6A19	chr5:1216774_C/T	nonsynonymous_SNV	1.91e-16	0.0001	4.13e-05	7.31e-05	3.23e-05	50	43	0.46	ENSP00000305302	Deleterious	Damaging	solute carrier family 6 (neutral amino acid transporter), member 19 [Source:HGNC Symbol;Acc:27960]	p15.33	p.T330I	predicted passenger	ID\x3dCOSM1671484\x3bOCCURENCE\x3d1(central_nervous_system)	.	rs748703513	.
HCT116/54C	SMAP2	chr1:40872458_G/A	nonsynonymous_SNV	1.13e-12	.	.	4.06e-06	.	41	33	0.45	ENSP00000361803	Deleterious	Damaging	small ArfGAP2 [Source:HGNC Symbol;Acc:25082]	p34.2	p.A52T	predicted passenger	ID\x3dCOSM4238038	.	.	.
HCT116/54C	SNTG2	chr2:1271318_C/T	nonsynonymous_SNV	9.41e-23	.	.	8.13e-06	3.23e-05	59	59	0.5	ENSP00000311837	Neutral	Damaging	syntrophin, gamma 2 [Source:HGNC Symbol;Acc:13741]	p25.3	p.T420M	predicted passenger	ID\x3dCOSM3042088\x3bOCCURENCE\x3d1(central_nervous_system)	.	.	.
HCT116/54C	SPOCK3	chr4:167656221_C/T	nonsynonymous_SNV	6.59e-13	0.0001	1.66e-05	1.25e-05	.	27	32	0.54	ENSP00000349677	Deleterious	Damaging	sparc/osteonectin, cwcv and kazal-like domains proteoglycan (testican) 3 [Source:HGNC Symbol;Acc:13565]	q32.3	p.G388R	predicted passenger	ID\x3dCOSM1671425\x3bOCCURENCE\x3d1(large_intestine)	.	rs750221750	.
HCT116/54C	STAB1	chr3:52554051_C/T	nonsynonymous_SNV	7.09e-10	0.0018	0.0002	0.0002	.	28	25	0.47	ENSP00000312946	Deleterious	Tolerated	stabilin 1 [Source:HGNC Symbol;Acc:18628]	p21.1	p.P1776L	predicted passenger	ID\x3dCOSM4632345\x3bOCCURENCE\x3d1(large_intestine)	.	rs544253173	.
HCT116/54C	STK11IP	chr2:220470989_C/T	nonsynonymous_SNV	5.55e-09	0.0001	3.65e-05	1.68e-05	.	30	23	0.43	ENSP00000295641	Deleterious	Damaging	serine/threonine kinase 11 interacting protein [Source:HGNC Symbol;Acc:19184]	q35	p.R319W	predicted passenger	ID\x3dCOSM3045604	.	rs376333597	.
HCT116/54C	STK25	chr2:242438779_C/A	nonsynonymous_SNV	6.42e-12	0	1.69e-05	8.14e-06	.	22	29	0.57	ENSP00000325748	Deleterious	Damaging	serine/threonine kinase 25 [Source:HGNC Symbol;Acc:11404]	q37.3	p.G160W	predicted passenger	ID\x3dCOSM1669912\x3bOCCURENCE\x3d2(large_intestine)	.	rs745383015	.
HCT116/54C	TAS2R30	chr12:11286164_G/A	nonsynonymous_SNV	1.37e-07	0.0013	0.0009	2.46e-05	0.0222	39	20	0.34	ENSP00000444736	Deleterious	Tolerated	taste receptor, type 2, member 30 [Source:HGNC Symbol;Acc:19112]	p13.2	p.A227V	predicted passenger	ID\x3dCOSM223519\x3bOCCURENCE\x3d1(autonomic_ganglia)	.	rs200661425	Score\x3d0.896543\x3bName\x3dchr12:11178638
HCT116/54C	TAS2R30	chr12:11286314_A/G	nonsynonymous_SNV	3.16e-07	0.0001	8.26e-05	3.68e-05	0.0133	76	20	0.21	ENSP00000444736	Deleterious	Tolerated	taste receptor, type 2, member 30 [Source:HGNC Symbol;Acc:19112]	p13.2	p.M177T	predicted passenger	ID\x3dCOSM4595260\x3bOCCURENCE\x3d5(upper_aerodigestive_tract)	.	rs776000449	Score\x3d0.896543\x3bName\x3dchr12:11178638
HCT116/54C	TAS2R31	chr12:11183066_A/T	nonsynonymous_SNV	6.15e-07	0.0083	0.0049	2.06e-05	0.3064	66	19	0.22	ENSP00000375093	Neutral	Damaging	taste receptor, type 2, member 31 [Source:HGNC Symbol;Acc:19113]	p13.2	p.F290Y	predicted passenger	ID\x3dCOSM3931509\x3bOCCURENCE\x3d2(urinary_tract)	.	rs138895028	Score\x3d0.929631\x3bName\x3dchr12:11221143
HCT116/54C	TAS2R46	chr12:11214082_T/C	nonsynonymous_SNV	5.51e-19	0.0005	8.28e-05	1.63e-05	0.2213	211	56	0.21	ENSP00000436450	Deleterious	Damaging	taste receptor, type 2, member 46 [Source:HGNC Symbol;Acc:18877]	p13.2	p.Y271C	predicted passenger	ID\x3dCOSM4590539	.	rs746887895	.
HCT116/54C	TEKT4	chr2:95541427_G/T	nonsynonymous_SNV	7.02e-07	0	8.25e-06	4.06e-06	0	76	19	0.2	ENSP00000295201	Deleterious	Damaging	tektin 4 [Source:HGNC Symbol;Acc:31012]	q11.1	p.R344L	predicted passenger	ID\x3dCOSM107201\x3bOCCURENCE\x3d1(lung)	.	rs114824441	Score\x3d0.935692\x3bName\x3dchr4_gl000194_random:32403
HCT116/54C	TEKT4	chr2:95541442_C/T	nonsynonymous_SNV	6.51e-07	0.011	.	4.06e-06	0	70	19	0.21	ENSP00000295201	Deleterious	Damaging	tektin 4 [Source:HGNC Symbol;Acc:31012]	q11.1	p.S349L	predicted passenger	ID\x3dCOSM3364854\x3bOCCURENCE\x3d1(kidney)	.	rs201206924	Score\x3d0.935692\x3bName\x3dchr4_gl000194_random:32403
HCT116/54C	TEKT4	chr2:95541471_G/A	nonsynonymous_SNV	1.34e-05	.	.	4.07e-06	.	56	15	0.21	ENSP00000295201	Deleterious	Damaging	tektin 4 [Source:HGNC Symbol;Acc:31012]	q11.1	p.D359N	predicted passenger	ID\x3dCOSM5765644\x3bOCCURENCE\x3d1(large_intestine)	.	rs201902069	Score\x3d0.935692\x3bName\x3dchr4_gl000194_random:32403
HCT116/54C	TGM7	chr15:43579779_C/T	nonsynonymous_SNV	1.16e-13	.	.	2.84e-05	.	37	35	0.49	ENSP00000389466	Deleterious	Damaging	transglutaminase 7 [Source:HGNC Symbol;Acc:30790]	q15.2	p.R216Q	predicted passenger	ID\x3dCOSM1678403\x3bOCCURENCE\x3d1(large_intestine)	.	.	.
HCT116/54C	TIE1	chr1:43787319_G/A	nonsynonymous_SNV	5.56e-19	.	.	1.97e-05	.	35	47	0.57	ENSP00000361554	Deleterious	Damaging	tyrosine kinase with immunoglobulin-like and EGF-like domains 1 [Source:HGNC Symbol;Acc:11809]	p34.2	p.R1093H	predicted passenger	ID\x3dCOSM4632075\x3bOCCURENCE\x3d1(large_intestine)	.	.	.
HCT116/54C	TLN2	chr15:63047857_G/A	nonsynonymous_SNV	2.18e-09	0	8.25e-06	4.06e-06	.	30	24	0.44	ENSP00000303476	Deleterious	Damaging	talin 2 [Source:HGNC Symbol;Acc:15447]	q22.2	p.A1535T	predicted passenger	ID\x3dCOSM1678520\x3bOCCURENCE\x3d2(large_intestine)	.	rs779305494	.
HCT116/54C	TPPP	chr5:677998_C/T	nonsynonymous_SNV	1.8e-16	0.0001	8.41e-06	1.22e-05	.	22	39	0.64	ENSP00000353785	Neutral	Damaging	tubulin polymerization promoting protein [Source:HGNC Symbol;Acc:24164]	p15.33	p.V60M	predicted passenger	ID\x3dCOSM3072011\x3bOCCURENCE\x3d1(stomach)	.	rs147824661	.
HCT116/54C	TRPV6	chr7:142574584_T/C	nonsynonymous_SNV	4.38e-17	0.0003	0.0001	9.76e-05	6.48e-05	37	43	0.54	ENSP00000352358	Deleterious	Tolerated	transient receptor potential cation channel, subfamily V, member 6 [Source:HGNC Symbol;Acc:14006]	q34	p.H165R	predicted passenger	ID\x3dCOSM2863089\x3bOCCURENCE\x3d1(large_intestine)	.	rs200186434	.
HCT116/54C	TRRAP	chr7:98581748_C/T	nonsynonymous_SNV	1.52e-10	0	8.49e-06	4.08e-06	.	32	27	0.46	ENSP00000352925	Neutral	Damaging	transformation/transcription domain-associated protein [Source:HGNC Symbol;Acc:12347]	q22.1	p.H2994Y	predicted passenger	ID\x3dCOSM1673338	YES	rs756932580	.
HCT116/54C	TTN	chr2:179433527_C/T	nonsynonymous_SNV	4.24e-10	.	.	4.09e-06	3.24e-05	33	26	0.44	ENSP00000343764	Deleterious	Damaging	titin [Source:HGNC Symbol;Acc:12403]	q31.2	p.G23210R	predicted passenger	ID\x3dCOSM2898969	.	.	.
HCT116/54C	TTN	chr2:179441135_C/T	nonsynonymous_SNV	9.59e-11	.	.	4.8e-06	.	38	28	0.42	ENSP00000343764	Deleterious	Damaging	titin [Source:HGNC Symbol;Acc:12403]	q31.2	p.G20674R	predicted passenger	ID\x3dCOSM2899919	.	.	.
HCT116/54C	TWF2	chr3:52265497_C/G	nonsynonymous_SNV	2.45e-10	0.0002	4.13e-05	6.5e-05	9.7e-05	27	26	0.49	ENSP00000303908	Deleterious	Damaging	twinfilin, actin-binding protein, homolog 2 (Drosophila) [Source:HGNC Symbol;Acc:9621]	p21.2	p.G114A	predicted passenger	ID\x3dCOSM2852690\x3bOCCURENCE\x3d1(large_intestine)	.	rs200379551	.
HCT116/54C	USP5	chr12:6969575_G/A	nonsynonymous_SNV	1.16e-14	0.001	5.78e-05	7.72e-05	6.47e-05	34	37	0.52	ENSP00000229268	Deleterious	Tolerated	ubiquitin specific peptidase 5 (isopeptidase T) [Source:HGNC Symbol;Acc:12628]	p13.31	p.G422S	predicted passenger	ID\x3dCOSM2099738	.	rs200353491	.
HCT116/54C	WDFY1	chr2:224760246_G/A	nonsynonymous_SNV	2.42e-07	0.001	1.65e-05	8.13e-06	.	32	19	0.37	ENSP00000233055	Neutral	Damaging	WD repeat and FYVE domain containing 1 [Source:HGNC Symbol;Acc:20451]	q36.1	p.R234W	predicted passenger	ID\x3dCOSM1669802\x3bOCCURENCE\x3d2(large_intestine)	.	rs554001906	.
HCT116/54C	ZFPM2	chr8:106814511_G/A	nonsynonymous_SNV	7.62e-11	0.0001	8.39e-06	8.16e-06	.	35	28	0.44	ENSP00000384179	Deleterious	Damaging	zinc finger protein, multitype 2 [Source:HGNC Symbol;Acc:16700]	q23.1	p.R734H	predicted passenger	ID\x3dCOSM3271145\x3bOCCURENCE\x3d1(large_intestine)	.	rs750762877	.
HCT116/54C	ZNF20	chr19:12243512_CATG/C	nonframeshift_deletion	5.17e-07	0	8.27e-06	8.12e-06	.	56	19	0.25	ENSP00000292241	Deleterious	NA	zinc finger protein 20 [Source:HGNC Symbol;Acc:12992]	p13.2	.	.	ID\x3dCOSM2815413	.	rs767740551	.
HCT116/54C	ZNF507	chr19:32873488_G/A	nonsynonymous_SNV	9.51e-16	.	.	4.06e-06	.	20	37	0.65	ENSP00000441549	Neutral	Damaging	zinc finger protein 507 [Source:HGNC Symbol;Acc:23783]	q13.11	p.A826T	predicted passenger	ID\x3dCOSM2750857\x3bOCCURENCE\x3d1(large_intestine)	.	rs555315510	.
HCT116/54C	ZNF707	chr8:144775912_C/T	nonsynonymous_SNV	9.9e-20	.	.	8.16e-06	.	13	43	0.77	ENSP00000351482	Neutral	Damaging	zinc finger protein 707 [Source:HGNC Symbol;Acc:27815]	q24.3	p.R110W	predicted passenger	ID\x3dCOSM2868539\x3bOCCURENCE\x3d1(large_intestine)	.	.	.
HCT116/54C	ZNF726	chr19:24116111_A/G	nonsynonymous_SNV	3.69e-12	0.0059	0.0005	0.0005	0.0019	25	30	0.55	ENSP00000317125	Deleterious	Damaging	zinc finger protein 726 [Source:HGNC Symbol;Acc:32462]	p12	p.K398R	predicted passenger	ID\x3dCOSM2749325\x3bOCCURENCE\x3d1(upper_aerodigestive_tract)	.	rs560789777	.

## Sheet: Mutations shared with HCT116
120 mutations shared between HCT116/54C and HCT116 (COSS1998442 and/or COSS2301978)
Cell_line	Gene	Position	Mutation_type	Fishers_P_value_for_germline_variant	Maximum Population Frequency	ExAc	gnomAD_exome	gnomAD_genome	REF_reads	ALT_reads	Fraction_ALT_reads	PROVEAN_protein_ID	PROVEAN_prediction_(cutoff=-2.5)	SIFT_prediction_(cutoff=0.05_via_Provean)	PROVEAN_description	PROVEAN_chr_band	GCI_protein_annotation...20	GCI_driver_annotation	Variant_position_in_Cosmic_v82...22	In_Cosmic_census_somatic	Variant_position_in_dbSNP147 ?	Variant_ in_region_of_segmental_duplication?
HCT116/54C	ABCB1	chr7:87175259_C/G	nonsynonymous_SNV	6.97e-12	0.0001	8.24e-06	8.13e-06	.	30	30	0.5	ENSP00000265724	Deleterious	Tolerated	ATP-binding cassette, sub-family B (MDR/TAP), member 1 [Source:HGNC Symbol;Acc:40]	q21.12	p.D603H	predicted passenger	ID\x3dCOSM3032679\x3bOCCURENCE\x3d1(large_intestine)	.	rs746054969	.
HCT116/54C	ADSL	chr22:40757516_G/A	nonsynonymous_SNV	7.81e-18	0.0001	4.12e-05	5.28e-05	3.23e-05	39	45	0.54	ENSP00000390107	Deleterious	Damaging	adenylosuccinate lyase [Source:HGNC Symbol;Acc:291]	q13.1	p.R296Q	predicted passenger	ID\x3dCOSM1682277	.	rs755059672	.
HCT116/54C	AFP	chr4:74308073_G/A	stopgain	9.23e-10	0	8.29e-06	1.63e-05	6.46e-05	31	25	0.45	ENSP00000226359	NA	NA	alpha-fetoprotein [Source:HGNC Symbol;Acc:317]	q13.3	p.W181*	predicted passenger	ID\x3dCOSM1671075\x3bOCCURENCE\x3d1(large_intestine)	.	rs121912685	.
HCT116/54C	ATP11A	chr13:113481084_C/T	nonsynonymous_SNV	5.48e-14	.	.	4.06e-06	.	19	33	0.63	ENSP00000364781	Deleterious	Damaging	ATPase, class VI, type 11A [Source:HGNC Symbol;Acc:13552]	q34	p.T367M	predicted passenger	ID\x3dCOSM1677811	.	.	.
HCT116/54C	B3GNT4	chr12:122691420_T/C	nonsynonymous_SNV	5.26e-16	.	.	1.22e-05	.	22	38	0.63	ENSP00000319636	Deleterious	Damaging	UDP-GlcNAc:betaGal beta-1,3-N-acetylglucosaminyltransferase 4 [Source:HGNC Symbol;Acc:15683]	q24.31	p.C208R	predicted passenger	ID\x3dCOSM1677431\x3bOCCURENCE\x3d2(large_intestine)	.	.	.
HCT116/54C	BAHCC1	chr17:79410859_A/G	unknown	1.46e-09	0.0001	5.08e-05	6.85e-06	3.24e-05	57	26	0.31	ENSP00000303486	Deleterious	Damaging	BAH domain and coiled-coil containing 1 [Source:HGNC Symbol;Acc:29279]	q25.3	p.H747R	predicted passenger	ID\x3dCOSM4632170\x3bOCCURENCE\x3d1(large_intestine)	.	rs372161444	.
HCT116/54C	BCKDK	chr16:31121413_C/T	nonsynonymous_SNV	8.69e-11	.	.	2.84e-05	6.46e-05	52	29	0.36	ENSP00000219794	Deleterious	Damaging	branched chain ketoacid dehydrogenase kinase [Source:HGNC Symbol;Acc:16902]	p11.2	p.R131C	predicted passenger	ID\x3dCOSM1679039	.	.	.
HCT116/54C	C5orf42	chr5:37227779_G/A	nonsynonymous_SNV	1.24e-09	0.0001	4.59e-05	6.61e-06	.	35	25	0.42	ENSP00000389014	Deleterious	Tolerated	chromosome 5 open reading frame 42 [Source:HGNC Symbol;Acc:25801]	p13.2	p.T421I	predicted passenger	ID\x3dCOSM2688519\x3bOCCURENCE\x3d1(large_intestine)	.	rs752878745	.
HCT116/54C	CAMTA1	chr1:7724930_G/A	nonsynonymous_SNV	2.19e-32	0	8.31e-06	8.15e-06	.	79	84	0.52	ENSP00000306522	Deleterious	Damaging	calmodulin binding transcription activator 1 [Source:HGNC Symbol;Acc:18806]	p36.31	p.D775N	predicted passenger	ID\x3dCOSM1667115\x3bOCCURENCE\x3d2(large_intestine)	YES	rs199984599	.
HCT116/54C	CCDC73	chr11:32674734_G/A	nonsynonymous_SNV	1.9e-15	0.0004	0.0001	0.0002	0.0002	44	40	0.48	ENSP00000335325	Deleterious	Damaging	coiled-coil domain containing 73 [Source:HGNC Symbol;Acc:23261]	p13	p.R292W	predicted passenger	ID\x3dCOSM4631985\x3bOCCURENCE\x3d1(large_intestine)	.	rs201552334	.
HCT116/54C	CCDC80	chr3:112358110_C/T	nonsynonymous_SNV	4.93e-10	.	.	4.06e-06	.	35	26	0.43	ENSP00000206423	Neutral	Damaging	coiled-coil domain containing 80 [Source:HGNC Symbol;Acc:30649]	q13.2	p.D215N	predicted passenger	ID\x3dCOSM1670433\x3bOCCURENCE\x3d1(large_intestine)	.	.	.
HCT116/54C	CDH23	chr10:73439237_G/A	nonsynonymous_SNV	2.29e-14	.	.	4.28e-06	.	40	37	0.48	ENSP00000381836	Neutral	Damaging	cadherin-related 23 [Source:HGNC Symbol;Acc:13733]	q22.1	.	.	ID\x3dCOSM2160984	.	.	.
HCT116/54C	CELSR2	chr1:109794814_G/A	nonsynonymous_SNV	1.71e-29	0.0001	8.27e-06	1.63e-05	.	62	75	0.55	ENSP00000271332	Deleterious	Damaging	cadherin, EGF LAG seven-pass G-type receptor 2 (flamingo homolog, Drosophila) [Source:HGNC Symbol;Acc:3231]	p13.3	p.A705T	predicted passenger	ID\x3dCOSM1667775\x3bOCCURENCE\x3d2(large_intestine)	.	rs746803247	.
HCT116/54C	CHD8	chr14:21862472_G/A	nonsynonymous_SNV	2.47e-13	0.0001	3.31e-05	1.63e-05	.	35	34	0.49	ENSP00000382863	Deleterious	Damaging	chromodomain helicase DNA binding protein 8 [Source:HGNC Symbol;Acc:20153]	q11.2	p.R1855C	predicted driver: tier 1	ID\x3dCOSM2029991	.	rs746319856	.
HCT116/54C	CHTF18	chr16:841911_C/T	nonsynonymous_SNV	6.21e-12	0.0003	2.36e-05	2.5e-05	3.23e-05	29	30	0.51	ENSP00000313029	Deleterious	Damaging	CTF18, chromosome transmission fidelity factor 18 homolog (S. cerevisiae) [Source:HGNC Symbol;Acc:18435]	p13.3	p.R389C	predicted passenger	ID\x3dCOSM2694212	.	rs773363598	.
HCT116/54C	CLSTN3	chr12:7287939_C/T	nonsynonymous_SNV	9.15e-16	.	.	4.06e-06	.	93	44	0.32	ENSP00000440679	Deleterious	Damaging	calsyntenin 3 [Source:HGNC Symbol;Acc:18371]	p13.31	p.R134W	predicted passenger	ID\x3dCOSM1676695\x3bOCCURENCE\x3d2(large_intestine)	.	.	.
HCT116/54C	COL6A2	chr21:47552167_G/A	nonsynonymous_SNV	6.9e-22	0.0016	0.0002	9.11e-05	0.0003	38	54	0.59	ENSP00000300527	Neutral	Damaging	collagen, type VI, alpha 2 [Source:HGNC Symbol;Acc:2212]	q22.3	p.V921M	predicted passenger	ID\x3dCOSM2822494\x3bOCCURENCE\x3d2(large_intestine)	.	rs398123650	.
HCT116/54C	CORO2A	chr9:100919845_C/T	nonsynonymous_SNV	2.26e-11	0.0043	4.12e-05	8.12e-05	.	32	29	0.48	ENSP00000343746	Deleterious	Tolerated	coronin, actin binding protein, 2A [Source:HGNC Symbol;Acc:2255]	q22.33	p.R33H	predicted passenger	ID\x3dCOSM1580736\x3bOCCURENCE\x3d1(large_intestine)	.	rs551562035	.
HCT116/54C	COX7B2	chr4:46737046_A/T	nonsynonymous_SNV	1.74e-10	0.0001	1.65e-05	8.13e-06	.	24	26	0.52	ENSP00000305964	Neutral	Damaging	cytochrome c oxidase subunit VIIb2 [Source:HGNC Symbol;Acc:24381]	p12	p.V55E	predicted passenger	ID\x3dCOSM2848507\x3bOCCURENCE\x3d1(large_intestine)	.	rs769880381	.
HCT116/54C	CRTC1	chr19:18888175_C/T	nonsynonymous_SNV	1.91e-16	.	.	0	.	50	43	0.46	ENSP00000345001	Deleterious	Damaging	CREB regulated transcription coactivator 1 [Source:HGNC Symbol;Acc:16062]	p13.11	p.R646W	predicted passenger	ID\x3dCOSM1680806	YES	.	.
HCT116/54C	CSMD1	chr8:2949091_C/T	nonsynonymous_SNV	2.05e-11	0.0002	3.35e-05	3.3e-05	3.23e-05	31	29	0.48	ENSP00000430733	Deleterious	Tolerated	CUB and Sushi multiple domains 1 [Source:HGNC Symbol;Acc:14026]	p23.2	p.R2411H	predicted passenger	ID\x3dCOSM605411	.	rs201439492	.
HCT116/54C	CTBP2	chr10:126715911_C/T	nonsynonymous_SNV	3.66e-17	0.0001	8.33e-06	8.14e-06	.	20	40	0.67	ENSP00000311825	Neutral	Damaging	C-terminal binding protein 2 [Source:HGNC Symbol;Acc:2495]	q26.13	p.G140R	predicted passenger	ID\x3dCOSM1675642\x3bOCCURENCE\x3d3(large_intestine)	.	rs766915312	.
HCT116/54C	CWH43	chr4:48994005_C/T	nonsynonymous_SNV	6.4e-09	0.0003	4.94e-05	2.84e-05	6.46e-05	32	23	0.42	ENSP00000226432	Deleterious	Damaging	cell wall biogenesis 43 C-terminal homolog (S. cerevisiae) [Source:HGNC Symbol;Acc:26133]	p11	p.R137C	predicted passenger	ID\x3dCOSM1671016\x3bOCCURENCE\x3d2(large_intestine)	.	rs767186935	.
HCT116/54C	DEPDC5	chr22:32198783_G/A	nonsynonymous_SNV	7.17e-08	0.0001	8.36e-06	8.33e-06	.	45	21	0.32	ENSP00000371546	Deleterious	Damaging	DEP domain containing 5 [Source:HGNC Symbol;Acc:18423]	q12.2	p.R347H	predicted passenger	ID\x3dCOSM1415905	.	rs760668998	.
HCT116/54C	DNAH17	chr17:76462738_G/A	nonsynonymous_SNV	1.53e-15	0	1.77e-05	8.34e-06	.	22	37	0.63	ENSP00000374490	Deleterious	Tolerated	dynein, axonemal, heavy chain 17 [Source:HGNC Symbol;Acc:2946]	q25.3	p.P2966L	predicted passenger	ID\x3dCOSM1563618	.	rs374923749	.
HCT116/54C	DNAH9	chr17:11515011_C/T	nonsynonymous_SNV	9.28e-11	0.0001	8.24e-06	1.22e-05	.	27	27	0.5	ENSP00000262442	Neutral	Damaging	dynein, axonemal, heavy chain 9 [Source:HGNC Symbol;Acc:2953]	p12	p.T273M	predicted passenger	ID\x3dCOSM2925790\x3bOCCURENCE\x3d1(large_intestine)	.	rs760171024	.
HCT116/54C	DOCK1	chr10:128817034_C/T	nonsynonymous_SNV	2.77e-25	0.0003	8.31e-06	4.06e-06	.	21	57	0.73	ENSP00000280333	Deleterious	Damaging	dedicator of cytokinesis 1 [Source:HGNC Symbol;Acc:2987]	q26.2	p.P400L	predicted passenger	ID\x3dCOSM4175273	.	rs368944664	.
HCT116/54C	DYNC1H1	chr14:102514297_G/A	nonsynonymous_SNV	8.22e-09	0	8.3e-06	1.63e-05	.	36	23	0.39	ENSP00000348965	Deleterious	Tolerated	dynein, cytoplasmic 1, heavy chain 1 [Source:HGNC Symbol;Acc:2961]	q32.31	p.A4384T	predicted passenger	ID\x3dCOSM2262334\x3bOCCURENCE\x3d2(large_intestine)	.	rs768797999	.
HCT116/54C	EBF4	chr20:2686884_C/T	nonsynonymous_SNV	8.59e-14	0.001	4.42e-05	1.96e-05	.	57	37	0.39	ENSP00000405003	Deleterious	Damaging	early B-cell factor 4 [Source:HGNC Symbol;Acc:29278]	p13	p.R126C	predicted passenger	ID\x3dCOSM2887923\x3bOCCURENCE\x3d1(large_intestine)	.	rs375175006	.
HCT116/54C	ELMSAN1	chr14:74205805_G/A	nonsynonymous_SNV	1.96e-10	0.0001	9.14e-06	8.47e-06	3.23e-05	25	26	0.51	ENSP00000286523	Neutral	Damaging	chromosome 14 open reading frame 43 [Source:HGNC Symbol;Acc:19853]	q24.3	p.H303Y	predicted passenger	ID\x3dCOSM2137364\x3bOCCURENCE\x3d1(large_intestine)	.	rs377123380	.
HCT116/54C	ENTPD4	chr8:23305379_C/T	nonsynonymous_SNV	2.05e-11	0.0001	2.47e-05	1.63e-05	6.46e-05	31	29	0.48	ENSP00000351520	Neutral	Damaging	ectonucleoside triphosphate diphosphohydrolase 4 [Source:HGNC Symbol;Acc:14573]	p21.2	p.D76N	predicted passenger	ID\x3dCOSM2786707\x3bOCCURENCE\x3d1(large_intestine)	.	rs373070305	.
HCT116/54C	EPPK1	chr8:144945270_G/A	nonsynonymous_SNV	4.45e-10	0.0011	0.0003	0.0003	0.0002	49	27	0.36	ENSP00000436337	Deleterious	Damaging	epiplakin 1 [Source:HGNC Symbol;Acc:15577]	q24.3	p.R718C	predicted passenger	ID\x3dCOSM4632455\x3bOCCURENCE\x3d1(large_intestine)	.	rs200946098	.
HCT116/54C	FAM131B	chr7:143056481_G/A	nonsynonymous_SNV	8.27e-11	0.0001	1.75e-05	8.18e-06	.	26	27	0.51	ENSP00000410603	Deleterious	Damaging	family with sequence similarity 131, member B [Source:HGNC Symbol;Acc:22202]	q34	p.P69L	predicted passenger	ID\x3dCOSM1086758	YES	rs757750227	.
HCT116/54C	FASN	chr17:80041128_C/T	nonsynonymous_SNV	2.73e-18	.	.	0	.	27	44	0.62	ENSP00000304592	Deleterious	Damaging	fatty acid synthase [Source:HGNC Symbol;Acc:3594]	q25.3	p.A1839T	predicted passenger	ID\x3dCOSM1680167\x3bOCCURENCE\x3d2(large_intestine)	.	.	.
HCT116/54C	FDXR	chr17:72862650_C/T	nonsynonymous_SNV	3.76e-08	.	.	0	.	31	21	0.4	ENSP00000416515	Deleterious	Damaging	ferredoxin reductase [Source:HGNC Symbol;Acc:3642]	q25.1	p.R104H	predicted passenger	ID\x3dCOSM1680077	.	rs767404506	.
HCT116/54C	FLT4	chr5:180043449_G/A	nonsynonymous_SNV	3.67e-15	.	.	4.06e-06	3.23e-05	41	39	0.49	ENSP00000261937	Deleterious	Damaging	fms-related tyrosine kinase 4 [Source:HGNC Symbol;Acc:3767]	q35.3	p.S1046L	predicted driver: tier 1	ID\x3dCOSM327804	YES	.	.
HCT116/54C	GRIN2C	chr17:72843587_G/A	nonsynonymous_SNV	3.66e-10	0.0002	3.31e-05	5.69e-05	3.23e-05	45	27	0.38	ENSP00000293190	Deleterious	Damaging	glutamate receptor, ionotropic, N-methyl D-aspartate 2C [Source:HGNC Symbol;Acc:4587]	q25.1	p.R621W	predicted passenger	ID\x3dCOSM1680075	.	rs758944848	.
HCT116/54C	HCRTR1	chr1:32084944_G/A	nonsynonymous_SNV	8.27e-11	0	8.24e-06	1.22e-05	.	26	27	0.51	ENSP00000362810	Neutral	Damaging	hypocretin (orexin) receptor 1 [Source:HGNC Symbol;Acc:4848]	p35.2	p.A51T	predicted passenger	ID\x3dCOSM4236637	.	rs749859402	.
HCT116/54C	HDLBP	chr2:242195708_C/T	nonsynonymous_SNV	2.96e-35	.	.	4.06e-06	.	118	95	0.45	ENSP00000312042	Deleterious	Damaging	high density lipoprotein binding protein [Source:HGNC Symbol;Acc:4857]	q37.3	p.R255H	predicted passenger	ID\x3dCOSM4311930	.	.	.
HCT116/54C	HSPA12A	chr10:118434699_C/T	nonsynonymous_SNV	2.91e-07	0	8.35e-06	4.07e-06	.	36	19	0.35	ENSP00000358211	Neutral	Damaging	heat shock 70kDa protein 12A [Source:HGNC Symbol;Acc:19022]	q25.3	p.V541M	predicted passenger	ID\x3dCOSM1675597\x3bOCCURENCE\x3d4(large_intestine)	.	rs781946508	.
HCT116/54C	HTR3C	chr3:183778079_G/A	nonsynonymous_SNV	4.61e-19	0.0001	9.06e-05	6.5e-05	3.24e-05	24	45	0.65	ENSP00000322617	Deleterious	Tolerated	5-hydroxytryptamine (serotonin) receptor 3, family member C [Source:HGNC Symbol;Acc:24003]	q27.1	p.R428H	predicted passenger	ID\x3dCOSM3330512\x3bOCCURENCE\x3d1(large_intestine)	.	rs374888245	.
HCT116/54C	KALRN	chr3:123987776_C/T	nonsynonymous_SNV	4.97e-14	.	.	4.06e-06	.	30	35	0.54	ENSP00000353109	Deleterious	Damaging	kalirin, RhoGEF kinase [Source:HGNC Symbol;Acc:4814]	q21.1	p.R213W	predicted passenger	ID\x3dCOSM1418470	.	.	.
HCT116/54C	KIAA1549	chr7:138588422_C/T	nonsynonymous_SNV	5.81e-14	.	.	4.17e-06	.	51	37	0.42	ENSP00000416040	Deleterious	Damaging	KIAA1549 [Source:HGNC Symbol;Acc:22219]	q34	p.R1194H	predicted passenger	ID\x3dCOSM2860291	YES	.	.
HCT116/54C	KIF13B	chr8:28974424_G/A	nonsynonymous_SNV	4.13e-14	0.0001	2.49e-05	1.63e-05	3.23e-05	60	38	0.39	ENSP00000427900	Deleterious	Tolerated	kinesin family member 13B [Source:HGNC Symbol;Acc:14405]	p12	p.T1254M	predicted passenger	ID\x3dCOSM2788925	.	rs372464024	.
HCT116/54C	KIR3DL2	chr19:55377290_G/A	nonsynonymous_SNV	1.23e-12	.	.	4.06e-06	.	42	33	0.44	ENSP00000325525	Deleterious	Damaging	killer cell immunoglobulin-like receptor, three domains, long cytoplasmic tail, 2 [Source:HGNC Symbol;Acc:6339]	q13.42	p.G344E	predicted passenger	ID\x3dCOSM1681363	.	.	Score\x3d0.905203\x3bName\x3dchr19_gl000209_random:60657
HCT116/54C	KRAS	chr12:25398281_C/T	nonsynonymous_SNV	2.95e-14	.	.	0	.	21	34	0.62	ENSP00000256078	Deleterious	Damaging	v-Ki-ras2 Kirsten rat sarcoma viral oncogene homolog [Source:HGNC Symbol;Acc:6407]	p12.1	p.G13D	known in: COREAD;AML;NSCLC;BRCA;OV;THCA	ID\x3dCOSM532	YES	rs112445441	.
HCT116/54C	KRT78	chr12:53241737_C/T	nonsynonymous_SNV	4.85e-12	.	.	4.06e-06	.	27	30	0.53	ENSP00000306261	Neutral	Damaging	keratin 78 [Source:HGNC Symbol;Acc:28926]	q13.13	p.A185T	predicted passenger	ID\x3dCOSM1932075\x3bOCCURENCE\x3d1(large_intestine)	.	.	.
HCT116/54C	LRP1B	chr2:141135765_G/A	nonsynonymous_SNV	1.11e-12	.	.	0	.	31	32	0.51	ENSP00000374135	Neutral	Damaging	low density lipoprotein receptor-related protein 1B [Source:HGNC Symbol;Acc:6693]	q22.2	p.A3541V	predicted passenger	ID\x3dCOSM3117226\x3bOCCURENCE\x3d1(large_intestine)	YES	.	.
HCT116/54C	MATN4	chr20:43927050_C/T	nonsynonymous_SNV	1.77e-18	0.0001	3.35e-05	4.09e-05	0.0001	30	45	0.6	ENSP00000255132	Deleterious	NA	matrilin 4 [Source:HGNC Symbol;Acc:6910]	q13.12	p.E396K	predicted passenger	ID\x3dCOSM3405132	.	rs755669114	.
HCT116/54C	MCCC2	chr5:70939693_G/A	nonsynonymous_SNV	9.23e-10	0	2.47e-05	3.25e-05	3.23e-05	31	25	0.45	ENSP00000343657	Deleterious	Damaging	methylcrotonoyl-CoA carboxylase 2 (beta) [Source:HGNC Symbol;Acc:6937]	q13.2	p.G374R	predicted passenger	ID\x3dCOSM1671681\x3bOCCURENCE\x3d2(large_intestine)	.	rs753784414	.
HCT116/54C	METAP1	chr4:99966410_C/T	nonsynonymous_SNV	5.81e-16	0.0001	2.54e-05	2.04e-05	.	34	40	0.54	ENSP00000296411	Deleterious	Tolerated	methionyl aminopeptidase 1 [Source:HGNC Symbol;Acc:15789]	q23	p.R246W	predicted passenger	ID\x3dCOSM2989531\x3bOCCURENCE\x3d1(large_intestine)	.	rs780951839	.
HCT116/54C	MSH3	chr5:79970914_CA/C	frameshift_deletion	3.5e-36	0	8.25e-05	1.64e-05	0	6	69	0.92	ENSP00000265081	NA	NA	mutS homolog 3 (E. coli) [Source:HGNC Symbol;Acc:7326]	q14.1	.	.	ID\x3dCOSM1438888	.	rs752887309	.
HCT116/54C	MVP	chr16:29853237_G/A	nonsynonymous_SNV	1.84e-09	0	2.5e-05	1.23e-05	.	28	24	0.46	ENSP00000349977	Deleterious	Damaging	major vault protein [Source:HGNC Symbol;Acc:7531]	p11.2	p.V480M	predicted passenger	ID\x3dCOSM1678978\x3bOCCURENCE\x3d2(large_intestine)	.	rs778019284	.
HCT116/54C	MYL12A	chr18:3253292_G/A	nonsynonymous_SNV	1.12e-16	0.0001	8.24e-06	4.06e-06	.	30	41	0.58	ENSP00000217652	Deleterious	Tolerated	myosin, light chain 12A, regulatory, non-sarcomeric [Source:HGNC Symbol;Acc:16701]	p11.31	p.R16H	predicted passenger	ID\x3dCOSM2811006\x3bOCCURENCE\x3d2(large_intestine)	.	rs779497317	.
HCT116/54C	MYO1G	chr7:45016203_C/T	nonsynonymous_SNV	1.63e-15	0.0003	4.12e-05	2.84e-05	3.23e-05	53	41	0.44	ENSP00000258787	Deleterious	Damaging	myosin IG [Source:HGNC Symbol;Acc:13880]	p13	p.A120T	predicted passenger	ID\x3dCOSM3263209\x3bOCCURENCE\x3d1(large_intestine)	.	rs372361298	.
HCT116/54C	MYO7B	chr2:128350432_A/G	nonsynonymous_SNV	2.53e-15	0.0002	3.41e-05	3.77e-05	.	47	40	0.46	ENSP00000374175	Neutral	Damaging	myosin VIIB [Source:HGNC Symbol;Acc:7607]	q14.3	p.I686V	predicted passenger	ID\x3dCOSM4632275	.	rs373703226	.
HCT116/54C	MYT1L	chr2:1926616_C/T	nonsynonymous_SNV	1.87e-20	0	8.28e-06	8.12e-06	.	54	53	0.5	ENSP00000382114	Neutral	Damaging	myelin transcription factor 1-like [Source:HGNC Symbol;Acc:7623]	p25.3	p.G309R	predicted passenger	ID\x3dCOSM2712949	.	rs781602277	.
HCT116/54C	NAA40	chr11:63719919_C/T	nonsynonymous_SNV	8.04e-16	0.0001	8.24e-06	8.12e-06	.	45	41	0.48	ENSP00000367024	Deleterious	Damaging	N(alpha)-acetyltransferase 40, NatD catalytic subunit, homolog (S. cerevisiae) [Source:HGNC Symbol;Acc:25845]	q13.1	p.R98W	predicted passenger	ID\x3dCOSM1676131\x3bOCCURENCE\x3d2(large_intestine)	.	rs778997795	.
HCT116/54C	NCOA1	chr2:24952419_C/T	nonsynonymous_SNV	6.67e-16	0.0001	1.65e-05	8.12e-06	.	35	40	0.53	ENSP00000320940	Neutral	Damaging	nuclear receptor coactivator 1 [Source:HGNC Symbol;Acc:7668]	p23.3	p.T979M	predicted passenger	ID\x3dCOSM2911448	YES	rs768905950	.
HCT116/54C	NEU2	chr2:233899688_A/G	nonsynonymous_SNV	8.06e-13	0.0001	8.32e-06	1.22e-05	.	49	34	0.41	ENSP00000233840	Deleterious	Damaging	sialidase 2 (cytosolic sialidase) [Source:HGNC Symbol;Acc:7759]	q37.1	p.E355G	predicted passenger	ID\x3dCOSM1669861\x3bOCCURENCE\x3d1(large_intestine)	.	rs780793574	.
HCT116/54C	NLRC3	chr16:3598746_C/T	nonsynonymous_SNV	1.21e-08	0	1.77e-05	4.46e-06	.	28	22	0.44	ENSP00000414415	Neutral	Damaging	NLR family, CARD domain containing 3 [Source:HGNC Symbol;Acc:29889]	p13.3	.	.	ID\x3dCOSM2919519\x3bOCCURENCE\x3d1(large_intestine)	.	rs754352071	.
HCT116/54C	NOTCH1	chr9:139401817_C/T	nonsynonymous_SNV	5.5e-12	0.0002	2.71e-05	2.46e-05	.	28	30	0.52	ENSP00000277541	Deleterious	Damaging	notch 1 [Source:HGNC Symbol;Acc:7881]	q34.3	p.G1195R	predicted driver: tier 1	ID\x3dCOSM1674966	YES	rs777194812	.
HCT116/54C	NUP88	chr17:5308489_G/A	nonsynonymous_SNV	8.71e-13	0.001	3.3e-05	2.84e-05	.	38	33	0.46	ENSP00000225696	Deleterious	Damaging	nucleoporin 88kDa [Source:HGNC Symbol;Acc:8067]	p13.2	p.A311V	predicted passenger	ID\x3dCOSM1679423\x3bOCCURENCE\x3d2(large_intestine)	.	rs563564141	.
HCT116/54C	OR2L3	chr1:248224762_G/A	nonsynonymous_SNV	1.37e-15	0.0001	2.47e-05	3.66e-05	.	33	39	0.54	ENSP00000353044	Deleterious	Tolerated	olfactory receptor, family 2, subfamily L, member 3 [Source:HGNC Symbol;Acc:15009]	q44	p.R260H	predicted passenger	ID\x3dCOSM907177\x3bOCCURENCE\x3d2(oesophagus)	.	rs751313839	.
HCT116/54C	OR4E2	chr14:22133660_C/T	nonsynonymous_SNV	5.87e-16	0.0014	0.0001	0.0002	0.0001	42	41	0.49	ENSP00000386195	Deleterious	Damaging	olfactory receptor, family 4, subfamily E, member 2 [Source:HGNC Symbol;Acc:8297]	q11.2	p.R122C	predicted passenger	ID\x3dCOSM1677870\x3bOCCURENCE\x3d2(skin)	.	rs201192739	.
HCT116/54C	PCDHA3	chr5:140182763_G/A	nonsynonymous_SNV	4.14e-21	0.0001	8.29e-06	4.07e-06	.	58	55	0.49	ENSP00000429808	Deleterious	Damaging	protocadherin alpha 3 [Source:HGNC Symbol;Acc:8669]	q31.3	p.A661T	predicted passenger	ID\x3dCOSM3239740	.	rs781920190	.
HCT116/54C	PDE4A	chr19:10574586_C/T	nonsynonymous_SNV	8.29e-11	0	2.47e-05	1.22e-05	3.23e-05	51	29	0.36	ENSP00000270474	Deleterious	Damaging	phosphodiesterase 4A, cAMP-specific [Source:HGNC Symbol;Acc:8780]	p13.2	p.R621C	predicted passenger	ID\x3dCOSM990585	.	rs775904264	.
HCT116/54C	PDE8B	chr5:76703227_G/A	nonsynonymous_SNV	1.3e-19	0.0001	2.47e-05	2.03e-05	.	54	51	0.49	ENSP00000264917	Deleterious	Damaging	phosphodiesterase 8B [Source:HGNC Symbol;Acc:8794]	q13.3	p.R437H	predicted passenger	ID\x3dCOSM3074158\x3bOCCURENCE\x3d1(large_intestine)	.	rs755981194	.
HCT116/54C	PHC3	chr3:169847004_C/T	nonsynonymous_SNV	2.06e-12	0	8.29e-06	4.07e-06	.	37	32	0.46	ENSP00000420294	Neutral	Damaging	polyhomeotic homolog 3 (Drosophila) [Source:HGNC Symbol;Acc:15682]	q26.2	p.S419N	predicted passenger	ID\x3dCOSM3204101	.	rs772697117	.
HCT116/54C	PIGO	chr9:35091522_T/TG	frameshift_insertion	7.33e-11	0.0004	0.0002	0	.	25	27	0.52	ENSP00000339382	NA	NA	phosphatidylinositol glycan anchor biosynthesis, class O [Source:HGNC Symbol;Acc:23215]	p13.3	.	.	ID\x3dCOSM112011\x3bOCCURENCE\x3d1(breast)	.	rs770591449	.
HCT116/54C	PIK3CA	chr3:178952085_A/G	nonsynonymous_SNV	5.12e-19	0	8.32e-06	4.08e-06	.	41	48	0.54	ENSP00000263967	Neutral	Damaging	phosphoinositide-3-kinase, catalytic, alpha polypeptide [Source:HGNC Symbol;Acc:8975]	q26.32	p.H1047R	known in: NSCLC;BRCA;COREAD;OV	ID\x3dCOSM94986	YES	rs121913279	.
HCT116/54C	PIP5K1C	chr19:3664899_G/A	nonsynonymous_SNV	4.88e-13	0.0002	3.33e-05	2.03e-05	.	25	32	0.56	ENSP00000444779	Neutral	Damaging	phosphatidylinositol-4-phosphate 5-kinase, type I, gamma [Source:HGNC Symbol;Acc:8996]	p13.3	p.T47M	predicted passenger	ID\x3dCOSM3199579\x3bOCCURENCE\x3d1(large_intestine)	.	rs751527184	.
HCT116/54C	PKP2	chr12:33031239_G/A	nonsynonymous_SNV	3.13e-20	0.0001	1.65e-05	1.63e-05	.	50	52	0.51	ENSP00000070846	Deleterious	Tolerated	plakophilin 2 [Source:HGNC Symbol;Acc:9024]	p11.21	p.P192L	predicted passenger	ID\x3dCOSM2206127\x3bOCCURENCE\x3d1(large_intestine)	.	rs748566573	.
HCT116/54C	PLCB3	chr11:64030200_C/T	nonsynonymous_SNV	1.66e-06	.	.	4.06e-06	.	36	17	0.32	ENSP00000279230	Deleterious	Damaging	phospholipase C, beta 3 (phosphatidylinositol-specific) [Source:HGNC Symbol;Acc:9056]	q13.1	p.R759W	predicted passenger	ID\x3dCOSM1676139\x3bOCCURENCE\x3d1(stomach)	.	.	.
HCT116/54C	PODN	chr1:53535789_C/T	nonsynonymous_SNV	1.33e-09	0.0001	3.38e-05	2.87e-05	3.23e-05	36	25	0.41	ENSP00000308315	Deleterious	Damaging	podocan [Source:HGNC Symbol;Acc:23174]	p32.3	p.R136C	predicted passenger	ID\x3dCOSM1667551	.	rs745399423	.
HCT116/54C	POGK	chr1:166819125_C/T	nonsynonymous_SNV	7.01e-20	0	8.24e-06	4.06e-06	.	68	53	0.44	ENSP00000356849	Neutral	Damaging	pogo transposable element with KRAB domain [Source:HGNC Symbol;Acc:18800]	q24.1	p.R437W	predicted passenger	ID\x3dCOSM1668186\x3bOCCURENCE\x3d3(large_intestine)	.	rs752253527	.
HCT116/54C	POLR2A	chr17:7400730_G/A	nonsynonymous_SNV	2.06e-15	0	8.25e-06	4.06e-06	.	36	39	0.52	ENSP00000314949	Deleterious	Damaging	polymerase (RNA) II (DNA directed) polypeptide A, 220kDa [Source:HGNC Symbol;Acc:9187]	p13.1	p.R292H	predicted passenger	ID\x3dCOSM1679477\x3bOCCURENCE\x3d2(large_intestine)	.	rs748476670	.
HCT116/54C	POM121L2	chr6:27278850_G/A	nonsynonymous_SNV	3.2e-13	.	.	3.29e-05	3.23e-05	29	33	0.53	ENSP00000392726	Neutral	Damaging	POM121 membrane glycoprotein-like 2 [Source:HGNC Symbol;Acc:13973]	p22.1	p.T367I	predicted passenger	ID\x3dCOSM3249117\x3bOCCURENCE\x3d1(large_intestine)	.	.	.
HCT116/54C	POMGNT2	chr3:43122451_C/T	nonsynonymous_SNV	2.65e-25	0	8.24e-06	8.12e-06	.	46	63	0.58	ENSP00000344125	Neutral	Damaging	chromosome 3 open reading frame 39 [Source:HGNC Symbol;Acc:25902]	p22.1	p.R158H	predicted passenger	ID\x3dCOSM1670101\x3bOCCURENCE\x3d3(large_intestine)	.	rs387907300	.
HCT116/54C	PPFIA4	chr1:203020974_G/A	nonsynonymous_SNV	6.85e-14	.	.	4.08e-06	.	20	33	0.62	ENSP00000356209	Deleterious	Damaging	protein tyrosine phosphatase, receptor type, f polypeptide (PTPRF), interacting protein (liprin), alpha 4 [Source:HGNC Symbol;Acc:9248]	q32.1	p.R24H	predicted passenger	ID\x3dCOSM4229463	.	.	.
HCT116/54C	PRKCG	chr19:54403572_A/G	nonsynonymous_SNV	2.41e-13	0.0001	8.24e-06	4.06e-06	.	21	32	0.6	ENSP00000443493	Deleterious	Tolerated	protein kinase C, gamma [Source:HGNC Symbol;Acc:9402]	q13.42	p.H456R	predicted passenger	ID\x3dCOSM1681343	.	rs771892093	.
HCT116/54C	PTPRJ	chr11:48161320_GCAT/G	nonframeshift_deletion	7.86e-21	.	.	4.11e-06	.	76	56	0.42	ENSP00000400010	Deleterious	NA	protein tyrosine phosphatase, receptor type, J [Source:HGNC Symbol;Acc:9673]	p11.2	.	.	ID\x3dCOSM1982197	.	.	.
HCT116/54C	PTPRT	chr20:40735430_G/C	nonsynonymous_SNV	5.51e-20	0.001	0.0001	0.0002	0.0001	55	52	0.49	ENSP00000362294	Deleterious	Damaging	protein tyrosine phosphatase, receptor type, T [Source:HGNC Symbol;Acc:9682]	q13.11	p.T1129R	predicted passenger	ID\x3dCOSM3291839	YES	rs201830301	.
HCT116/54C	PTX3	chr3:157160250_T/C	nonsynonymous_SNV	1.76e-13	0	8.24e-06	4.06e-06	.	25	33	0.57	ENSP00000295927	Deleterious	Damaging	pentraxin 3, long [Source:HGNC Symbol;Acc:9692]	q25.32	p.C210R	predicted passenger	ID\x3dCOSM1670672\x3bOCCURENCE\x3d1(large_intestine)	.	rs749328582	.
HCT116/54C	PUF60	chr8:144900085_C/T	nonsynonymous_SNV	2.8e-26	.	.	4.07e-06	.	24	60	0.71	ENSP00000434359	Deleterious	Damaging	poly-U binding splicing factor 60KDa [Source:HGNC Symbol;Acc:17042]	q24.3	p.C255Y	predicted passenger	ID\x3dCOSM2868902\x3bOCCURENCE\x3d1(large_intestine)	.	.	.
HCT116/54C	REL	chr2:61145543_C/T	nonsynonymous_SNV	6.2e-16	.	.	8.17e-06	.	28	39	0.58	ENSP00000295025	Deleterious	Damaging	v-rel reticuloendotheliosis viral oncogene homolog (avian) [Source:HGNC Symbol;Acc:9954]	p16.1	p.R219C	predicted passenger	ID\x3dCOSM1022018\x3bOCCURENCE\x3d2(large_intestine)	YES	.	.
HCT116/54C	RHOT1	chr17:30538149_G/A	nonsynonymous_SNV	1.97e-21	.	.	4.07e-06	.	24	50	0.68	ENSP00000351132	Neutral	Damaging	ras homolog gene family, member T1 [Source:HGNC Symbol;Acc:21168]	q11.2	p.R617H	predicted passenger	ID\x3dCOSM3180328\x3bOCCURENCE\x3d1(large_intestine)	.	.	.
HCT116/54C	RIMBP2	chr12:130935753_C/A	nonsynonymous_SNV	3.62e-12	0.0001	8.29e-06	8.13e-06	.	44	32	0.42	ENSP00000261655	Neutral	Damaging	RIMS binding protein 2 [Source:HGNC Symbol;Acc:30339]	q24.33	p.R147I	predicted passenger	ID\x3dCOSM4205009	.	rs754033275	.
HCT116/54C	RNF213	chr17:78311765_C/T	nonsynonymous_SNV	8.76e-14	.	.	7.27e-06	.	27	34	0.56	ENSP00000425956	Deleterious	Damaging	ring finger protein 213 [Source:HGNC Symbol;Acc:14539]	q25.3	.	.	ID\x3dCOSM4632167\x3bOCCURENCE\x3d1(large_intestine)	YES	.	.
HCT116/54C	RTL1	chr14:101349414_G/A	nonsynonymous_SNV	5.41e-14	0.0006	7.63e-05	6.1e-05	.	39	36	0.48	ENSP00000435342	Deleterious	Damaging	retrotransposon-like 1 [Source:HGNC Symbol;Acc:14665]	q32.2	p.A571V	predicted passenger	ID\x3dCOSM1678255\x3bOCCURENCE\x3d1(large_intestine)	.	rs754777704	.
HCT116/54C	RYR1	chr19:39052024_C/T	nonsynonymous_SNV	5.93e-29	0	1.66e-05	8.17e-06	.	51	72	0.59	ENSP00000352608	Deleterious	Damaging	ryanodine receptor 1 (skeletal) [Source:HGNC Symbol;Acc:10483]	q13.2	p.A4185V	predicted passenger	ID\x3dCOSM1681001\x3bOCCURENCE\x3d3(large_intestine)	.	rs764029140	.
HCT116/54C	SCN7A	chr2:167300035_G/A	nonsynonymous_SNV	2.81e-15	0.0008	1.97e-05	4.56e-06	.	31	38	0.55	ENSP00000259060	Deleterious	Damaging	sodium channel, voltage-gated, type VII, alpha [Source:HGNC Symbol;Acc:10594]	q24.3	p.A593V	predicted passenger	ID\x3dCOSM3313797	.	rs535852147	.
HCT116/54C	SCNN1B	chr16:23383110_G/A	nonsynonymous_SNV	3.28e-12	0.0003	3.3e-05	1.22e-05	.	32	31	0.49	ENSP00000302874	Deleterious	Tolerated	sodium channel, nonvoltage-gated 1, beta [Source:HGNC Symbol;Acc:10600]	p12.2	p.R353H	predicted passenger	ID\x3dCOSM1678932	.	rs755499367	.
HCT116/54C	SEMA6A	chr5:115815887_G/A	nonsynonymous_SNV	7.57e-13	0.0005	0.0002	0.0003	0.0003	28	32	0.53	ENSP00000257414	Deleterious	Tolerated	sema domain, transmembrane domain (TM), and cytoplasmic domain, (semaphorin) 6A [Source:HGNC Symbol;Acc:10738]	q23.1	p.T394M	predicted passenger	ID\x3dCOSM4632375\x3bOCCURENCE\x3d1(large_intestine)	.	rs200583335	.
HCT116/54C	SH3PXD2B	chr5:171765723_G/A	nonsynonymous_SNV	7.24e-18	0	8.26e-06	1.22e-05	.	32	44	0.58	ENSP00000309714	Deleterious	Damaging	SH3 and PX domains 2B [Source:HGNC Symbol;Acc:29242]	q35.1	p.R796C	predicted passenger	ID\x3dCOSM1672130\x3bOCCURENCE\x3d2(large_intestine)	.	rs777304919	.
HCT116/54C	SHC2	chr19:440874_G/A	nonsynonymous_SNV	3.78e-06	0.002	0.0006	0.0004	0.0004	35	16	0.31	ENSP00000264554	Deleterious	Damaging	SHC (Src homology 2 domain containing) transforming protein 2 [Source:HGNC Symbol;Acc:29869]	p13.3	p.T176M	predicted passenger	ID\x3dCOSM3289081	.	rs199803042	.
HCT116/54C	SLC13A5	chr17:6596419_G/A	nonsynonymous_SNV	3.3e-08	.	.	4.06e-06	.	29	21	0.42	ENSP00000293800	Deleterious	Damaging	solute carrier family 13 (sodium-dependent citrate transporter), member 5 [Source:HGNC Symbol;Acc:23089]	p13.1	p.P407S	predicted passenger	ID\x3dCOSM1679437\x3bOCCURENCE\x3d2(large_intestine)	.	.	.
HCT116/54C	SLC38A4	chr12:47172150_G/A	nonsynonymous_SNV	3.18e-12	0	8.29e-06	2.04e-05	3.24e-05	24	30	0.56	ENSP00000266579	Deleterious	Tolerated	solute carrier family 38, member 4 [Source:HGNC Symbol;Acc:14679]	q13.11	p.T332M	predicted passenger	ID\x3dCOSM2068175\x3bOCCURENCE\x3d1(large_intestine)	.	rs760817445	.
HCT116/54C	SLC3A2	chr11:62655936_G/A	nonsynonymous_SNV	8.3e-14	.	.	4.06e-06	.	34	35	0.51	ENSP00000367124	Deleterious	Damaging	solute carrier family 3 (activators of dibasic and neutral amino acid transport), member 2 [Source:HGNC Symbol;Acc:11026]	q12.3	p.R556H	predicted passenger	ID\x3dCOSM193660\x3bOCCURENCE\x3d2(large_intestine)	.	.	.
HCT116/54C	SLC6A19	chr5:1216774_C/T	nonsynonymous_SNV	1.91e-16	0.0001	4.13e-05	7.31e-05	3.23e-05	50	43	0.46	ENSP00000305302	Deleterious	Damaging	solute carrier family 6 (neutral amino acid transporter), member 19 [Source:HGNC Symbol;Acc:27960]	p15.33	p.T330I	predicted passenger	ID\x3dCOSM1671484\x3bOCCURENCE\x3d1(central_nervous_system)	.	rs748703513	.
HCT116/54C	SMAP2	chr1:40872458_G/A	nonsynonymous_SNV	1.13e-12	.	.	4.06e-06	.	41	33	0.45	ENSP00000361803	Deleterious	Damaging	small ArfGAP2 [Source:HGNC Symbol;Acc:25082]	p34.2	p.A52T	predicted passenger	ID\x3dCOSM4238038	.	.	.
HCT116/54C	SNTG2	chr2:1271318_C/T	nonsynonymous_SNV	9.41e-23	.	.	8.13e-06	3.23e-05	59	59	0.5	ENSP00000311837	Neutral	Damaging	syntrophin, gamma 2 [Source:HGNC Symbol;Acc:13741]	p25.3	p.T420M	predicted passenger	ID\x3dCOSM3042088\x3bOCCURENCE\x3d1(central_nervous_system)	.	.	.
HCT116/54C	SPOCK3	chr4:167656221_C/T	nonsynonymous_SNV	6.59e-13	0.0001	1.66e-05	1.25e-05	.	27	32	0.54	ENSP00000349677	Deleterious	Damaging	sparc/osteonectin, cwcv and kazal-like domains proteoglycan (testican) 3 [Source:HGNC Symbol;Acc:13565]	q32.3	p.G388R	predicted passenger	ID\x3dCOSM1671425\x3bOCCURENCE\x3d1(large_intestine)	.	rs750221750	.
HCT116/54C	STAB1	chr3:52554051_C/T	nonsynonymous_SNV	7.09e-10	0.0018	0.0002	0.0002	.	28	25	0.47	ENSP00000312946	Deleterious	Tolerated	stabilin 1 [Source:HGNC Symbol;Acc:18628]	p21.1	p.P1776L	predicted passenger	ID\x3dCOSM4632345\x3bOCCURENCE\x3d1(large_intestine)	.	rs544253173	.
HCT116/54C	STK11IP	chr2:220470989_C/T	nonsynonymous_SNV	5.55e-09	0.0001	3.65e-05	1.68e-05	.	30	23	0.43	ENSP00000295641	Deleterious	Damaging	serine/threonine kinase 11 interacting protein [Source:HGNC Symbol;Acc:19184]	q35	p.R319W	predicted passenger	ID\x3dCOSM3045604	.	rs376333597	.
HCT116/54C	STK25	chr2:242438779_C/A	nonsynonymous_SNV	6.42e-12	0	1.69e-05	8.14e-06	.	22	29	0.57	ENSP00000325748	Deleterious	Damaging	serine/threonine kinase 25 [Source:HGNC Symbol;Acc:11404]	q37.3	p.G160W	predicted passenger	ID\x3dCOSM1669912\x3bOCCURENCE\x3d2(large_intestine)	.	rs745383015	.
HCT116/54C	TGM7	chr15:43579779_C/T	nonsynonymous_SNV	1.16e-13	.	.	2.84e-05	.	37	35	0.49	ENSP00000389466	Deleterious	Damaging	transglutaminase 7 [Source:HGNC Symbol;Acc:30790]	q15.2	p.R216Q	predicted passenger	ID\x3dCOSM1678403\x3bOCCURENCE\x3d1(large_intestine)	.	.	.
HCT116/54C	TIE1	chr1:43787319_G/A	nonsynonymous_SNV	5.56e-19	.	.	1.97e-05	.	35	47	0.57	ENSP00000361554	Deleterious	Damaging	tyrosine kinase with immunoglobulin-like and EGF-like domains 1 [Source:HGNC Symbol;Acc:11809]	p34.2	p.R1093H	predicted passenger	ID\x3dCOSM4632075\x3bOCCURENCE\x3d1(large_intestine)	.	.	.
HCT116/54C	TLN2	chr15:63047857_G/A	nonsynonymous_SNV	2.18e-09	0	8.25e-06	4.06e-06	.	30	24	0.44	ENSP00000303476	Deleterious	Damaging	talin 2 [Source:HGNC Symbol;Acc:15447]	q22.2	p.A1535T	predicted passenger	ID\x3dCOSM1678520\x3bOCCURENCE\x3d2(large_intestine)	.	rs779305494	.
HCT116/54C	TRPV6	chr7:142574584_T/C	nonsynonymous_SNV	4.38e-17	0.0003	0.0001	9.76e-05	6.48e-05	37	43	0.54	ENSP00000352358	Deleterious	Tolerated	transient receptor potential cation channel, subfamily V, member 6 [Source:HGNC Symbol;Acc:14006]	q34	p.H165R	predicted passenger	ID\x3dCOSM2863089\x3bOCCURENCE\x3d1(large_intestine)	.	rs200186434	.
HCT116/54C	TRRAP	chr7:98581748_C/T	nonsynonymous_SNV	1.52e-10	0	8.49e-06	4.08e-06	.	32	27	0.46	ENSP00000352925	Neutral	Damaging	transformation/transcription domain-associated protein [Source:HGNC Symbol;Acc:12347]	q22.1	p.H2994Y	predicted passenger	ID\x3dCOSM1673338	YES	rs756932580	.
HCT116/54C	TTN	chr2:179433527_C/T	nonsynonymous_SNV	4.24e-10	.	.	4.09e-06	3.24e-05	33	26	0.44	ENSP00000343764	Deleterious	Damaging	titin [Source:HGNC Symbol;Acc:12403]	q31.2	p.G23210R	predicted passenger	ID\x3dCOSM2898969	.	.	.
HCT116/54C	TTN	chr2:179441135_C/T	nonsynonymous_SNV	9.59e-11	.	.	4.8e-06	.	38	28	0.42	ENSP00000343764	Deleterious	Damaging	titin [Source:HGNC Symbol;Acc:12403]	q31.2	p.G20674R	predicted passenger	ID\x3dCOSM2899919	.	.	.
HCT116/54C	TWF2	chr3:52265497_C/G	nonsynonymous_SNV	2.45e-10	0.0002	4.13e-05	6.5e-05	9.7e-05	27	26	0.49	ENSP00000303908	Deleterious	Damaging	twinfilin, actin-binding protein, homolog 2 (Drosophila) [Source:HGNC Symbol;Acc:9621]	p21.2	p.G114A	predicted passenger	ID\x3dCOSM2852690\x3bOCCURENCE\x3d1(large_intestine)	.	rs200379551	.
HCT116/54C	WDFY1	chr2:224760246_G/A	nonsynonymous_SNV	2.42e-07	0.001	1.65e-05	8.13e-06	.	32	19	0.37	ENSP00000233055	Neutral	Damaging	WD repeat and FYVE domain containing 1 [Source:HGNC Symbol;Acc:20451]	q36.1	p.R234W	predicted passenger	ID\x3dCOSM1669802\x3bOCCURENCE\x3d2(large_intestine)	.	rs554001906	.
HCT116/54C	ZFPM2	chr8:106814511_G/A	nonsynonymous_SNV	7.62e-11	0.0001	8.39e-06	8.16e-06	.	35	28	0.44	ENSP00000384179	Deleterious	Damaging	zinc finger protein, multitype 2 [Source:HGNC Symbol;Acc:16700]	q23.1	p.R734H	predicted passenger	ID\x3dCOSM3271145\x3bOCCURENCE\x3d1(large_intestine)	.	rs750762877	.
HCT116/54C	ZNF20	chr19:12243512_CATG/C	nonframeshift_deletion	5.17e-07	0	8.27e-06	8.12e-06	.	56	19	0.25	ENSP00000292241	Deleterious	NA	zinc finger protein 20 [Source:HGNC Symbol;Acc:12992]	p13.2	.	.	ID\x3dCOSM2815413	.	rs767740551	.
HCT116/54C	ZNF507	chr19:32873488_G/A	nonsynonymous_SNV	9.51e-16	.	.	4.06e-06	.	20	37	0.65	ENSP00000441549	Neutral	Damaging	zinc finger protein 507 [Source:HGNC Symbol;Acc:23783]	q13.11	p.A826T	predicted passenger	ID\x3dCOSM2750857\x3bOCCURENCE\x3d1(large_intestine)	.	rs555315510	.
HCT116/54C	ZNF707	chr8:144775912_C/T	nonsynonymous_SNV	9.9e-20	.	.	8.16e-06	.	13	43	0.77	ENSP00000351482	Neutral	Damaging	zinc finger protein 707 [Source:HGNC Symbol;Acc:27815]	q24.3	p.R110W	predicted passenger	ID\x3dCOSM2868539\x3bOCCURENCE\x3d1(large_intestine)	.	.	.
HCT116/54C	COL22A1	chr8:139618677_C/A	nonsynonymous_SNV	1.54e-06	0.0001	2.8e-05	8.17e-06	3.23e-05	34	17	0.33	ENSP00000303153	Deleterious	Damaging	collagen, type XXII, alpha 1 [Source:HGNC Symbol;Acc:22989]	q24.3	p.G1351W	predicted passenger	ID\x3dCOSM1674205\x3bOCCURENCE\x3d1(large_intestine)	.	rs776424817	.

## Sheet: Mutations shared with UT-SCC
6 mutations shared between HCT116/54C and UT-SCC-54A and/or UT-SCC-54B, but not HCT116 (COSS1998442 and/or COSS2301978)
Cell_line	Gene	Position	Mutation_type	Fishers_P_value_for_germline_variant	Maximum Population Frequency	ExAc	gnomAD_exome	gnomAD_genome	REF_reads	ALT_reads	Fraction_ALT_reads	PROVEAN_protein_ID	PROVEAN_prediction_(cutoff=-2.5)	SIFT_prediction_(cutoff=0.05_via_Provean)	PROVEAN_description	PROVEAN_chr_band	GCI_protein_annotation	GCI_driver_annotation	Variant_position_in_Cosmic_v82	In_Cosmic_census_somatic	Variant_position_in_dbSNP147 ?	Variant_ in_region_of_segmental_duplication?
UT-SCC-54A	DDX11	chr12:31244665_C/T	nonsynonymous_SNV	1.01e-18	0.034	0.0002	5.1e-05	0	152	54	0.26	ENSP00000384703	Deleterious	Damaging	DEAD/H (Asp-Glu-Ala-Asp/His) box polypeptide 11 [Source:HGNC Symbol;Acc:2736]	p11.21	p.P368S	predicted passenger	ID\x3dCOSM3954641	.	rs201612562	Score\x3d0.978886\x3bName\x3dchr12:9567144
UT-SCC-54B	DDX11	chr12:31244665_C/T	nonsynonymous_SNV	3.9e-37	0.034	0.0002	5.1e-05	0	217	106	0.33	ENSP00000384703	Deleterious	Damaging	DEAD/H (Asp-Glu-Ala-Asp/His) box polypeptide 11 [Source:HGNC Symbol;Acc:2736]	p11.21	p.P368S	predicted passenger	ID\x3dCOSM3954641	.	rs201612562	Score\x3d0.978886\x3bName\x3dchr12:9567144
HCT116/54C	DDX11	chr12:31244665_C/T	nonsynonymous_SNV	1.46e-11	0.034	0.0002	5.1e-05	0	52	31	0.37	ENSP00000384703	Deleterious	Damaging	DEAD/H (Asp-Glu-Ala-Asp/His) box polypeptide 11 [Source:HGNC Symbol;Acc:2736]	p11.21	p.P368S	predicted passenger	ID\x3dCOSM3954641	.	rs201612562	Score\x3d0.978886\x3bName\x3dchr12:9567144
UT-SCC-54B	HLA-DQA2	chr6:32713771_T/C	nonsynonymous_SNV	3.41e-10	0.0083	0.0065	0.0005	0.0232	105	29	0.22	ENSP00000364076	Deleterious	Damaging	major histocompatibility complex, class II, DQ alpha 2 [Source:HGNC Symbol;Acc:4943]	p21.32	p.F179L	predicted passenger	ID\x3dCOSM4594391\x3bOCCURENCE\x3d8(upper_aerodigestive_tract)	.	rs148720159	.
HCT116/54C	HLA-DQA2	chr6:32713771_T/C	nonsynonymous_SNV	0.00012473	0.0083	0.0065	0.0005	0.0232	43	12	0.22	ENSP00000364076	Deleterious	Damaging	major histocompatibility complex, class II, DQ alpha 2 [Source:HGNC Symbol;Acc:4943]	p21.32	p.F179L	predicted passenger	ID\x3dCOSM4594391\x3bOCCURENCE\x3d8(upper_aerodigestive_tract)	.	rs148720159	.
UT-SCC-54B	OR2T35	chr1:248801950_C/G	nonsynonymous_SNV	4.29e-10	0.56	0.0029	0.0002	4.26e-05	0	17	1	ENSP00000324369	Deleterious	Damaging	olfactory receptor, family 2, subfamily T, member 35 [Source:HGNC Symbol;Acc:31257]	q44	p.V204L	predicted passenger	ID\x3dCOSM4143676\x3bOCCURENCE\x3d3(thyroid)	.	rs112397726	Score\x3d0.979009\x3bName\x3dchr1:248584239
HCT116/54C	OR2T35	chr1:248801950_C/G	nonsynonymous_SNV	5.41e-06	0.56	0.0029	0.0002	4.26e-05	0	10	1	ENSP00000324369	Deleterious	Damaging	olfactory receptor, family 2, subfamily T, member 35 [Source:HGNC Symbol;Acc:31257]	q44	p.V204L	predicted passenger	ID\x3dCOSM4143676\x3bOCCURENCE\x3d3(thyroid)	.	rs112397726	Score\x3d0.979009\x3bName\x3dchr1:248584239
UT-SCC-54A	TAS2R46	chr12:11214082_T/C	nonsynonymous_SNV	0	0.0005	8.28e-05	1.63e-05	0.2213	369	125	0.25	ENSP00000436450	Deleterious	Damaging	taste receptor, type 2, member 46 [Source:HGNC Symbol;Acc:18877]	p13.2	p.Y271C	predicted passenger	ID\x3dCOSM4590539	.	rs746887895	.
UT-SCC-54B	TAS2R46	chr12:11214082_T/C	nonsynonymous_SNV	0	0.0005	8.28e-05	1.63e-05	0.2213	504	190	0.27	ENSP00000436450	Deleterious	Damaging	taste receptor, type 2, member 46 [Source:HGNC Symbol;Acc:18877]	p13.2	p.Y271C	predicted passenger	ID\x3dCOSM4590539	.	rs746887895	.
HCT116/54C	TAS2R46	chr12:11214082_T/C	nonsynonymous_SNV	5.51e-19	0.0005	8.28e-05	1.63e-05	0.2213	211	56	0.21	ENSP00000436450	Deleterious	Damaging	taste receptor, type 2, member 46 [Source:HGNC Symbol;Acc:18877]	p13.2	p.Y271C	predicted passenger	ID\x3dCOSM4590539	.	rs746887895	.
UT-SCC-54A	TEKT4	chr2:95541427_G/T	nonsynonymous_SNV	4.43e-13	0	8.25e-06	4.06e-06	0	148	38	0.2	ENSP00000295201	Deleterious	Damaging	tektin 4 [Source:HGNC Symbol;Acc:31012]	q11.1	p.R344L	predicted passenger	ID\x3dCOSM107201\x3bOCCURENCE\x3d1(lung)	.	rs114824441	Score\x3d0.935692\x3bName\x3dchr4_gl000194_random:32403
HCT116/54C	TEKT4	chr2:95541427_G/T	nonsynonymous_SNV	7.02e-07	0	8.25e-06	4.06e-06	0	76	19	0.2	ENSP00000295201	Deleterious	Damaging	tektin 4 [Source:HGNC Symbol;Acc:31012]	q11.1	p.R344L	predicted passenger	ID\x3dCOSM107201\x3bOCCURENCE\x3d1(lung)	.	rs114824441	Score\x3d0.935692\x3bName\x3dchr4_gl000194_random:32403
UT-SCC-54A	TEKT4	chr2:95541442_C/T	nonsynonymous_SNV	4.09e-13	0.011	.	4.06e-06	0	142	38	0.21	ENSP00000295201	Deleterious	Damaging	tektin 4 [Source:HGNC Symbol;Acc:31012]	q11.1	p.S349L	predicted passenger	ID\x3dCOSM3364854\x3bOCCURENCE\x3d1(kidney)	.	rs201206924	Score\x3d0.935692\x3bName\x3dchr4_gl000194_random:32403
HCT116/54C	TEKT4	chr2:95541442_C/T	nonsynonymous_SNV	6.51e-07	0.011	.	4.06e-06	0	70	19	0.21	ENSP00000295201	Deleterious	Damaging	tektin 4 [Source:HGNC Symbol;Acc:31012]	q11.1	p.S349L	predicted passenger	ID\x3dCOSM3364854\x3bOCCURENCE\x3d1(kidney)	.	rs201206924	Score\x3d0.935692\x3bName\x3dchr4_gl000194_random:32403
