# Supplementary material for: Clinical relevance and therapeutic predictive ability of hypoxia biomarkers in head and neck cancer tumour models
Source: Mol Oncol. 2024 Mar 1;18(8):1885–903. doi: 10.1002/1878-0261.13620 (PMC11306523; doi:10.1002/1878-0261.13620)
Supplement: Supplementary file 1 — Fig. S1. CancerCellNet (CCN) Scores for tumour types other than HNSCC that were common in the HNSCC tumour models and cell lines. Fig. S2. Heatmap of CCN HNSCC diagnostic genes across cells, CDX and PDX tumours in comparison to TCGA Primary and TCGA Normal samples. Fig. S3. Principal component analysis for the log2 normalised counts per million of the 500 most variable genes for PDX and CDX tumours and cell lines. Fig. S4. Heatmaps of gene expression for the genes used in the nine hypoxia gene signatures. Fig. S5. Signature scores for the nine hypoxia gene signatures for individual CDX and PDX tumours. Fig. S6. Comparison of Signature scores for the nine hypoxia gene signatures for paired CDX tumours and cell lines. Fig. S7. Hypoxia Scores for the non‐HNSCC CDX tumours. Fig. S8. Comparison of Hypoxia Score and hypoxic fraction for HNSCC tumours for the nine hypoxia gene signatures. Fig. S9. Comparison of Hypoxia Score and EdU count for HNSCC tumours for the nine hypoxia gene signatures. Fig. S10. Tumour growth curves in mice with PDX or CDX tumours treated with 50 mg/kg evofosfamide in saline or control vehicle by IP injection at qd × 5 for 3 weeks. Fig. S11. Comparison of evofosfamide daily growth rate with a) Hypoxia Score, b) hypoxic fraction and c) EdU count for HNSCC tumour models. Table S1. STR profiles of UT‐SCC‐54A, UT‐SCC‐54B, UT‐SCC‐54C and HCT116. Table S2. Gene mutations in HCT116/54C cells. Table S3. RNASeq count matrix for cell, CDX and PDX samples. Table S4. VirTect viral RNA results for HPV status. Table S5. Clonogenic assay plating efficiencies. [file MOL2-18-1885-s001.zip › mol213620-sup-0003-Table_S3.xlsx]

## Sheet: Sheet1
	UT-SCC-1A_cells	UT-SCC-1A T1	UT-SCC-1A T2	UT-SCC-1A T3	UT-SCC-16A_cells	UT-SCC-16A T1	UT-SCC-16A T2	UT-SCC-16A T3	UT-SCC-42B_cells	UT-SCC-42B T1	UT-SCC-42B T2	UT-SCC-42B T3	UT-SCC-74A_cells	UT-SCC-74A T1	UT-SCC-74A T2	UT-SCC-74A T3	UT-SCC-74B_cells	UT-SCC-74B T1	UT-SCC-74B T2	UT-SCC-74B T3	UT-SCC-76A_cells	UT-SCC-76A T1	UT-SCC-76A T2	UT-SCC-76A T3	UT-SCC-110B_cells	UT-SCC-110B T1	UT-SCC-110B T2	UT-SCC-110B T3	UT-SCC-126A_cells	UT-SCC-126A T1	UT-SCC-126A T2	UT-SCC-126A T3	FaDu_cells	FaDu_CCLE	FaDu T1	FaDu T2	FaDu T3	SiHa_CCLE	SiHa T1	SiHa T2	SiHa T3	HCT116/54C_cells	HCT116/54C T1	HCT116/54C T2	HCT116/54C T3	ACS-HN04 T1	ACS-HN04 T2	ACS-HN04 T3	ACS-HN06 T1
ENSG00000000003.15	761	122	228	194	831	158	152	152	667	100	44	65	1126	67	54	121	1245	192	268	176	854	188	138	119	2404	200	258	102	1420	295	170	128	392	1089	33	31	57	1144	32	89	105	795	172	232	207	48	30	71	77
ENSG00000000005.6	0	0	0	0	1	0	0	0	0	0	0	0	0	0	0	1	0	0	0	0	0	0	0	0	0	0	0	0	0	0	0	0	0	0	0	0	1	0	0	0	0	0	0	0	0	1	0	0	0
ENSG00000000419.13	1163	143	252	211	1752	288	211	246	592	259	199	163	1946	198	126	233	1769	231	272	318	1515	455	213	199	1349	248	283	125	1375	634	308	258	1170	3170	181	146	251	6449	66	268	233	931	180	250	179	61	61	80	318
ENSG00000000457.14	275	32	96	64	314	60	103	74	193	32	24	24	219	45	36	67	340	67	90	81	158	43	31	19	173	65	80	26	346	105	75	49	255	775	63	37	50	816	21	93	87	293	64	80	97	21	18	25	64
ENSG00000000460.17	281	24	75	55	238	58	77	70	80	71	21	40	435	13	27	39	652	31	79	42	291	26	23	14	288	25	46	27	143	57	40	43	461	1186	49	32	67	686	14	85	96	276	51	59	59	13	10	10	74
ENSG00000000938.13	18	0	0	0	27	6	1	2	0	0	0	0	0	1	1	0	0	0	1	0	5	0	1	0	3	0	0	0	17	0	0	1	0	1	0	0	1	3	0	0	1	1	0	1	0	0	0	0	2
ENSG00000000971.16	1096	27	129	73	1584	138	82	150	1438	106	19	83	0	7	7	1	446	14	85	37	107	126	49	46	1	9	17	17	1777	154	104	82	537	1855	200	132	289	14	0	0	0	7	67	123	110	116	94	89	0
ENSG00000001036.14	1018	65	223	145	1440	204	207	208	692	96	32	61	1184	27	43	81	1429	81	210	65	992	178	169	139	408	70	107	42	1252	196	103	105	1276	3096	105	83	155	6492	70	222	227	724	188	255	218	24	13	30	60
ENSG00000001084.13	5880	86	298	202	1568	273	368	347	4050	246	177	171	1072	124	123	234	1347	112	241	147	971	205	122	85	513	154	192	85	4284	260	197	131	4415	11828	420	280	619	2841	51	243	261	1253	295	357	318	87	99	109	315
ENSG00000001167.14	775	77	259	203	1076	173	218	208	912	71	54	61	777	84	98	124	671	70	183	112	590	136	107	95	495	88	105	54	632	206	123	90	793	1985	134	102	156	2198	27	116	93	1008	220	247	214	41	27	41	199
ENSG00000001460.18	294	21	75	61	270	36	49	35	341	98	57	52	250	26	38	58	199	22	49	23	371	49	39	44	103	38	48	23	325	71	53	39	131	346	10	13	16	788	16	49	44	224	54	69	86	22	19	26	146
ENSG00000001461.17	1244	56	196	136	1528	300	388	363	1378	246	125	189	1098	122	144	276	795	64	180	64	1599	351	226	152	885	96	119	66	2283	216	161	113	531	1958	76	56	106	3575	34	149	160	526	168	186	187	136	78	134	462
ENSG00000001497.18	686	80	231	145	1076	135	150	125	788	147	72	113	1621	110	111	201	1511	165	238	146	1222	217	140	163	1792	232	279	94	594	193	126	99	739	2244	104	75	108	6275	98	325	330	902	141	204	200	89	50	93	131
ENSG00000001561.7	0	37	257	181	0	0	0	0	0	0	0	2	0	0	0	0	53	17	160	34	0	0	0	0	397	27	45	33	0	0	0	0	1	3	0	0	0	1	0	0	0	872	222	255	278	0	0	0	28
ENSG00000001617.12	732	102	120	79	249	172	278	206	2052	334	73	253	93	196	184	336	582	249	166	171	524	344	346	272	1286	330	406	120	3143	336	307	190	753	3477	67	60	115	1901	12	43	25	380	52	67	46	122	56	113	635
ENSG00000001626.16	2	0	4	1	1	0	0	0	0	0	0	0	0	0	1	0	1	0	2	1	0	0	0	0	0	1	0	0	0	1	0	1	2	5	0	0	1	1583	1	5	1	20	3	6	1	5	0	2	0
ENSG00000001629.10	1367	136	478	304	2524	616	651	618	1222	373	227	281	2143	200	236	455	1234	212	411	247	1806	626	433	255	1222	204	274	128	1134	333	222	133	1723	5813	354	219	484	8461	117	500	465	1081	274	343	320	136	96	137	629
ENSG00000001630.17	35	2	12	11	62	8	6	8	30	5	0	5	75	0	4	1	97	5	9	4	43	0	1	3	47	12	7	4	4	3	0	0	160	581	1	1	0	639	2	1	4	67	4	16	5	1	0	1	11
ENSG00000001631.16	71	6	29	24	162	26	40	28	95	11	9	9	236	20	28	41	114	24	25	16	113	25	24	17	70	10	21	8	93	19	15	10	188	554	40	25	52	758	21	50	38	140	23	35	24	18	14	19	46
ENSG00000002016.18	171	21	78	77	302	25	24	40	301	22	23	25	457	41	37	46	430	47	81	29	180	48	30	34	263	43	40	23	315	57	40	27	824	3325	185	138	250	1799	22	152	148	492	72	100	85	14	8	16	125
ENSG00000002079.14	20	3	23	30	24	2	8	7	8	2	2	1	76	4	10	18	6	5	28	3	107	31	26	9	8	5	0	1	0	1	3	1	10	45	5	4	4	29	3	18	11	23	19	25	24	2	0	0	13
ENSG00000002330.14	317	5	18	9	261	26	33	24	173	7	4	11	263	17	18	33	182	16	25	10	144	32	15	14	316	27	17	10	226	12	13	7	180	244	5	10	13	679	7	20	20	123	10	11	12	3	11	14	16
ENSG00000002549.12	3695	280	762	532	577	135	121	129	821	328	117	265	800	125	94	242	1170	376	729	354	1156	781	464	411	797	262	366	165	1024	340	233	172	1039	3439	226	215	324	6195	63	195	151	897	404	662	620	182	155	201	178
ENSG00000002586.20	2329	61	342	252	702	250	373	298	1424	469	203	279	964	171	255	415	1414	140	291	130	579	125	112	79	394	109	138	67	833	195	109	100	670	2517	124	118	179	22612	142	383	464	761	230	401	286	253	167	274	200
ENSG00000002586.20_PAR_Y	0	0	0	0	0	0	0	0	0	0	0	0	0	0	0	0	0	0	0	0	0	0	0	0	0	0	0	0	0	0	0	0	0	0	0	0	0	0	0	0	0	0	0	0	0	0	0	0	0
ENSG00000002587.10	1112	16	144	65	348	29	54	31	145	6	4	10	283	11	10	8	201	25	71	15	467	32	15	19	994	41	77	39	514	32	19	18	50	109	11	5	14	2	0	0	0	1299	148	169	181	19	8	10	4
ENSG00000002726.21	2	69	154	76	1	0	0	0	9	0	0	0	0	13	12	11	8	118	199	62	2	0	1	2	9	50	62	30	163	0	1	0	0	6	0	0	0	1	0	0	0	1	7	6	4	17	4	32	3
ENSG00000002745.13	4	9	25	29	10	4	2	4	0	0	0	0	22	2	0	1	77	4	21	9	20	2	3	0	20	0	6	2	18	1	0	0	0	1	0	1	0	5	0	1	1	368	59	63	52	0	1	1	2
ENSG00000002746.15	16	9	73	58	12	3	5	7	262	1	2	2	14	7	3	15	14	10	44	14	39	39	50	10	1	1	3	3	19	15	10	3	26	50	7	3	15	104	2	29	31	134	57	85	54	5	0	0	14
ENSG00000002822.15	6	2	2	3	7	3	3	5	25	1	3	0	23	3	3	6	5	1	3	1	11	7	7	1	1	0	0	1	23	3	2	2	10	27	6	2	11	33	0	11	9	9	4	4	3	0	0	1	9
ENSG00000002834.18	5975	216	1247	798	3742	712	1052	811	3136	812	350	469	4468	420	501	864	3640	481	1129	403	6412	1410	1160	848	5786	529	790	321	6385	637	418	347	5177	14488	435	378	500	24574	198	707	650	5261	859	1314	1106	181	132	199	680
ENSG00000002919.15	525	40	132	78	578	121	119	96	215	46	19	52	506	56	33	85	272	57	126	44	275	108	66	70	208	68	83	31	465	66	50	50	501	1373	46	38	53	1625	16	60	55	503	79	137	118	23	16	24	61
ENSG00000002933.9	0	0	0	0	1	0	0	0	0	0	0	0	0	0	0	0	0	0	0	0	0	0	0	0	0	0	0	0	0	0	0	0	0	0	0	1	0	2	0	0	0	0	0	1	0	0	0	0	1
ENSG00000003056.8	1663	116	305	232	2583	243	307	269	1828	188	86	117	2257	95	105	176	1652	188	298	166	1370	360	243	174	2099	269	300	129	2033	304	204	169	2936	10315	283	319	423	9446	85	332	337	1383	216	309	255	102	59	102	397
ENSG00000003096.14	315	32	60	39	161	55	36	62	540	104	76	60	234	42	62	86	823	32	60	64	0	14	7	2	499	60	69	39	653	174	88	73	237	790	38	32	75	356	5	17	19	164	22	17	30	20	21	25	58
ENSG00000003137.8	198	16	96	56	13	8	11	4	130	178	27	114	169	31	47	116	127	36	80	14	23	27	27	23	297	10	28	12	39	82	41	36	258	700	36	40	41	679	4	6	4	698	57	85	80	8	3	7	62
ENSG00000003147.19	1	6	90	55	7	0	0	0	0	0	1	0	0	0	0	0	13	10	52	7	222	11	2	3	303	11	12	5	2	0	0	0	80	310	26	15	33	4	0	0	0	246	105	127	106	0	0	0	2
ENSG00000003249.15	322	53	297	178	677	85	154	111	1	16	4	12	131	14	10	15	107	39	191	38	587	32	66	38	59	10	28	21	102	11	20	9	101	311	7	9	10	930	18	31	34	1138	252	365	256	36	15	26	133
ENSG00000003393.15	679	119	265	210	1489	212	227	252	612	153	113	110	1068	109	123	225	934	169	245	154	783	257	217	119	451	123	139	56	1173	246	176	120	497	1454	92	72	114	3799	32	166	147	1061	163	209	217	27	31	32	232
ENSG00000003400.15	302	33	97	43	647	156	246	176	200	70	31	61	75	39	40	58	373	58	109	50	284	131	98	54	199	86	95	36	618	58	64	33	145	542	29	24	36	1081	9	40	40	73	33	46	49	94	54	73	28
ENSG00000003402.20	1257	245	864	510	3388	581	830	689	849	256	237	177	772	507	338	480	1023	420	692	410	1348	924	639	387	1555	328	418	164	1381	243	176	116	498	1501	148	98	193	5061	64	254	258	1152	438	575	480	323	172	236	563
ENSG00000003436.16	1704	51	596	317	80	0	0	0	1	19	16	5	164	1	0	0	231	50	385	77	849	48	26	18	1548	28	38	45	59	13	17	7	4	21	1	1	7	3622	73	325	249	1175	306	448	444	4	5	4	2
ENSG00000003509.16	522	19	91	55	468	46	50	51	334	47	33	32	612	37	34	57	417	40	71	45	405	96	64	47	435	59	45	27	396	60	43	29	283	688	58	45	83	1243	13	88	85	484	53	81	89	15	21	19	62
ENSG00000003756.17	700	133	423	296	925	179	243	202	1837	129	109	113	1398	395	307	566	1181	288	402	169	733	375	284	218	1831	314	289	138	1453	240	171	131	1537	5133	386	268	522	6017	117	446	422	1484	310	395	349	119	48	93	420
ENSG00000003987.14	13	9	7	10	50	7	23	12	32	4	12	6	8	2	2	7	10	8	11	6	11	8	4	0	10	4	4	3	33	15	4	9	16	46	11	7	17	136	3	31	15	15	6	7	8	3	4	1	17
ENSG00000003989.18	143	10	54	42	12	1	1	0	0	0	0	0	4	2	0	0	28	4	39	14	52	0	0	0	196	11	8	11	3	2	2	1	35	74	9	7	11	674	13	53	52	264	51	59	60	4	1	7	18
ENSG00000004059.11	939	93	346	252	1599	237	243	210	1270	190	73	130	2746	134	149	239	1119	179	247	134	1248	209	226	141	742	131	165	69	797	137	99	65	1749	4680	107	103	144	7872	62	127	117	1796	277	439	271	108	74	125	474
ENSG00000004139.14	69	2	10	6	42	1	2	1	19	4	4	2	69	4	3	5	22	3	6	1	42	12	10	13	61	1	0	1	60	7	6	5	63	171	8	8	12	3074	6	56	57	46	6	16	4	0	2	4	10
ENSG00000004142.12	2363	95	267	202	1006	107	153	118	1328	340	91	217	3605	141	159	268	1550	267	335	155	1849	340	256	190	2142	318	431	152	1657	358	254	193	2684	6082	169	189	233	14330	80	216	217	1187	231	376	320	127	58	99	294
ENSG00000004399.13	212	62	482	264	49	16	8	16	239	50	22	24	60	117	70	131	320	135	315	112	346	300	253	168	449	87	103	49	279	73	90	41	199	757	41	43	55	2807	165	450	433	1317	336	464	297	89	31	71	2170
ENSG00000004455.17	5255	238	981	727	4305	486	572	536	2283	873	511	506	3853	436	388	740	3900	552	1018	453	5106	894	615	519	6073	778	1017	368	3418	756	545	403	4390	11580	560	535	700	16000	271	1156	1175	3687	641	1005	1033	347	245	387	1354
ENSG00000004468.13	199	4	2	4	48	43	56	53	933	8	1	6	3	9	12	42	1	10	3	5	1	42	24	47	1	7	6	5	38	44	25	17	7	12	1	3	2	0	0	0	0	1	0	0	0	11	2	4	1
ENSG00000004478.8	2982	1217	1065	785	2544	264	301	288	3009	413	194	278	3156	116	133	203	24121	2239	1387	2041	2079	221	188	166	3094	1699	1872	567	1432	367	245	177	5539	15028	523	512	681	8651	65	300	205	2769	439	493	377	336	198	341	1195
ENSG00000004487.17	3366	258	886	596	3647	649	1023	907	2003	727	411	546	1994	286	265	521	2506	270	634	275	2531	804	737	505	1587	242	287	138	5193	1325	1095	756	2047	5439	417	301	508	18307	339	1641	1424	2719	594	720	632	232	157	254	760
ENSG00000004534.15	610	99	400	262	1838	151	260	182	872	109	100	77	1194	292	329	419	851	127	327	122	708	407	288	219	829	163	194	78	1293	203	139	112	1129	4615	324	269	425	8786	116	469	389	1525	254	352	346	122	72	117	249
ENSG00000004660.15	331	18	85	58	163	15	15	11	502	38	20	17	329	113	48	144	533	64	76	46	390	101	71	50	366	60	58	20	544	101	53	37	122	498	26	15	25	377	2	22	13	356	84	131	132	7	3	8	189
ENSG00000004700.16	555	154	323	268	752	192	164	191	525	205	85	119	1073	62	79	142	3149	156	287	290	953	162	147	83	1106	172	211	105	700	347	201	181	1228	3903	162	105	197	4390	48	232	245	548	75	122	134	29	22	40	244
ENSG00000004766.17	361	76	134	123	930	243	245	259	290	104	66	63	1381	113	112	206	523	89	129	120	501	107	72	51	317	96	116	53	431	159	75	79	742	2043	149	69	148	2472	24	154	155	373	100	139	158	72	45	76	201
ENSG00000004776.13	0	0	0	0	1	0	0	0	2	0	0	0	4	0	0	0	0	0	0	0	2	0	0	0	0	0	0	0	0	0	0	0	2	10	0	0	0	4	0	1	0	0	0	0	1	0	0	1	2
ENSG00000004777.18	37	8	30	18	73	15	17	15	70	12	3	11	54	11	24	32	149	13	19	7	77	14	18	15	84	6	14	5	17	5	8	6	124	409	7	6	16	1207	17	25	32	248	20	28	29	11	3	6	103
ENSG00000004779.10	1343	53	121	122	516	53	33	48	1066	127	53	92	866	44	33	83	1083	70	104	89	1232	167	110	108	924	103	133	52	1152	181	117	78	2159	4208	88	83	143	3924	53	138	142	1297	124	185	152	68	69	88	250
ENSG00000004799.8	0	1	15	7	1	0	0	0	0	0	0	0	0	0	0	0	2	1	8	2	27	0	0	0	2	0	2	1	14	1	0	0	1	8	0	0	0	3	0	0	0	57	12	23	13	1	0	1	0
ENSG00000004809.14	1	0	0	0	0	0	0	0	3	0	0	0	0	1	0	0	0	0	0	0	0	0	0	0	0	0	0	0	0	0	0	0	0	0	0	0	2	1	0	0	0	3	0	0	1	0	0	0	2
ENSG00000004838.14	1	2	4	4	5	1	8	2	7	0	0	0	1	0	0	1	3	2	2	1	4	3	2	1	2	1	0	0	4	1	1	1	0	5	0	0	1	55	4	13	11	34	2	3	5	0	0	0	4
ENSG00000004846.16	37	0	0	0	41	12	11	12	9	2	3	0	0	0	0	0	0	0	0	0	43	9	10	13	4	0	0	0	0	0	0	0	0	1	0	1	0	65	1	2	4	0	0	0	0	0	0	0	2
ENSG00000004848.8	4	0	6	4	3	0	0	0	1	0	3	4	1	0	0	0	1	1	1	0	0	0	0	0	0	0	0	0	3	0	0	0	6	9	0	0	1	2	0	0	0	11	2	8	0	0	0	0	0
ENSG00000004864.14	332	61	151	115	568	87	88	105	385	111	74	92	868	98	82	196	825	112	140	74	642	216	164	120	250	108	134	74	398	184	113	77	914	2070	124	93	166	5663	48	177	169	458	64	127	131	78	44	83	166
ENSG00000004866.22	314	26	54	47	331	43	52	46	160	33	26	29	606	32	30	67	341	47	67	22	342	68	51	42	91	28	49	20	232	37	44	22	359	639	31	29	38	1838	20	113	114	228	39	51	48	51	16	59	98
ENSG00000004897.12	2666	267	1035	802	1863	421	403	422	1274	536	395	314	2824	191	174	380	1926	306	763	348	2094	620	433	253	1532	301	382	253	2671	1031	579	445	3242	7303	751	505	936	5472	131	692	607	3942	801	952	1097	76	41	76	314
ENSG00000004939.15	2	0	2	0	3	0	0	0	0	0	0	0	1	0	0	0	0	0	0	0	1	0	1	0	1	0	0	0	4	0	0	0	2	3	0	0	0	6	0	1	0	2	0	1	1	0	0	0	0
ENSG00000004948.16	0	0	1	0	0	1	1	0	0	0	1	1	0	0	0	0	0	0	0	0	1	1	0	0	1	0	0	0	0	0	0	0	1	2	0	0	2	0	0	0	0	4	1	0	0	0	1	0	0
ENSG00000004961.15	909	46	123	76	642	83	78	79	511	257	127	168	754	61	57	118	442	72	93	59	399	108	59	63	200	45	53	27	1065	188	136	82	908	2826	96	67	100	4570	29	128	91	529	89	107	115	39	21	23	85
ENSG00000004975.12	916	46	258	154	615	57	79	74	628	135	40	87	1584	96	89	167	1139	114	184	90	1233	214	210	134	1020	124	135	48	939	139	89	75	924	2144	66	48	81	4007	38	113	108	1563	165	223	171	44	22	48	205
ENSG00000005001.10	585	39	100	76	1802	47	104	68	153	9	0	4	293	56	39	28	629	134	162	82	628	120	102	63	130	109	97	16	1476	27	26	23	734	2042	26	29	30	31	0	3	5	134	54	87	94	205	43	102	21
ENSG00000005007.13	2637	170	601	375	4416	835	1124	1076	1577	346	119	263	3101	349	272	498	1808	333	503	271	2693	429	484	286	1788	321	402	172	2903	493	400	256	2038	5976	164	143	247	9975	119	364	326	2421	472	649	448	135	80	158	629
ENSG00000005020.13	947	78	276	170	1325	130	134	110	443	106	97	61	841	52	72	115	808	132	215	160	1957	231	156	105	1078	128	164	95	1610	202	114	84	909	2907	157	116	210	2774	43	206	154	784	193	229	239	91	47	84	232
ENSG00000005022.6	4220	628	1004	798	5229	499	586	496	5463	851	455	602	4544	432	341	816	10265	1595	1399	1100	5443	853	697	547	13245	2060	2454	776	3594	1178	716	485	17093	38710	1249	1157	1856	22985	297	1052	951	5042	709	1005	1039	749	618	990	857
ENSG00000005059.16	378	26	75	52	224	27	29	40	105	43	19	19	343	12	15	30	187	17	57	23	208	42	21	23	118	14	20	13	138	39	27	18	295	687	38	35	62	1300	39	173	139	327	59	95	76	13	13	13	72
ENSG00000005073.6	111	3	22	14	49	9	3	8	49	10	0	3	251	2	2	3	78	6	13	7	111	20	12	10	54	10	11	7	57	11	6	6	128	173	4	7	5	441	8	16	15	92	14	17	26	0	0	0	2
ENSG00000005075.15	461	31	83	73	632	106	116	92	563	52	33	36	1267	33	57	77	525	69	52	53	608	50	42	37	325	52	44	32	335	70	52	26	849	2041	42	47	51	3721	31	70	71	518	73	95	69	58	31	55	119
ENSG00000005100.13	1061	70	254	139	1081	117	129	127	708	122	57	94	3161	141	120	248	1512	131	196	122	1646	284	212	178	1248	142	185	102	635	204	130	103	1703	4415	180	179	260	3472	29	139	100	1172	189	280	205	19	20	29	146
ENSG00000005102.14	0	1	3	0	1	1	1	0	0	0	0	0	5	13	7	13	0	0	2	1	4	4	7	2	5	1	1	1	0	12	3	2	2	1	0	0	0	3	2	2	6	6	2	2	0	0	0	0	65
ENSG00000005108.16	6	1	10	0	0	1	0	0	1	0	0	0	1	0	0	0	1	2	3	2	9	0	0	1	0	1	0	0	1	0	0	0	2	10	2	0	1	0	0	0	0	10	1	0	1	0	0	0	0
ENSG00000005156.12	668	34	181	100	953	119	160	146	462	115	57	80	1348	94	74	137	437	62	143	44	700	106	90	53	608	92	103	54	449	105	78	57	811	1946	151	141	215	3610	50	233	232	841	133	188	154	49	26	33	143
ENSG00000005175.10	542	102	232	209	929	137	156	180	905	193	139	128	1185	86	72	139	1322	115	177	140	1043	272	146	112	542	124	117	72	1260	536	317	249	1025	2451	226	182	299	3722	66	360	319	922	166	247	236	48	47	50	227
ENSG00000005187.12	41	6	33	23	19	2	1	2	3	1	3	2	9	1	2	1	39	5	14	5	18	15	12	10	161	9	5	5	31	9	2	7	19	66	10	7	9	5	0	1	1	80	19	15	13	1	0	0	5
ENSG00000005189.20	79	5	36	28	36	6	10	6	32	20	17	23	250	6	7	9	129	6	22	7	198	13	6	7	155	11	19	12	20	7	6	7	199	457	23	15	34	500	14	100	104	204	29	50	30	6	3	2	38
ENSG00000005194.15	1423	96	208	153	1142	113	117	128	1026	247	91	151	1242	73	48	116	1621	237	245	165	1189	252	190	182	1277	255	349	102	1514	228	172	98	1692	4382	100	106	151	12010	73	198	159	1057	127	224	176	76	50	81	304
ENSG00000005206.17	623	18	116	67	1038	85	140	100	458	51	16	42	597	96	82	130	442	58	99	25	404	106	107	103	492	65	69	16	381	44	35	22	478	1709	38	35	45	3935	90	114	111	774	86	141	102	57	39	50	200
ENSG00000005238.20	391	63	190	106	977	178	294	173	461	39	14	31	204	163	78	155	154	224	220	150	393	170	180	132	386	161	227	59	732	178	130	89	47	135	3	2	6	1260	9	18	19	301	62	97	95	99	43	58	111
ENSG00000005243.10	127	8	9	7	211	39	38	37	309	60	29	58	309	11	6	49	151	11	12	13	47	28	43	26	56	11	28	9	440	33	20	12	60	202	16	6	11	2635	9	32	22	1	1	1	0	9	9	12	94
ENSG00000005249.13	17	18	77	61	16	0	0	0	21	0	0	0	7	29	45	15	145	17	62	19	37	15	7	3	8	7	13	7	137	15	11	10	122	236	9	24	26	787	86	459	322	530	71	90	90	8	9	10	4
ENSG00000005302.19	581	44	121	78	770	123	143	129	341	170	91	126	490	106	105	149	448	75	136	89	374	100	94	60	349	85	99	37	552	225	134	89	859	2862	160	109	186	3543	61	178	195	240	70	73	78	45	20	49	90
ENSG00000005339.15	2069	246	914	531	1220	391	570	492	1068	525	313	454	2025	296	290	449	1681	334	585	402	1137	519	556	261	998	383	433	223	2459	711	495	361	2629	10129	650	513	887	8172	156	721	728	1806	709	870	641	211	170	254	1184
ENSG00000005379.17	25	0	2	0	667	23	72	39	0	1	1	4	113	19	17	28	16	0	5	0	23	27	34	27	0	0	0	0	102	13	7	8	11	31	2	1	9	233	1	1	1	1	0	0	0	1	2	0	29
ENSG00000005381.8	0	0	0	0	0	0	0	0	0	0	0	0	0	0	0	0	0	0	0	0	0	0	0	0	0	0	0	0	0	0	0	0	0	0	0	0	0	14	0	0	0	0	0	1	0	0	0	0	0
ENSG00000005421.9	2	0	1	5	3	0	0	0	0	0	0	0	0	0	0	0	1	0	1	0	0	0	0	0	0	0	0	1	0	0	0	0	1	4	0	0	0	9	0	0	1	2	3	3	1	1	0	0	0
ENSG00000005436.14	280	32	131	109	582	88	75	99	191	66	49	34	486	46	26	92	427	46	110	60	286	53	47	33	194	43	52	33	391	187	111	85	523	1007	116	81	174	1301	20	99	81	361	114	137	161	17	9	10	92
ENSG00000005448.17	454	21	83	72	303	26	36	29	395	84	18	52	444	16	23	43	271	31	97	20	607	75	76	62	462	26	43	13	218	35	33	31	244	719	14	20	21	1020	15	47	51	532	84	116	99	3	4	1	132
ENSG00000005469.12	254	34	34	29	570	105	75	101	650	101	50	54	477	96	86	191	809	57	53	76	350	187	117	114	223	44	53	17	1409	143	120	72	491	2308	93	57	134	3240	29	90	108	0	0	0	0	44	38	56	327
ENSG00000005471.19	0	0	1	0	0	0	1	0	0	0	0	0	1	1	0	0	1	0	0	2	0	1	0	0	1	0	0	0	2	1	0	1	2	12	0	0	0	1	0	1	0	1	0	0	1	0	0	0	2
ENSG00000005483.21	669	206	752	539	2091	730	1048	849	1054	272	330	199	1640	411	366	651	998	254	530	275	879	444	447	233	557	184	209	109	1013	329	233	154	1318	4878	622	389	822	8074	152	1045	1020	1216	576	612	614	207	92	172	833
ENSG00000005486.17	911	138	374	245	1963	414	514	460	1091	160	23	103	989	146	118	208	752	201	385	167	776	370	282	243	296	152	232	61	1011	104	89	45	976	2893	69	58	68	7375	70	107	119	844	296	410	321	145	60	144	392
ENSG00000005513.10	0	1	28	11	0	0	0	0	0	0	0	1	0	0	0	0	6	5	14	2	1	0	0	0	0	0	0	0	1	0	0	0	0	0	0	0	0	38	0	0	0	97	7	11	4	0	0	0	9
ENSG00000005700.15	1984	173	572	436	2920	363	426	423	961	279	292	194	2307	101	83	172	1829	219	410	212	2302	353	250	135	1773	209	268	139	2006	479	268	194	1950	5132	446	287	689	5830	95	431	390	1687	461	537	474	51	38	51	347
ENSG00000005801.18	433	38	233	181	897	89	80	88	422	59	58	51	898	128	105	170	489	61	189	63	748	350	176	140	300	60	76	53	707	157	132	84	915	2409	192	137	320	2845	36	231	184	886	170	253	251	50	39	41	114
ENSG00000005810.18	2172	500	802	540	2878	849	1033	1115	1367	596	455	424	1502	606	365	1100	2397	533	625	663	2079	975	775	258	1807	622	704	295	2668	1966	1584	950	1550	4769	511	255	649	5229	78	434	404	925	306	379	294	181	162	208	1007
ENSG00000005812.11	715	94	287	247	854	239	291	241	565	167	195	85	711	213	109	253	779	246	300	248	577	231	132	107	480	194	287	136	758	416	178	143	539	1234	202	163	282	2087	46	297	168	675	177	219	251	40	43	43	231
ENSG00000005844.19	2	0	0	0	6	0	1	0	0	0	0	0	1	0	0	0	0	0	1	0	0	0	0	0	5	1	0	0	2	0	0	0	5	9	1	1	0	2	0	0	0	1	0	3	1	0	0	0	1
ENSG00000005882.12	231	24	85	55	161	43	82	76	150	55	8	37	204	49	56	76	162	49	68	45	134	66	57	55	247	44	75	29	220	55	52	35	105	395	18	5	22	1121	20	41	38	380	68	88	65	9	7	13	35
ENSG00000005884.18	11190	682	4338	3017	22068	2231	2303	2231	10588	2330	376	1624	31066	1200	1303	2510	8598	1143	3680	1048	18721	3000	2937	1964	27028	1064	1866	852	9231	1791	1191	1038	7075	17914	675	695	898	22277	230	569	608	8974	3136	4200	3451	303	196	364	1399
ENSG00000005889.16	966	75	266	194	680	210	200	227	583	180	127	133	652	105	106	206	427	97	233	99	266	134	96	49	233	67	105	62	1293	414	228	192	1180	3341	324	263	455	6581	86	501	496	991	228	248	197	36	21	27	160
ENSG00000005893.16	4450	476	1020	723	5260	608	720	582	3730	718	500	574	2738	557	423	949	4206	978	1170	757	4014	1231	982	697	5287	874	1236	411	5439	1436	827	556	4533	16127	705	491	995	20655	131	499	396	2098	579	823	806	524	402	565	789
ENSG00000005961.19	16	2	13	8	41	0	2	1	2	3	1	1	48	2	2	5	8	0	9	0	20	2	3	2	29	1	4	0	5	1	1	1	65	178	7	5	9	27	2	7	11	122	8	13	6	0	1	1	5
ENSG00000005981.13	12	0	5	0	9	1	1	1	0	0	0	0	5	0	0	0	0	0	2	0	18	4	4	2	0	0	0	0	1	0	0	0	1	4	2	0	3	0	0	0	0	9	1	2	0	0	0	0	3
ENSG00000006007.12	2677	121	302	200	1165	188	206	173	942	159	143	118	1157	121	142	223	1016	204	303	150	1831	502	332	275	1380	167	256	107	2486	509	319	231	1759	5326	173	149	248	5506	85	243	251	944	188	261	229	112	79	109	291
ENSG00000006015.18	438	17	92	54	266	26	46	44	284	24	8	13	371	38	25	68	288	45	95	19	365	94	59	83	288	34	66	17	326	32	30	22	185	682	10	13	12	956	28	41	34	559	61	162	99	7	6	14	53
ENSG00000006016.11	13	41	203	128	21	16	16	10	10	22	3	11	5	4	8	7	48	28	128	32	66	45	79	60	64	17	26	17	58	35	18	16	7	13	1	0	2	263	19	76	43	483	94	143	131	1	1	1	43
ENSG00000006025.12	371	14	89	51	935	28	45	43	222	7	4	12	260	51	51	66	269	23	66	13	295	114	87	103	394	22	34	14	781	34	31	21	170	794	19	21	19	1849	12	55	52	443	76	135	87	8	3	3	39
ENSG00000006042.12	589	14	58	57	493	31	39	34	134	18	9	23	142	16	19	6	37	22	46	12	1	8	13	11	283	32	38	20	211	31	18	17	32	62	4	4	2	122	2	16	30	274	51	74	51	3	0	3	37
ENSG00000006047.13	11	1	0	1	18	0	0	3	0	4	4	3	6	3	1	1	6	0	4	1	53	5	1	2	7	0	2	1	37	0	1	2	3	5	0	0	0	507	21	43	52	47	7	9	3	2	0	2	25
ENSG00000006059.4	20	0	0	0	1	3	1	1	4	0	0	1	0	2	0	7	2	2	0	1	2	0	0	0	27	3	5	2	28	10	7	3	2	7	0	0	1	0	0	0	0	0	1	0	0	1	0	0	0
ENSG00000006062.17	350	20	77	80	302	32	54	51	816	54	17	38	368	76	59	116	225	38	82	26	450	106	96	58	208	26	28	30	572	63	41	40	575	1698	55	83	63	1808	23	78	93	497	89	118	91	8	5	8	67
ENSG00000006071.15	0	0	0	0	0	0	0	0	0	0	0	0	0	0	0	0	0	0	0	0	0	0	0	0	0	0	0	0	0	0	0	0	0	1	0	1	0	0	0	0	0	0	0	1	0	0	0	0	9
ENSG00000006116.4	0	0	0	0	0	0	0	0	0	0	0	0	0	0	0	0	0	0	0	0	0	0	0	0	0	0	0	0	0	0	0	0	0	0	0	0	0	0	1	0	4	0	0	0	0	0	0	0	0
ENSG00000006118.15	1490	105	800	459	4439	453	584	505	3217	72	12	56	1421	267	288	245	1746	150	578	172	3206	456	600	327	2403	193	266	141	1300	103	112	73	360	1296	29	26	40	1811	13	20	21	1781	414	582	374	243	103	188	365
ENSG00000006125.18	6452	492	2472	1624	7552	802	968	854	5364	1364	509	1018	10320	440	629	1294	6155	522	1791	583	9437	1513	1203	904	13042	590	893	547	6728	1095	775	580	6433	14699	831	724	1008	16040	246	1019	935	7023	2000	2456	2333	52	38	47	449
ENSG00000006128.12	0	0	0	0	0	0	0	0	0	0	0	0	0	0	0	0	0	0	0	0	0	0	0	0	0	0	0	0	0	0	0	0	0	0	0	0	0	0	0	0	0	0	0	0	0	0	0	0	0
ENSG00000006194.10	821	47	163	117	565	67	87	72	524	99	53	71	484	60	63	87	542	66	153	67	555	159	116	75	542	86	113	42	769	154	85	70	657	1724	82	75	112	2465	56	201	213	736	175	212	173	81	52	68	161
ENSG00000006210.7	0	2	16	7	537	125	92	152	0	4	1	5	79	63	124	106	4	4	23	11	784	2381	2828	2282	1	6	20	9	3	1	0	1	24	41	15	16	29	2	0	0	0	1	1	0	0	52	8	21	48
ENSG00000006282.21	1387	70	305	175	945	82	145	95	756	74	15	45	1424	80	108	167	856	96	298	57	359	77	85	72	740	82	110	59	1074	105	70	45	1512	4036	119	129	181	7234	54	89	109	2039	293	468	370	21	13	30	209
ENSG00000006283.18	1	2	17	6	0	0	0	0	8	0	0	0	2	2	3	1	8	1	13	1	1	1	0	1	3	2	3	1	1	1	0	1	0	4	0	0	0	296	0	3	2	126	19	16	20	0	0	0	1
ENSG00000006327.14	2626	55	268	256	1674	93	69	96	3177	303	39	156	3012	125	141	186	1575	122	341	126	3481	701	565	565	1592	120	164	55	2641	186	109	108	3451	5050	49	96	90	19113	149	137	104	1830	221	379	369	306	105	194	669
ENSG00000006377.11	51	5	7	4	144	11	18	17	13	0	2	2	47	5	5	13	61	12	10	6	44	11	8	10	44	7	12	1	84	20	9	10	44	106	7	8	11	245	5	8	20	0	0	0	0	7	6	6	41
ENSG00000006432.15	1120	225	414	236	5540	468	678	485	2103	130	51	86	3058	216	202	274	925	458	378	344	1794	432	484	312	847	432	424	154	1295	206	145	105	818	2914	109	101	158	3797	23	128	122	873	194	270	190	115	51	111	247
ENSG00000006451.8	1445	148	397	312	1478	318	333	297	1583	545	315	261	2103	180	180	342	1284	247	335	218	2059	629	385	347	979	216	309	104	1084	474	233	205	1071	2571	196	182	246	3759	37	172	129	1007	245	345	336	145	94	123	422
ENSG00000006453.14	658	87	475	311	1998	225	240	203	1080	152	85	113	2357	137	147	226	925	161	375	126	1536	349	329	235	1109	113	166	68	613	91	84	56	1383	2954	165	137	228	3410	60	201	175	1141	371	437	380	267	145	231	638
ENSG00000006459.11	169	121	289	190	1163	330	508	306	547	287	233	223	967	280	169	353	196	229	230	234	441	160	221	67	272	241	240	113	324	105	58	36	158	370	127	64	123	1471	63	292	211	294	137	143	143	84	40	74	358
ENSG00000006468.14	13	43	63	52	20	22	27	25	1	2	1	0	101	4	1	3	29	38	91	31	187	6	5	2	4	13	21	18	0	0	0	0	164	219	47	38	52	14	0	0	0	839	50	59	67	0	1	1	1
ENSG00000006530.18	425	39	145	99	1124	105	123	111	728	91	61	40	1484	115	83	156	653	52	127	65	683	186	112	99	277	39	61	27	415	93	64	39	961	2045	124	108	192	3283	36	153	123	858	108	171	174	60	34	50	191
ENSG00000006534.16	564	34	152	105	1534	94	114	77	245	14	3	15	477	7	17	27	588	55	122	49	518	95	66	61	121	38	47	27	1037	14	9	13	484	2626	33	31	31	11241	47	122	100	1341	180	302	212	33	13	29	46
ENSG00000006555.11	519	91	51	26	430	114	159	131	997	37	26	25	121	209	106	304	199	230	131	117	179	83	81	70	225	257	254	57	565	201	182	100	110	463	19	13	24	109	5	7	8	23	5	19	9	197	93	144	404
ENSG00000006576.16	633	94	167	134	482	183	185	184	784	157	100	101	780	86	56	201	1054	97	174	135	683	146	91	72	731	95	123	61	446	135	72	67	1397	4107	219	168	368	6487	67	300	235	770	116	161	163	20	25	43	291
ENSG00000006606.9	24	3	1	5	6	0	0	1	103	0	0	0	0	0	0	1	1	7	2	1	0	4	3	0	3	4	1	0	17	2	2	4	12	32	0	0	1	20	6	19	23	15	1	3	3	2	0	2	4
ENSG00000006607.14	866	139	276	157	903	210	288	228	588	215	96	139	516	151	122	269	942	302	238	203	599	137	149	88	504	262	247	83	1024	286	197	139	1302	3927	179	144	256	3172	38	180	150	722	127	194	198	73	35	68	525
ENSG00000006611.17	0	23	135	77	0	0	0	0	0	0	0	0	0	0	0	0	24	15	87	5	0	0	0	0	0	5	5	8	0	0	0	0	1	4	0	0	0	4	0	0	0	413	104	148	148	0	0	0	5
ENSG00000006625.18	775	25	44	25	443	18	31	30	292	40	31	23	1057	53	33	56	1025	75	54	44	977	77	56	70	580	122	103	32	542	159	68	66	896	1275	63	60	94	728	13	36	38	300	20	27	42	37	31	50	48
ENSG00000006634.8	284	64	213	172	285	99	89	131	193	156	105	83	940	36	48	90	1068	80	161	87	586	117	82	56	300	58	77	51	117	95	72	58	952	1887	226	230	291	2615	81	383	355	768	145	220	197	45	37	26	246
ENSG00000006638.13	0	2	14	11	12	4	2	2	0	1	0	1	5	0	0	1	6	3	7	4	1	2	1	3	7	1	2	0	0	0	0	0	2	8	0	0	0	13	0	1	0	45	11	15	13	0	0	0	2
ENSG00000006652.15	198	10	43	38	808	49	60	54	190	14	27	7	580	41	33	43	222	36	50	26	290	37	29	30	159	13	29	12	148	24	14	12	166	305	39	28	53	708	14	87	46	201	44	48	56	27	19	36	40
ENSG00000006659.13	0	0	0	0	0	0	0	0	0	0	0	0	0	0	0	0	0	0	0	0	0	0	0	0	0	0	0	0	0	0	0	0	0	0	0	0	0	0	0	0	0	0	0	0	0	0	0	0	0
ENSG00000006695.12	566	35	117	60	238	31	46	40	369	122	42	84	569	48	46	96	587	62	115	58	436	147	125	77	363	86	85	41	372	105	78	45	387	1124	83	58	79	1460	13	64	56	389	102	129	98	21	17	42	92
ENSG00000006704.11	580	95	237	159	868	105	165	124	657	105	72	77	1078	139	108	155	618	259	217	148	671	215	196	145	635	181	176	61	553	119	104	52	650	1885	85	66	84	4463	28	118	102	593	170	209	156	126	50	105	409
ENSG00000006712.15	1223	102	287	195	680	183	287	237	1063	166	118	126	966	125	109	165	760	177	247	143	780	322	265	226	606	178	207	103	856	236	187	135	1317	4556	198	181	289	7847	107	260	244	1115	238	281	260	101	42	84	270
ENSG00000006715.16	1636	150	386	305	1485	207	241	191	1226	202	155	171	1651	135	150	253	1056	245	325	235	1823	539	367	248	1287	266	275	140	2016	497	307	225	1268	3890	221	126	268	3420	38	178	175	1235	227	305	315	114	59	90	414
ENSG00000006740.17	19	6	34	28	1	1	0	0	33	1	2	2	5	0	0	0	23	4	23	4	13	2	0	1	61	4	7	4	64	10	4	4	3	7	0	1	3	7	0	0	1	170	29	31	31	0	0	1	9
ENSG00000006744.19	1487	159	456	313	913	108	181	177	1045	278	138	227	1818	220	208	398	1758	297	445	238	1340	364	284	233	1342	281	370	166	1471	386	310	212	2326	7183	289	314	425	9153	77	302	247	1787	411	546	497	80	45	90	311
ENSG00000006747.15	2	0	1	0	21	0	1	0	1	0	1	2	3	1	0	0	0	0	1	3	15	4	0	2	21	2	1	3	46	8	3	2	10	87	6	4	3	220	3	29	31	2	0	2	0	4	3	2	5
ENSG00000006756.16	726	14	127	81	404	43	81	71	297	79	29	38	617	81	50	132	133	26	90	17	271	82	71	47	57	15	23	12	376	47	25	29	167	786	30	23	48	314	17	64	76	291	93	117	87	21	15	20	42
ENSG00000006757.12	782	20	61	36	433	30	36	28	462	85	58	66	793	38	36	43	227	33	60	32	223	29	28	27	179	31	30	12	988	166	109	76	576	1149	53	40	59	1849	17	62	35	273	40	46	51	12	5	17	32
ENSG00000006788.14	0	0	0	0	0	0	0	0	0	0	0	1	0	0	0	0	0	0	0	0	0	0	0	0	0	0	0	0	0	0	0	0	0	0	0	0	0	0	0	0	0	0	0	1	0	0	0	0	0
ENSG00000006831.10	3220	611	774	453	3120	445	654	530	1906	292	134	219	1998	167	161	288	5797	1238	875	755	2222	424	345	324	2179	770	881	243	1983	573	329	274	5052	11852	453	388	528	6518	137	466	425	2691	367	524	506	214	126	186	681
ENSG00000006837.12	18	2	6	2	13	4	1	1	27	3	2	1	29	2	3	0	9	2	3	0	22	5	7	6	21	3	2	2	28	2	2	2	18	47	8	8	8	84	3	18	10	20	1	3	6	1	3	3	5
ENSG00000007001.13	1	0	0	0	1	0	1	0	0	0	0	0	1	2	0	0	0	1	1	0	2	1	1	1	1	1	0	0	1	1	0	0	0	3	0	0	1	0	0	0	1	4	2	1	0	0	0	0	1
ENSG00000007038.11	0	0	0	0	0	0	0	0	0	1	0	1	0	0	0	0	0	2	1	1	0	0	0	0	570	9	9	4	0	0	0	0	1961	4368	76	54	95	3056	23	45	49	0	0	0	0	14	3	10	0
ENSG00000007047.15	1079	57	263	164	861	158	229	181	905	190	79	116	285	87	93	139	284	140	201	107	502	163	165	95	856	142	168	64	727	174	89	81	328	1047	44	35	65	3509	30	68	66	670	189	236	197	52	26	28	391
ENSG00000007062.12	5	25	312	235	1	0	0	0	2	0	0	0	2	5	18	3	45	8	204	22	1	3	0	0	0	7	12	14	0	0	0	0	0	2	0	0	0	2	0	0	0	601	220	247	225	1	0	0	0
ENSG00000007080.11	740	47	217	159	828	140	170	146	555	139	50	92	996	53	61	109	807	114	117	104	740	144	127	109	733	107	129	73	470	127	83	56	763	2837	52	55	60	3523	43	113	88	919	144	230	125	53	33	51	158
ENSG00000007129.18	0	0	5	2	0	0	0	0	0	0	0	0	0	0	0	0	0	2	3	1	0	0	0	0	0	0	3	0	0	0	0	0	0	0	0	0	0	1	0	0	0	0	1	0	1	0	0	0	0
ENSG00000007168.14	2926	445	1032	657	2024	356	430	406	2708	523	352	391	4067	535	449	837	3183	643	904	557	3689	1141	853	504	2583	595	689	289	4028	888	598	431	3228	7744	650	406	737	12086	133	654	568	2852	570	720	653	187	119	217	714
ENSG00000007171.18	5	1	0	0	0	0	0	0	0	0	0	0	0	3	3	1	0	0	3	0	0	0	0	0	0	0	0	0	4	0	0	0	1	1	1	0	0	2	1	1	0	3	0	1	0	0	1	1	2
ENSG00000007174.18	0	0	1	2	1	0	0	0	1	0	1	1	0	0	1	2	1	1	0	0	3	0	1	0	0	0	0	0	1	0	2	0	2	5	0	1	1	1	0	0	0	1	0	5	1	0	0	1	4
ENSG00000007202.15	2821	217	737	504	2016	349	483	427	1563	419	178	287	4064	393	398	766	2319	445	646	338	2409	650	470	264	2186	551	578	299	2823	885	655	477	3800	9706	566	495	790	10776	138	618	571	2525	598	752	615	161	95	163	503
ENSG00000007216.15	0	0	0	0	0	0	1	0	0	0	0	0	0	0	1	1	0	0	0	0	0	1	0	0	0	0	0	0	2	0	0	0	0	1	0	0	0	1	0	0	0	1	0	0	0	0	0	0	0
ENSG00000007237.19	21	187	93	43	0	6	9	10	27	32	18	13	23	168	76	221	22	377	130	269	13	90	102	53	1	204	220	44	20	227	158	89	39	107	22	20	28	34	0	5	6	83	25	17	21	38	27	36	235
ENSG00000007255.10	418	5	14	12	293	16	16	12	641	21	8	6	302	11	7	8	80	17	19	7	267	37	33	32	476	15	14	5	417	24	13	16	312	900	12	9	15	1129	9	15	8	190	20	32	20	4	1	5	60
ENSG00000007264.15	1	0	0	0	0	0	0	0	1	8	0	8	5	0	0	0	0	0	0	1	0	0	3	1	0	0	0	0	1	1	1	0	83	279	5	5	4	34	0	1	0	0	0	0	0	0	0	0	140
ENSG00000007306.15	13	1	0	0	0	1	1	0	7	0	0	0	0	3	0	0	0	6	28	5	0	0	0	0	4	34	66	31	0	6	6	5	0	1	0	0	0	0	0	0	0	0	0	0	0	24	17	29	29
ENSG00000007312.13	0	0	1	0	0	0	0	0	0	0	0	0	0	0	0	2	0	0	0	1	0	0	0	0	0	0	0	0	0	0	0	0	0	0	0	0	0	0	0	0	0	1	0	0	0	0	0	0	0
ENSG00000007314.12	0	1	5	3	0	0	0	0	0	0	0	0	1	0	0	0	2	0	2	0	0	0	0	0	0	0	0	0	1	0	0	0	0	4	0	0	0	0	0	0	0	22	2	7	7	0	0	0	0
ENSG00000007341.19	223	25	52	42	371	56	41	52	228	31	25	35	354	40	24	60	451	40	59	48	274	72	48	38	227	39	47	25	313	102	61	66	403	1090	90	76	135	970	21	126	89	215	38	61	43	15	13	18	50
ENSG00000007350.17	0	1	1	0	0	0	0	0	0	0	0	0	0	0	0	0	0	5	0	1	0	0	0	0	0	0	0	0	0	11	0	6	0	0	0	0	0	0	0	0	0	0	0	0	0	0	0	0	0
ENSG00000007372.24	17	1	17	14	117	35	40	31	0	23	13	7	464	7	10	9	268	8	21	11	301	38	30	23	125	13	26	8	355	5	1	3	288	1090	48	46	48	56	3	11	13	13	4	9	3	2	0	1	4
ENSG00000007376.8	610	24	139	90	255	34	49	42	416	96	14	66	360	38	37	78	422	48	99	35	511	86	88	79	406	64	85	36	481	95	81	49	607	1247	12	19	20	3104	24	25	32	738	111	222	117	41	22	50	185
ENSG00000007384.15	942	38	140	71	525	42	69	58	559	107	36	107	320	116	81	128	338	158	121	84	581	131	130	126	887	142	200	48	857	88	85	45	627	2614	37	38	58	2638	15	34	35	224	49	91	48	130	48	94	339
ENSG00000007392.17	607	30	117	73	492	48	73	58	448	57	67	51	289	187	149	258	370	78	88	50	349	280	179	131	453	90	107	38	922	172	97	66	782	2494	186	143	240	3385	69	393	365	615	72	127	80	76	53	105	283
ENSG00000007402.12	51	10	174	92	19	2	1	1	10	4	0	1	13	2	3	4	35	13	89	8	9	2	1	3	34	9	13	7	37	3	5	1	10	35	1	0	1	231	3	6	5	461	88	103	120	4	1	0	14
ENSG00000007516.14	31	25	114	81	138	13	24	16	2	1	1	0	26	1	2	10	46	18	71	17	37	5	4	4	102	20	14	17	24	2	2	0	7	26	0	0	0	27	0	5	1	897	122	196	124	5	2	10	165
ENSG00000007520.4	686	22	69	48	273	34	30	36	372	100	18	72	420	28	39	55	431	38	73	42	510	88	89	64	451	54	85	25	536	85	59	46	557	1290	16	9	22	2093	34	47	30	393	47	91	61	65	41	62	221
ENSG00000007541.17	816	15	72	40	327	30	46	32	288	87	11	58	258	25	37	70	341	48	56	42	360	77	63	71	303	49	66	18	504	67	41	27	492	1355	18	15	23	2761	49	55	74	282	54	66	43	29	12	31	122
ENSG00000007545.16	369	25	105	55	319	62	65	61	165	51	20	40	186	62	54	94	256	51	86	40	334	106	82	89	265	61	61	27	412	71	52	33	347	1111	40	38	57	1048	30	70	53	378	83	119	88	59	40	53	163
ENSG00000007866.22	1732	97	239	126	1365	215	308	264	862	110	28	83	852	144	137	219	627	260	239	146	752	332	324	217	791	205	275	61	1370	235	184	127	660	2470	40	43	66	2194	18	22	19	755	132	230	170	161	82	153	276
ENSG00000007908.16	0	0	0	0	0	0	0	0	0	0	0	0	0	0	0	0	0	0	1	0	0	0	0	0	0	1	0	0	1	0	0	0	0	2	0	0	0	0	0	0	0	0	0	0	0	0	0	0	1
ENSG00000007923.16	919	56	191	140	1043	152	185	130	576	163	77	121	1170	133	102	137	735	109	149	77	920	259	158	111	468	101	110	56	737	154	129	89	861	3014	140	105	165	6139	70	241	249	853	167	202	163	75	51	73	444
ENSG00000007933.13	0	0	2	3	1	0	0	0	0	0	0	0	0	0	1	3	1	0	2	0	0	0	0	0	2	3	1	1	0	0	2	0	0	0	2	0	3	0	0	0	0	1	0	1	3	6	2	7	0
ENSG00000007944.15	485	24	127	71	160	21	34	26	86	25	9	30	331	29	27	34	456	30	80	28	306	74	57	39	164	18	27	12	1029	127	88	54	362	1433	30	21	40	879	4	16	15	407	56	86	59	23	21	26	83
ENSG00000007952.18	6	1	4	2	21	1	2	2	7	1	2	1	8	0	0	0	10	3	4	2	3	2	2	0	6	5	2	3	17	4	2	2	9	10	1	2	1	36	3	4	0	15	2	0	2	2	2	0	1
ENSG00000007968.7	269	32	74	58	139	60	90	66	83	44	30	40	171	107	75	139	659	65	73	43	102	37	46	38	64	63	62	17	298	96	94	57	302	928	14	33	36	1445	38	136	123	501	50	88	80	56	12	31	260
ENSG00000008018.9	4033	260	589	505	3043	372	435	357	2657	345	200	298	3295	202	227	426	3380	373	638	392	3571	769	478	496	2680	430	533	177	4417	756	509	353	3864	9498	332	306	491	12091	118	424	359	3409	431	579	626	119	83	135	484
ENSG00000008056.14	0	1	3	1	9	9	6	12	0	0	0	0	0	0	0	2	0	0	0	0	1	0	0	0	0	1	3	0	0	0	0	0	1	2	0	2	0	2	0	0	0	1	0	2	1	0	0	0	1
ENSG00000008083.14	1119	149	316	223	1849	265	278	252	1367	177	128	132	759	168	144	231	1018	288	373	215	897	378	380	215	532	225	251	110	1304	510	417	249	538	1999	105	76	155	2522	6	22	40	1006	127	161	162	171	132	156	394
ENSG00000008086.13	205	66	163	109	394	148	218	162	230	51	61	51	65	50	57	73	115	93	140	72	111	31	26	15	264	68	99	37	275	94	70	50	206	700	53	20	58	843	32	157	154	167	72	82	92	28	11	22	26
ENSG00000008118.10	1	0	1	2	4	1	3	0	1	1	2	1	1	2	0	2	0	0	1	1	6	6	2	1	0	1	0	0	1	2	0	1	1	3	2	1	2	1	1	3	2	1	0	1	1	1	0	1	0
ENSG00000008128.23	22	2	3	2	53	0	3	2	9	0	0	0	20	3	5	3	23	1	2	0	26	6	6	5	5	1	2	0	30	0	1	3	11	30	3	0	3	102	3	9	5	28	2	6	0	0	0	4	4
ENSG00000008130.15	1820	63	256	150	1846	218	285	217	775	174	61	105	1377	127	108	166	903	101	201	91	953	204	171	162	684	103	131	53	1134	149	132	90	1134	3669	81	84	116	8138	66	168	154	1393	192	334	207	101	48	95	590
ENSG00000008196.13	0	0	0	0	0	0	0	0	0	0	0	0	1	0	0	0	0	0	0	0	0	0	0	0	0	0	0	0	0	0	0	0	0	3	0	0	0	0	0	0	0	0	0	0	0	0	0	0	1
ENSG00000008197.5	0	0	0	0	0	0	0	0	0	0	0	0	0	0	0	0	0	0	0	0	0	0	0	0	0	0	0	0	0	0	0	0	0	0	0	0	0	0	0	0	0	0	0	0	0	0	0	0	0
ENSG00000008226.20	3	0	8	4	4	0	2	4	6	0	2	1	2	2	0	2	4	4	8	2	0	2	0	1	3	6	5	0	20	1	0	1	2	28	1	1	4	66	6	5	7	26	11	3	3	1	0	2	3
ENSG00000008256.16	4206	75	247	144	1769	197	221	206	2362	340	146	217	2129	147	112	248	2099	164	235	153	3082	466	394	281	2973	159	237	118	1877	226	156	101	1549	4666	146	104	167	6147	30	112	84	794	165	236	168	57	30	47	494
ENSG00000008277.14	27	28	170	114	209	28	25	29	16	0	0	2	16	7	8	5	174	21	95	36	33	9	5	2	88	19	14	12	32	8	5	3	187	743	68	40	111	785	21	143	169	909	147	159	170	1	1	1	2
ENSG00000008282.9	1922	214	599	471	3410	886	965	834	3099	494	322	321	3382	412	335	746	2562	354	645	393	3012	663	509	409	1075	357	481	167	1984	679	399	293	3212	9171	401	403	650	9027	79	342	215	2613	474	621	624	272	236	365	1537
ENSG00000008283.16	2364	163	466	314	2779	406	467	446	776	160	54	98	792	128	112	206	2544	385	488	291	2040	490	352	332	601	307	332	134	1519	157	132	124	1258	3816	56	51	76	4732	58	113	108	2188	417	626	481	154	84	147	224
ENSG00000008294.21	2580	395	1014	696	3905	771	773	704	4503	703	529	490	4940	412	339	800	2133	628	846	644	3960	1318	1465	758	4113	580	702	322	2916	984	650	455	3510	9191	821	570	975	9686	195	1009	860	2337	622	765	700	113	74	129	569
ENSG00000008300.17	75	15	116	65	1300	272	344	297	1074	7	5	3	262	34	43	75	67	45	91	25	867	248	310	189	994	139	145	59	681	116	89	70	49	185	10	7	14	9304	138	379	356	476	90	136	84	81	35	82	70
ENSG00000008311.15	371	28	130	76	309	66	76	58	112	22	10	13	389	64	52	64	578	32	75	36	214	41	27	30	388	45	51	26	204	47	36	25	467	968	118	82	235	611	16	47	28	290	81	131	117	37	40	42	14
ENSG00000008323.15	819	17	99	62	512	72	135	75	36	7	9	5	241	24	21	38	97	19	44	17	409	96	83	73	52	12	17	5	93	9	6	6	69	243	16	12	12	75	0	10	2	289	87	112	89	51	13	34	182
ENSG00000008324.12	200	25	56	27	148	18	10	24	158	26	10	18	281	18	10	30	237	26	51	21	201	30	26	20	174	28	30	21	189	46	27	17	479	981	26	27	41	763	14	30	30	315	32	89	47	7	8	16	33
ENSG00000008382.16	137	3	12	17	156	21	32	25	44	7	3	3	87	6	10	12	127	2	16	9	47	10	4	2	77	7	5	5	83	7	4	7	62	218	3	5	12	316	6	19	23	123	7	18	9	4	1	5	13
ENSG00000008394.13	14	36	274	245	1	0	0	0	0	288	189	215	0	0	0	0	62	22	179	34	0	2	0	0	6	10	14	21	0	0	0	0	4936	11526	346	325	512	21676	216	718	462	1104	293	466	443	19	20	36	561
ENSG00000008405.12	375	35	92	59	362	49	61	79	127	84	35	48	654	32	30	46	232	61	82	44	278	61	54	32	375	47	90	39	541	126	65	53	551	1189	63	67	82	3568	51	192	118	742	109	114	119	13	8	25	64
ENSG00000008438.5	0	0	3	0	1	1	1	1	11	2	0	0	5	1	0	0	0	0	1	0	0	2	8	2	2	0	0	0	3	0	1	0	1	12	0	1	3	36	0	1	0	6	0	4	0	0	0	0	4
ENSG00000008441.18	1538	75	430	239	514	116	132	137	235	1346	683	895	873	131	176	270	639	108	235	97	151	201	139	111	619	103	123	75	816	201	146	130	307	1131	46	40	64	2979	76	159	146	963	370	549	432	50	46	73	617
ENSG00000008513.16	675	25	250	156	188	1	2	3	612	54	25	34	240	78	60	57	607	34	192	32	1628	376	324	222	588	48	103	65	320	61	51	19	1704	4797	124	114	182	1730	13	30	41	289	195	245	208	159	88	205	257
ENSG00000008516.17	24	0	5	5	8	0	1	5	8	1	0	0	4	1	1	1	13	2	12	1	20	5	3	0	19	2	5	0	15	4	0	0	4	21	3	1	1	113	0	2	3	35	3	8	7	0	0	2	18
ENSG00000008517.18	1153	7	31	17	701	32	25	21	3	15	15	16	25	19	15	14	7	10	58	15	410	105	92	83	719	30	47	16	38	3	1	2	10	10	2	4	9	3490	24	62	25	4	2	6	1	91	69	107	8
ENSG00000008710.20	1617	51	307	192	1570	113	142	127	935	219	46	170	674	161	161	270	1493	96	220	86	1210	172	331	142	685	113	131	53	1747	274	247	158	1119	4684	60	38	84	8685	119	270	321	1589	208	307	218	74	45	84	1202
ENSG00000008735.14	14	16	97	48	63	30	26	26	9	63	8	40	11	24	13	32	19	7	51	11	9	93	96	74	4	5	0	4	104	78	59	41	8	24	3	0	3	1256	11	31	28	100	40	56	42	15	5	5	29
ENSG00000008838.20	1336	95	337	212	1844	286	375	313	774	180	58	151	1518	181	164	304	1161	204	307	132	1417	348	276	222	1278	205	266	113	1048	173	203	116	1351	4631	129	116	177	6213	62	150	161	1347	275	393	311	77	34	73	241
ENSG00000008853.17	255	13	69	52	196	61	67	69	790	100	23	62	122	43	46	93	282	19	59	33	209	104	55	59	145	23	28	16	466	84	42	47	425	1166	74	60	115	770	15	54	59	287	50	104	79	5	4	9	134
ENSG00000008869.12	658	129	322	221	1299	333	441	417	396	127	87	91	1500	159	130	268	866	215	283	186	666	192	123	83	627	202	221	85	1035	283	212	92	525	2053	117	81	122	3455	31	171	157	586	155	223	207	30	20	48	251
ENSG00000008952.17	3047	408	900	712	2656	677	645	641	1526	525	318	269	1609	302	242	395	2994	646	792	744	2049	1012	625	521	3338	635	949	435	3487	1566	701	627	4620	15891	776	660	1115	15066	171	773	563	2010	578	653	629	338	185	281	844
ENSG00000008988.11	16517	1156	2249	2265	13520	1067	967	928	17031	1013	1115	725	20016	888	737	1272	26067	2237	2533	1896	17887	3472	2014	2235	15263	1581	2254	774	12574	2721	1529	1153	24503	57846	2115	1592	2903	17389	280	963	786	11562	1836	3191	2458	719	704	1135	3784
ENSG00000009307.16	15728	2390	4288	3350	16328	2824	3007	2874	9929	2304	1618	1367	14488	2099	1608	3181	18386	3782	4310	3926	11882	2659	1529	1226	10033	2942	3724	1323	14384	7489	3899	3179	20347	57053	3363	2771	4257	46766	588	2283	2099	10977	2514	3241	3528	1017	723	1186	2504
ENSG00000009335.18	1827	225	821	518	4304	569	757	686	1972	614	258	395	4968	355	372	775	2123	309	617	350	2713	542	471	264	1515	337	389	203	1542	354	282	214	4278	12008	451	364	639	17294	149	620	577	3047	546	754	659	209	96	183	1428
ENSG00000009413.16	607	151	411	261	1065	430	449	495	903	283	211	206	946	83	87	192	1265	146	248	213	608	267	237	77	548	121	166	94	991	399	275	211	783	1926	283	163	349	3133	60	440	446	1053	245	339	289	22	21	24	248
ENSG00000009694.13	0	0	0	1	1	0	0	0	20	0	0	0	0	0	0	0	6	3	1	0	1	0	0	0	0	5	5	2	1	10	5	5	26	58	12	1	9	27	2	4	1	0	0	0	0	4	7	9	1
ENSG00000009709.12	0	0	0	0	0	0	0	0	0	2	0	0	0	0	0	0	0	0	0	0	0	0	0	0	0	0	0	0	3	3	3	1	0	2	0	0	0	4	0	0	0	1	0	0	1	0	0	0	4
ENSG00000009724.17	23	4	22	16	76	9	9	10	41	8	9	4	31	28	16	39	24	11	17	5	38	27	22	18	24	9	9	3	103	21	16	10	32	169	22	14	22	187	6	35	34	70	27	39	21	7	3	3	31
ENSG00000009765.15	0	0	1	0	0	2	3	1	1	0	0	0	0	1	1	1	0	3	1	3	0	0	0	0	0	8	10	6	1	1	0	0	0	0	0	0	0	0	0	0	0	0	0	0	0	7	3	4	1
ENSG00000009780.16	170	19	78	61	220	63	70	58	105	69	51	30	157	64	55	91	109	36	67	22	140	122	79	56	82	14	30	12	251	89	68	38	103	263	30	31	36	914	24	108	97	192	54	100	86	22	21	28	126
ENSG00000009790.15	201	4	13	4	45	13	11	14	3	14	10	7	16	16	2	9	79	14	12	14	29	11	15	6	31	17	24	7	11	6	0	6	12	47	13	6	14	4	0	0	0	9	3	3	2	7	3	6	10
ENSG00000009830.12	783	34	143	82	699	90	125	134	596	94	31	79	1030	44	40	84	599	91	154	64	437	97	97	72	548	100	114	41	494	118	77	69	662	1983	78	70	116	2281	12	51	53	616	108	132	113	42	33	55	256
ENSG00000009844.16	1967	235	485	398	1845	459	415	438	1038	383	229	202	1588	147	132	253	1803	303	467	449	1580	398	228	219	1028	330	455	187	2366	943	520	450	1653	3834	237	206	361	4526	64	332	292	1671	305	397	376	79	62	92	257
ENSG00000009950.16	25	16	154	81	96	1	2	1	10	1	0	0	59	0	0	0	85	23	98	10	81	4	2	1	36	7	8	15	38	3	1	1	26	59	0	1	1	1049	1	2	1	1292	77	192	131	0	0	0	31
ENSG00000009954.11	3470	305	1131	809	3458	635	656	752	1616	547	317	367	5481	252	356	654	4099	305	775	407	2255	728	592	333	1249	288	308	212	1628	374	273	210	4498	12785	999	881	1389	12159	320	1522	1481	4233	831	1014	991	273	169	262	1170
ENSG00000010017.13	961	233	341	226	855	217	267	199	470	109	88	79	809	66	73	118	992	486	322	384	681	162	112	90	251	328	356	103	1083	329	198	151	752	1797	151	104	192	3838	61	275	249	1012	158	231	248	112	88	119	242
ENSG00000010030.14	687	8	36	17	242	20	12	14	13	20	7	11	47	11	9	10	65	8	32	10	145	144	75	53	56	7	15	7	174	36	21	16	97	286	23	16	24	96	8	10	22	17	26	48	41	31	19	27	18
ENSG00000010072.16	483	45	109	68	313	73	91	65	269	41	31	36	409	45	26	72	332	81	76	81	304	98	53	56	224	76	83	30	435	129	82	50	404	1024	60	41	86	1310	12	101	75	413	92	94	96	21	14	26	89
ENSG00000010165.20	760	48	167	97	942	101	129	121	381	61	24	60	866	59	47	89	1098	93	143	64	469	86	56	39	578	112	151	52	452	75	42	26	1070	3701	88	90	110	4150	39	124	105	832	131	155	124	50	41	51	117
ENSG00000010219.13	378	28	75	56	199	28	23	18	354	38	26	26	174	0	0	3	479	60	70	43	134	37	11	20	421	65	78	37	220	60	28	22	422	817	83	56	95	154	4	29	20	202	49	92	85	7	3	8	26
ENSG00000010244.19	3779	277	1050	680	3927	605	806	644	3131	726	565	495	3949	647	497	1055	3244	727	1023	567	3331	1019	745	605	4386	792	979	410	4148	1065	697	458	4525	10788	886	620	1178	13130	305	1311	1117	3736	703	962	967	269	166	217	684
ENSG00000010256.11	1761	167	538	438	1279	176	188	170	3485	421	116	317	3069	305	355	539	3331	371	599	303	1648	389	353	295	2799	386	552	219	2595	426	370	232	2617	8963	177	158	225	13165	109	277	248	3105	514	717	594	168	96	186	897
ENSG00000010270.14	703	43	153	119	679	114	115	148	421	61	28	49	1066	36	37	63	835	55	156	80	1050	221	156	131	448	61	98	35	862	168	85	59	1040	2792	105	78	122	1184	7	26	30	564	136	185	175	25	20	21	112
ENSG00000010278.15	5507	726	1320	1100	3963	1264	1565	1129	8700	787	391	553	2638	487	374	698	9354	1328	1575	1142	2796	954	758	523	3824	1075	1495	366	7745	1183	708	504	7572	27978	621	508	694	14994	149	428	411	3946	723	1231	1246	611	414	655	2929
ENSG00000010282.15	0	0	0	0	0	0	0	0	0	0	1	0	0	0	0	0	0	0	0	0	0	1	0	0	0	0	0	0	0	0	0	0	0	0	0	0	0	1	0	0	0	3	0	0	1	0	0	0	0
ENSG00000010292.13	3302	324	1000	640	1990	563	636	644	1466	631	226	510	3859	199	346	527	11192	363	865	459	4525	815	675	505	4808	473	568	369	1488	547	412	279	7444	26550	634	694	1075	15149	296	1135	1113	5965	823	880	919	187	113	196	1570
ENSG00000010295.20	6	3	4	1	11	1	1	1	9	1	0	0	4	0	1	1	6	2	8	2	19	3	1	3	60	4	10	1	8	1	1	2	10	41	0	5	5	34	1	2	1	7	1	1	1	0	0	2	5
ENSG00000010310.9	88	7	31	23	153	7	17	5	16	4	0	2	9	10	7	4	12	8	43	4	82	41	45	19	72	25	15	7	37	1	0	1	5	26	1	1	0	41	1	3	5	127	18	40	27	3	0	1	45
ENSG00000010318.21	61	14	22	11	35	7	11	7	125	33	10	14	103	23	19	44	90	13	16	17	85	52	34	16	118	13	17	10	81	45	25	15	63	223	24	11	18	379	11	32	36	76	14	28	18	15	4	9	67
ENSG00000010319.7	2	2	32	12	15	2	5	3	6	0	0	0	0	0	0	3	1	1	11	3	1	3	1	1	4	2	1	0	1	0	0	0	1	4	0	0	0	3	0	0	0	132	18	30	30	0	0	2	0
ENSG00000010322.16	698	97	425	239	1261	177	266	225	1697	115	32	106	1178	223	213	376	988	196	348	141	654	260	271	180	1300	219	301	109	1084	146	113	93	1290	5203	143	109	196	7672	98	256	237	2150	324	432	317	80	35	88	609
ENSG00000010327.10	2	0	0	0	11	9	6	6	0	0	0	0	1	0	0	0	1	1	0	0	3	0	3	4	3	1	0	0	1	0	0	0	6	8	0	0	0	10	0	0	0	0	0	1	1	2	1	0	6
ENSG00000010361.14	202	0	1	3	163	23	26	25	0	0	1	1	66	7	2	5	23	3	5	3	33	2	10	3	85	8	7	6	37	4	2	0	14	32	1	1	1	84	0	7	4	17	6	3	5	3	2	1	55
ENSG00000010379.16	4	1	2	3	5	0	1	1	10	0	0	0	2	0	0	1	1	1	1	0	0	1	0	0	1	0	1	0	2	0	0	0	55	148	16	8	21	10	0	0	1	7	2	4	1	1	0	1	2
ENSG00000010404.18	157	26	79	59	269	43	68	42	158	11	4	14	179	17	18	42	155	54	53	55	173	40	46	24	123	51	40	24	135	23	32	19	53	199	11	2	6	289	2	6	6	175	54	60	44	23	8	27	42
ENSG00000010438.17	22	34	41	19	5	0	2	0	0	0	1	0	2	12	7	19	22	113	29	54	272	30	35	18	306	131	124	47	6	1	0	1	0	3	0	0	0	12	0	0	2	177	26	38	25	12	6	16	10
ENSG00000010539.12	252	19	56	36	174	27	28	31	165	43	17	34	151	40	30	52	199	29	53	37	234	101	72	47	213	45	52	18	279	84	69	35	344	818	72	46	86	1225	12	72	82	257	56	70	37	25	16	35	41
ENSG00000010610.10	2	2	8	5	8	12	9	10	0	0	0	0	0	0	0	0	2	1	5	0	1	3	1	1	3	0	1	1	4	0	0	0	0	4	0	0	0	0	0	0	0	29	11	11	7	0	0	0	1
ENSG00000010626.15	115	4	27	18	117	8	16	19	162	1	4	4	183	11	8	17	87	9	16	7	124	32	22	17	121	5	6	7	156	21	23	16	64	290	21	8	12	308	8	26	13	113	30	33	37	2	6	5	30
ENSG00000010671.16	1	0	0	0	1	0	0	0	0	0	2	0	1	0	0	1	1	3	3	0	0	0	0	1	1	3	1	0	0	1	2	1	0	0	0	0	0	6	0	1	2	2	0	0	1	0	0	0	1
ENSG00000010704.18	397	24	139	83	296	59	83	64	207	47	16	31	69	17	23	31	515	37	102	33	150	72	48	37	187	31	52	27	571	95	91	60	637	2376	58	46	104	1466	18	78	64	448	87	112	122	35	26	33	69
ENSG00000010803.16	489	31	192	110	549	121	147	112	616	109	61	111	560	87	74	124	389	43	143	39	478	117	108	78	375	35	60	31	446	79	59	51	556	1380	99	84	149	2924	34	204	166	383	115	155	135	30	25	26	164
ENSG00000010810.17	177	11	64	34	566	24	28	29	152	15	3	6	674	39	35	52	56	30	57	26	337	50	38	20	459	40	49	26	77	29	15	10	139	338	35	28	54	814	9	45	29	162	40	72	47	0	1	0	46
ENSG00000010818.10	1950	96	453	313	2539	509	823	531	581	456	284	451	1233	173	128	270	556	220	413	222	996	384	308	146	889	230	237	130	1902	526	401	251	633	1840	294	144	291	4548	104	479	363	213	283	263	296	75	30	58	209
ENSG00000010932.17	2	1	4	4	4	1	1	0	0	0	3	0	3	1	3	1	5	1	2	0	1	0	1	0	1	0	0	0	1	2	0	2	2	5	0	0	3	2	0	1	0	51	3	4	2	1	0	1	2
ENSG00000011007.12	1297	111	308	183	1527	350	429	425	704	199	105	156	1328	185	140	311	1071	212	257	171	1175	261	216	149	405	173	208	86	1151	275	208	126	1304	3457	208	195	288	5841	92	315	301	772	177	276	202	139	89	149	497
ENSG00000011009.11	1582	93	264	177	1611	223	260	240	1106	227	42	136	604	103	100	219	1101	167	233	139	1265	277	233	249	833	161	216	59	1590	162	137	76	954	2671	32	28	48	5957	32	71	52	1028	214	339	224	98	40	103	315
ENSG00000011021.23	592	29	118	59	615	82	134	115	249	62	26	44	600	103	69	163	394	42	100	40	647	204	157	125	355	51	48	27	431	68	56	50	542	1594	62	52	85	2021	17	91	85	417	78	156	107	40	28	36	196
ENSG00000011028.14	974	60	251	145	5249	443	474	512	1436	7	15	12	245	111	145	268	115	72	208	60	644	317	503	295	996	67	90	49	396	78	40	50	480	1880	90	69	109	2831	43	90	101	956	108	141	116	28	21	22	582
ENSG00000011052.21	0	0	0	0	0	0	0	0	0	0	0	0	0	0	0	0	0	0	0	0	0	0	0	0	0	0	0	0	0	0	0	0	0	0	0	0	0	0	0	0	0	0	0	0	0	0	0	0	0
ENSG00000011083.9	4	0	0	1	2	0	0	0	0	0	0	0	1	0	0	0	0	3	0	0	6	1	3	4	7	2	1	0	0	0	0	0	3	9	1	0	0	5	0	1	0	0	0	0	0	0	0	0	0
ENSG00000011105.14	619	195	353	269	425	136	190	150	609	118	42	63	277	128	132	223	1697	447	555	357	274	246	158	72	465	231	342	87	591	84	54	35	888	3313	61	55	90	5235	39	90	106	484	65	104	83	44	36	43	291
ENSG00000011114.15	1466	170	447	292	1401	382	462	440	2107	203	126	157	2091	162	140	295	1490	327	402	319	1382	404	287	134	1382	337	345	166	2122	434	325	207	3771	13164	760	484	1056	4106	74	291	282	1142	301	370	340	91	56	89	579
ENSG00000011132.12	501	21	68	51	441	42	53	44	181	16	3	14	307	27	27	22	217	19	59	29	211	34	33	31	237	42	39	14	121	15	15	12	197	576	7	7	11	663	10	17	13	346	60	81	51	19	6	13	41
ENSG00000011143.19	424	28	92	60	528	39	57	48	304	43	20	23	296	18	18	37	403	33	87	31	356	70	50	62	332	40	55	20	368	47	42	29	429	1099	42	40	53	992	28	88	87	452	59	81	77	31	8	15	47
ENSG00000011198.10	418	158	198	140	514	123	137	119	702	57	41	45	544	95	74	113	647	226	175	211	425	44	41	34	390	218	231	85	943	365	226	123	363	726	44	40	57	2296	39	191	136	466	115	161	146	50	32	73	105
ENSG00000011201.12	233	4	3	2	160	0	0	1	82	78	66	67	409	39	23	20	35	7	9	11	275	65	43	25	161	13	16	7	354	83	64	48	4	6	4	1	8	98	0	2	0	0	0	0	0	1	2	3	30
ENSG00000011243.18	936	42	159	107	799	68	104	74	403	39	32	17	819	80	71	127	528	75	163	58	574	143	113	77	395	83	69	28	849	125	79	61	594	1992	94	58	137	2635	35	132	138	615	92	159	115	27	22	45	154
ENSG00000011258.16	609	105	399	296	1056	196	249	244	550	72	65	42	771	135	106	206	802	144	262	156	541	151	85	59	860	179	164	84	735	217	139	85	899	2436	215	117	286	1091	46	198	202	1537	280	358	312	26	21	29	157
ENSG00000011260.14	1081	101	264	189	931	124	117	128	1210	181	80	108	1845	73	89	140	1298	117	163	130	1076	156	111	78	1232	120	147	89	908	293	145	137	1813	4198	179	166	248	3777	40	195	171	1711	258	349	279	31	31	25	206
ENSG00000011275.19	1636	98	348	250	1756	171	242	202	625	161	102	127	2038	137	129	198	914	151	285	167	2230	583	428	320	1044	107	143	82	1640	285	205	137	1054	3535	176	148	300	3653	31	220	153	1395	248	361	276	66	41	67	246
ENSG00000011295.16	1570	102	388	280	1196	94	103	126	1009	109	91	73	1786	114	129	198	1073	132	280	121	2368	364	232	198	780	129	167	88	786	178	105	78	966	2328	218	184	334	5092	91	353	307	2903	433	641	538	27	18	39	127
ENSG00000011304.22	6534	580	1847	1101	5865	1089	1341	1271	4219	1315	349	865	5915	553	630	1037	8520	997	1563	928	6001	1065	907	764	5610	1043	1302	529	6028	1409	966	757	8238	23047	569	612	840	28516	433	1177	1051	7136	1262	1729	1562	408	223	385	2157
ENSG00000011332.19	43	12	23	16	15	13	5	4	161	23	7	13	69	5	8	11	31	4	12	9	56	45	26	21	22	4	15	10	32	44	23	11	68	184	6	8	11	532	11	6	19	89	15	29	18	1	0	0	46
ENSG00000011347.10	327	103	413	254	701	75	80	66	139	273	69	141	666	296	179	227	225	152	320	185	154	180	165	107	883	172	187	92	1060	384	221	203	303	1169	41	40	64	193	32	84	72	738	231	337	272	157	69	118	373
ENSG00000011376.12	273	46	126	104	478	95	82	98	599	85	44	70	775	52	60	116	645	71	134	63	421	117	97	71	357	72	82	41	408	105	77	65	1062	3287	142	127	182	3871	34	150	178	782	148	193	168	43	14	30	174
ENSG00000011405.13	2129	257	741	551	1618	332	381	308	1449	437	333	274	2709	312	244	593	1623	409	594	449	2601	619	451	224	2786	491	592	286	2452	1045	627	427	1728	4407	395	226	498	11042	137	685	575	1902	509	628	650	94	62	93	344
ENSG00000011422.12	807	41	427	324	512	32	37	41	293	124	16	79	343	66	37	42	166	72	312	71	1089	167	357	240	230	44	80	36	357	32	16	8	59	204	14	14	19	5551	109	210	178	721	410	528	589	24	14	16	61
ENSG00000011426.11	2955	253	905	867	993	568	494	567	1344	2100	1385	1333	7648	130	362	724	6949	254	749	348	8620	1315	852	666	3244	314	463	277	1120	843	592	428	5026	13734	1079	926	1488	13455	110	728	633	4027	719	807	995	112	78	151	1536
ENSG00000011451.21	1369	77	305	166	1658	314	395	373	748	178	29	153	916	147	126	239	757	176	239	151	825	224	240	170	742	243	219	89	996	290	237	150	916	2158	54	59	98	3888	97	181	165	726	164	264	211	83	51	84	420
ENSG00000011454.18	3313	150	319	205	2047	459	517	522	2159	706	562	584	2776	385	335	624	1411	238	272	228	2780	803	645	398	1876	253	291	128	2766	556	394	264	1756	5498	492	314	586	6907	73	396	321	1058	187	224	172	140	100	129	520
ENSG00000011465.18	0	0	0	0	0	8	14	3	0	12	7	17	0	1	0	0	0	0	0	0	0	5	0	3	0	4	0	3	3	11	4	8	0	12	0	0	0	69	0	4	5	0	0	0	0	0	0	0	2
ENSG00000011478.13	347	11	65	16	319	16	25	31	233	27	7	20	214	8	16	26	173	17	54	13	279	33	26	27	343	21	19	10	164	26	22	15	153	294	6	6	9	1895	17	27	31	224	50	65	50	9	3	9	44
ENSG00000011485.15	908	81	324	188	941	142	178	133	1526	159	62	130	1827	80	107	170	948	136	265	88	1040	240	194	180	593	133	181	74	893	175	141	110	1142	3454	103	95	143	7353	55	225	211	1625	269	333	325	51	31	41	435
ENSG00000011523.14	466	33	123	83	715	95	86	91	423	76	59	57	563	63	77	111	455	34	99	45	398	65	65	35	368	22	34	28	497	90	65	62	330	1043	72	55	94	2052	26	112	115	510	103	130	117	21	10	11	282
ENSG00000011566.15	781	83	298	192	1089	242	326	276	597	118	74	97	1838	130	105	209	967	146	257	148	656	171	135	81	670	135	187	82	1060	236	151	108	703	1834	147	103	184	2475	29	159	132	812	160	218	237	21	19	31	188
ENSG00000011590.14	8	0	4	1	3	3	3	2	18	2	1	1	8	0	1	1	2	1	3	0	5	4	11	7	4	2	4	1	0	1	0	1	3	28	4	2	6	76	0	21	12	3	0	9	2	3	1	1	4
ENSG00000011600.12	0	0	0	0	0	0	0	0	0	0	0	0	0	0	0	0	0	0	0	0	0	0	0	0	0	0	0	0	0	0	0	0	0	0	0	0	0	0	0	0	0	0	0	0	0	0	0	0	0
ENSG00000011638.11	1126	35	144	89	507	38	50	44	1529	166	72	117	352	64	37	81	327	96	143	59	498	100	104	77	1224	126	166	45	925	134	91	63	744	3185	67	41	75	4787	24	53	58	569	88	133	106	128	67	90	272
ENSG00000011677.13	43	5	4	2	8	0	0	2	16	1	2	3	0	0	0	1	19	11	4	8	0	0	0	0	0	4	5	1	144	29	24	9	63	105	8	6	23	2	0	0	0	0	0	0	0	32	4	12	17
ENSG00000012048.23	590	73	259	188	614	210	177	259	220	385	241	267	2387	37	71	175	1465	60	170	84	1333	177	129	87	867	116	135	109	313	268	168	164	2342	5414	442	361	679	2466	164	1178	1083	1310	206	262	250	29	13	25	230
ENSG00000012061.16	609	70	199	145	836	108	134	118	1631	110	39	81	983	79	76	141	638	220	188	125	731	131	100	115	1426	227	280	85	732	140	89	75	486	990	50	34	44	3088	44	134	100	932	131	199	170	27	17	29	252
ENSG00000012124.17	8	1	2	1	15	0	0	0	0	0	1	0	55	0	1	0	11	1	5	0	266	11	6	5	18	2	2	1	30	0	1	0	3	6	1	0	0	6	0	0	0	139	18	13	15	0	0	0	1
ENSG00000012171.20	471	21	231	132	1711	46	41	26	504	43	4	25	139	26	24	59	166	39	119	30	413	137	124	106	28	18	24	12	1262	87	56	54	204	271	16	19	21	6376	51	128	116	1455	156	282	182	3	2	2	41
ENSG00000012174.12	766	50	195	143	870	77	81	101	589	172	69	130	996	35	38	77	448	56	154	49	336	61	44	24	331	43	63	33	596	115	70	63	957	2650	149	116	199	5370	39	175	167	739	140	191	176	13	19	16	64
ENSG00000012211.13	548	37	95	55	540	68	67	76	389	39	7	33	328	44	40	64	332	43	76	49	259	60	40	43	298	46	57	25	541	56	43	41	498	1425	20	28	31	1031	9	23	25	290	65	78	75	39	12	26	114
ENSG00000012223.13	1	0	0	0	0	0	0	0	0	0	0	0	0	4	3	0	0	0	1	0	0	0	0	0	0	0	0	1	0	0	0	0	0	1	0	0	0	0	0	0	0	0	0	0	0	0	0	0	0
ENSG00000012232.9	806	117	468	281	1931	397	445	418	3288	260	77	192	755	108	128	255	1459	212	339	231	1359	307	325	181	1324	222	261	147	1637	340	232	183	881	2909	63	48	86	3874	26	76	79	1197	283	354	299	86	43	100	860
ENSG00000012504.15	0	0	0	0	0	0	0	0	0	0	0	0	0	0	0	0	0	0	0	0	0	0	0	0	0	0	0	0	0	0	0	0	0	1	0	0	0	7	0	0	0	1	1	0	0	0	0	0	2
ENSG00000012660.14	1856	100	429	329	2291	264	280	296	1029	190	168	129	2096	113	96	162	2783	215	376	166	2637	387	329	254	1845	257	286	143	1405	349	209	159	3538	7746	281	303	435	20887	160	721	617	2207	328	409	453	56	36	58	296
ENSG00000012779.11	26	1	65	39	0	0	1	0	9	0	0	0	5	0	0	0	3	1	17	0	170	15	4	9	33	1	1	2	287	6	6	2	9	47	0	0	0	0	0	0	0	24	26	68	38	1	2	0	2
ENSG00000012817.16	0	0	0	0	0	0	0	0	598	112	62	103	140	92	69	137	0	0	0	0	1	2	0	1	0	0	0	0	0	0	0	0	0	5	0	0	0	1	0	0	0	0	0	0	0	0	0	0	82
ENSG00000012822.16	846	184	306	175	1574	173	305	210	1769	120	57	104	573	296	217	335	580	453	354	328	1080	511	355	311	1964	391	403	107	2416	238	169	127	275	1314	78	33	60	4027	48	156	136	786	134	197	153	149	83	107	326
ENSG00000012963.15	523	84	223	119	450	115	145	128	521	140	82	97	1330	52	68	94	1034	80	202	105	537	102	73	76	640	93	138	64	603	115	108	51	3641	9497	470	477	672	2887	60	317	283	910	129	173	184	53	38	32	289
ENSG00000012983.11	1417	176	339	196	1658	293	391	316	1701	336	261	215	1483	239	181	363	1737	340	322	293	1812	520	349	227	1579	272	380	145	1956	609	312	224	1474	3487	344	214	453	5287	69	370	223	623	170	183	174	104	68	119	654
ENSG00000013016.16	400	4	13	3	679	115	244	153	343	26	5	10	259	53	76	120	42	7	20	10	134	83	79	41	105	10	18	9	144	57	45	22	94	215	13	10	12	384	1	0	0	0	0	0	0	8	12	10	63
ENSG00000013275.8	2145	154	404	296	1627	205	278	252	2232	245	102	170	2810	128	116	243	1211	255	325	197	1645	354	309	285	1019	252	310	111	1831	422	312	209	1755	4810	153	154	184	10742	72	251	222	1446	266	350	304	98	45	117	410
ENSG00000013288.9	1276	69	404	253	2228	301	392	377	709	166	41	133	555	115	103	211	470	95	306	87	1118	366	330	244	417	75	94	48	1122	197	150	114	525	1767	81	67	110	6052	45	161	140	1063	321	434	354	89	57	89	216
ENSG00000013293.6	0	0	0	0	0	0	0	0	0	0	0	0	0	0	0	0	0	0	0	0	0	0	0	0	2	0	0	0	0	0	0	0	0	4	0	0	0	1	0	0	0	0	0	0	0	0	0	0	0
ENSG00000013297.12	4	1	1	1	12	2	0	1	4	0	0	1	2	3	1	1	0	0	2	0	82	8	7	7	1951	1	0	1	12	1	2	0	14	28	1	0	1	71	0	1	2	0	1	0	0	1	1	0	1
ENSG00000013306.16	3348	179	672	481	4280	357	482	420	2864	290	44	161	4945	207	210	383	3181	401	674	283	2518	273	291	225	4291	540	643	204	2280	397	322	224	5131	10617	171	195	251	9200	81	210	175	4520	647	1030	767	135	67	117	545
ENSG00000013364.19	2891	121	746	490	2915	367	508	412	1576	691	195	450	941	204	155	289	2004	232	684	222	3219	939	926	641	2772	250	384	145	4263	366	307	238	1452	5627	149	115	189	5896	30	63	81	1770	561	853	681	231	132	247	756
ENSG00000013374.16	1024	99	457	286	1836	201	177	233	848	278	151	192	2414	144	144	248	1101	111	289	106	1456	821	572	396	750	114	123	66	969	161	105	64	1581	4879	402	281	454	10598	246	897	819	1427	255	407	322	119	78	116	230
ENSG00000013375.16	1353	86	304	276	1209	164	180	166	611	163	106	108	1311	69	68	132	964	126	238	129	1293	198	153	115	514	108	132	49	1163	317	164	128	620	1739	103	86	147	3072	38	188	172	1062	237	332	297	35	24	45	145
ENSG00000013392.8	183	14	73	49	228	22	41	19	34	12	7	12	256	21	13	23	134	17	56	19	185	36	25	11	64	10	13	6	269	39	30	14	45	177	6	5	15	563	5	27	21	249	45	83	47	5	2	7	15
ENSG00000013441.16	1238	279	535	397	2058	418	515	395	788	417	422	261	1379	441	267	510	1896	496	626	534	1660	708	422	344	2110	399	501	223	1425	624	246	259	1287	4207	393	203	467	5686	191	960	781	1285	449	563	478	128	79	118	770
ENSG00000013503.10	410	82	134	77	297	82	97	112	284	71	42	68	468	45	20	93	705	96	99	125	288	79	59	40	190	119	136	55	355	192	112	92	494	1159	116	83	147	1402	17	124	119	276	69	95	75	57	39	40	168
ENSG00000013523.11	550	33	123	76	483	48	53	62	582	56	12	55	1377	41	38	58	508	78	122	55	422	100	70	60	825	80	101	45	437	106	68	64	1287	3813	97	108	138	2091	7	35	43	531	85	155	100	37	10	28	184
ENSG00000013561.18	697	78	267	187	566	68	79	65	964	146	82	97	1334	55	52	91	825	152	213	124	725	161	124	92	422	133	172	85	1055	243	172	122	602	1652	57	59	101	5832	30	173	154	880	147	191	236	44	30	42	274
ENSG00000013563.14	150	12	29	18	165	22	32	17	113	19	7	14	48	14	20	27	122	43	50	40	112	20	34	23	388	56	77	31	462	80	67	50	86	310	10	7	10	952	5	11	19	105	17	23	17	25	14	16	31
ENSG00000013573.17	776	114	343	220	1065	89	171	139	736	94	45	83	1831	124	149	192	3887	287	364	192	1051	168	133	114	923	228	277	95	529	98	90	54	2180	7417	260	269	374	4168	86	318	305	1382	175	302	243	118	55	79	548
ENSG00000013583.10	972	30	107	74	523	56	58	50	1681	66	58	35	572	39	31	61	432	71	113	39	463	67	50	40	1192	61	80	37	669	127	69	52	331	1001	59	43	75	5361	47	147	129	472	70	145	108	31	18	32	131
ENSG00000013588.9	16696	373	3098	2303	8373	534	984	630	54	586	244	481	4719	204	287	227	5981	623	2444	635	3827	771	583	565	39830	606	900	484	8242	86	64	40	6912	20221	501	336	619	63870	1202	4651	4603	9755	2543	3355	3144	281	82	174	412
ENSG00000013619.14	24	10	56	47	13	3	6	5	87	26	6	24	83	10	15	16	45	12	46	11	24	15	13	9	77	8	18	17	9	14	10	5	51	153	5	5	7	939	36	125	168	137	45	63	60	6	2	10	10
ENSG00000013725.14	5	1	0	0	19	7	12	7	1	1	0	0	0	2	6	7	2	1	1	0	3	18	6	6	12	0	2	0	9	7	9	6	5	28	5	1	2	3	0	0	0	0	0	1	0	2	0	0	13
ENSG00000013810.20	1487	79	399	252	946	216	223	226	473	212	70	172	1610	48	134	204	1482	89	246	87	2620	320	189	217	1189	85	158	113	674	161	114	90	2522	6558	246	243	331	5742	120	398	356	2513	322	468	347	111	52	100	498
ENSG00000014123.10	1288	161	383	284	1349	324	376	326	965	242	204	131	1202	123	87	187	1167	233	343	270	791	294	169	118	821	229	302	104	1647	716	316	287	1203	3726	243	196	311	2413	46	183	150	765	258	299	359	56	43	53	205
ENSG00000014138.9	93	5	14	7	173	18	17	22	31	17	6	9	227	6	12	7	215	9	18	5	187	32	23	17	244	17	15	10	47	11	10	8	100	249	14	8	15	485	20	58	45	100	9	14	16	8	6	6	20
ENSG00000014164.7	699	59	197	139	681	140	199	163	370	94	25	90	557	63	62	117	580	135	184	102	579	151	159	134	282	97	127	44	509	121	81	73	351	1037	39	24	51	2579	31	82	67	458	114	162	110	74	32	58	274
ENSG00000014216.16	8223	651	1896	1218	12551	1777	2548	2000	5664	1382	354	982	6308	1147	1063	1895	11887	1781	2273	1284	9045	1673	1601	1207	17304	2258	3155	1158	13484	1522	1192	810	6339	21465	366	312	502	12792	98	225	206	3782	1043	1477	1248	977	490	889	1803
ENSG00000014257.16	72	175	86	41	13	26	21	16	15	37	18	23	2	64	29	65	198	219	63	212	35	52	32	17	9	207	132	47	68	110	86	40	71	233	20	8	22	5	0	0	1	6	2	1	1	129	50	95	308
ENSG00000014641.21	2504	225	495	444	2295	311	325	314	2288	319	130	224	2104	127	149	291	3486	319	424	347	2361	262	231	170	3055	365	485	196	3317	538	323	256	4612	10182	243	187	352	11439	68	231	187	4276	436	603	627	87	35	72	676
ENSG00000014824.14	1507	226	552	492	2339	521	501	484	1044	186	187	110	912	128	98	182	1673	348	482	403	1612	317	153	139	1249	320	417	180	1207	461	230	176	1347	3078	241	207	314	4564	71	351	264	1948	391	562	565	106	72	127	198
ENSG00000014914.21	213	30	85	75	291	29	37	33	138	20	7	16	116	28	27	28	428	69	107	41	254	78	73	68	625	63	104	29	181	65	32	31	219	726	36	21	43	423	16	60	59	344	57	127	93	30	14	15	106
ENSG00000014919.13	656	75	298	180	740	88	114	92	399	106	96	80	944	79	71	160	801	120	239	99	619	199	145	92	685	103	110	62	635	170	116	89	675	1651	124	118	171	2465	47	264	210	1288	231	281	265	38	39	25	211
ENSG00000015133.19	573	28	242	109	953	155	224	183	395	101	57	104	976	123	100	147	64	71	129	49	727	254	244	148	1454	113	171	78	720	254	184	119	837	2770	269	223	379	735	16	58	60	314	135	163	136	66	45	65	522
ENSG00000015153.15	191	15	92	59	333	47	67	66	296	62	40	28	288	30	22	29	205	60	77	32	214	64	52	28	250	45	57	33	423	83	46	30	210	475	58	34	59	1536	17	126	74	211	57	72	65	16	17	25	36
ENSG00000015171.20	2238	158	563	394	1118	201	221	185	1482	349	276	196	1931	123	133	203	2380	275	412	287	1939	538	336	268	974	227	274	115	1417	346	219	156	1198	3942	252	202	364	7731	78	331	301	1470	346	395	398	92	68	96	636
ENSG00000015285.11	2	0	0	2	2	0	2	0	0	0	0	0	1	0	1	1	0	0	2	0	1	0	1	0	2	0	0	0	6	1	1	0	6	19	0	0	0	72	3	5	9	11	0	3	1	0	0	0	0
ENSG00000015413.9	0	0	0	0	0	0	1	1	1	0	0	0	0	0	0	0	2	0	1	0	1	0	0	1	3	0	0	0	0	0	0	0	2	5	0	0	0	4	0	0	0	0	0	0	0	0	0	0	0
ENSG00000015475.19	3188	61	208	153	1474	196	169	164	813	47	39	36	1151	92	72	132	755	95	182	99	1698	239	181	150	460	71	100	25	1498	194	117	92	844	2123	62	53	83	1307	21	67	60	684	121	198	199	96	50	57	196
ENSG00000015479.20	63	7	65	39	73	5	10	7	38	13	29	7	95	15	12	27	88	21	48	11	70	46	30	10	105	14	17	14	67	24	13	4	126	375	119	84	180	423	18	200	131	276	59	53	69	6	5	2	47
ENSG00000015520.15	2	1	6	2	4	0	0	0	2	0	0	0	7	0	1	0	3	1	0	0	2	0	1	0	9	0	0	1	3	1	0	0	4	6	0	0	2	7	0	0	0	15	3	3	1	0	1	0	8
ENSG00000015532.10	780	30	221	166	1079	135	169	131	526	143	48	98	567	92	112	139	486	55	201	47	604	188	179	152	1137	76	144	52	686	105	87	69	469	1893	64	66	100	2304	41	117	115	1099	223	322	268	26	12	27	183
ENSG00000015568.13	1	0	3	0	5	2	4	1	1	1	0	1	1	1	2	2	1	0	0	2	0	3	3	0	3	0	0	2	1	3	0	3	2	1	5	1	7	2	0	8	3	2	0	2	0	0	1	0	3
ENSG00000015592.16	1	0	0	0	0	0	0	0	0	1	0	0	0	0	0	0	0	0	0	0	0	0	0	0	0	0	0	0	0	0	0	0	0	0	0	0	0	0	0	0	0	0	0	0	0	0	0	0	1
ENSG00000015676.18	1892	125	400	263	1905	232	301	284	1338	286	114	180	2763	159	194	303	1448	215	407	195	2835	644	500	412	1365	202	256	112	1625	311	208	150	1745	5241	178	153	244	4730	29	108	119	1333	300	442	349	172	77	151	500
ENSG00000016082.15	0	3	4	4	13	4	5	5	0	0	0	1	0	0	0	0	1	7	10	4	9	8	4	6	74	1	10	6	0	0	0	0	72	244	9	7	12	1	0	0	0	26	4	9	5	0	1	0	2
ENSG00000016391.11	5	29	175	106	12	0	0	3	4	7	2	6	0	1	0	0	66	19	93	19	27	9	4	2	0	3	11	11	27	0	2	1	46	115	6	10	11	261	12	39	31	1125	126	200	128	2	0	1	7
ENSG00000016402.13	54	73	106	87	257	320	306	360	2	5	7	8	62	34	27	66	306	115	102	111	68	22	7	14	35	119	138	31	409	138	118	72	55	188	13	9	28	90	9	18	26	9	10	17	11	69	44	76	170
ENSG00000016490.16	0	0	0	0	1	0	0	1	0	0	0	0	0	1	0	0	0	0	0	0	0	0	0	0	0	0	0	0	0	0	0	0	0	1	0	0	0	0	0	0	0	0	0	0	0	0	0	0	0
ENSG00000016602.9	2	89	143	79	106	2935	2935	2739	1	3	1	1	0	45	10	45	2	185	262	268	1	0	0	2	2487	644	879	185	813	319	261	146	3	12	2	0	0	0	1	0	0	0	0	0	1	231	86	130	40
ENSG00000016864.18	460	49	181	137	583	71	78	81	758	92	41	67	740	73	80	128	755	69	193	77	610	157	120	115	1064	100	129	53	971	107	80	58	480	1207	85	35	117	3679	60	228	181	962	163	215	211	33	19	33	136
ENSG00000017260.20	2562	242	775	568	3686	616	613	656	2140	596	381	441	3053	222	230	458	3043	367	670	385	3650	1085	845	534	1831	334	394	198	2268	637	413	261	3718	11182	495	418	738	17911	145	572	522	2179	491	572	642	373	223	381	1399
ENSG00000017427.17	0	0	0	0	0	1	0	0	0	0	0	0	0	0	0	0	0	0	0	0	0	0	0	0	0	0	0	0	0	0	0	0	0	1	0	0	0	7	0	0	0	0	0	0	0	0	0	0	0
ENSG00000017483.15	1013	20	158	119	1790	169	177	164	16	236	56	142	2022	169	214	322	76	32	126	26	702	255	227	171	4	14	20	14	32	18	23	18	1	6	2	0	1	24	0	0	3	460	164	281	231	45	33	69	286
ENSG00000017797.13	2173	438	821	578	1542	437	556	533	1205	655	379	433	1560	269	274	502	2008	872	822	702	2974	704	520	395	2484	887	1018	412	2009	921	579	429	1679	5834	282	300	414	8959	116	477	404	1726	587	733	661	232	137	204	508
ENSG00000018189.13	917	83	267	166	872	178	236	239	561	87	104	87	353	106	73	204	532	203	206	169	487	127	109	59	664	207	224	98	499	157	106	77	445	1527	102	67	178	2481	33	139	122	643	167	221	216	87	52	80	257
ENSG00000018236.15	267	52	51	29	48	48	49	49	855	87	34	50	23	5	22	125	238	52	39	79	122	7	13	2	6	44	48	8	4862	2012	1241	830	211	810	45	22	47	3	0	0	0	228	31	55	51	19	32	37	505
ENSG00000018280.17	5	0	3	0	1	4	3	1	11	3	0	0	3	0	3	4	12	2	2	1	5	0	3	0	1	0	0	0	11	1	5	1	2	9	0	0	2	39	1	6	4	6	4	0	1	3	1	0	13
ENSG00000018408.15	1388	242	1463	963	1217	238	210	236	1176	147	105	71	689	217	189	343	914	320	1040	321	1344	472	352	239	538	224	316	188	1066	214	142	100	899	2290	197	161	301	2882	60	188	168	2872	950	942	1154	104	94	102	603
ENSG00000018510.17	2674	190	512	414	4087	325	299	362	3031	687	416	427	2951	139	159	376	2817	277	448	336	2477	452	343	214	1497	261	350	153	2896	870	499	410	2236	6404	332	254	453	7979	103	477	376	1727	360	440	510	83	59	86	612
ENSG00000018607.7	0	0	0	0	0	0	0	0	0	0	0	0	0	0	0	0	0	0	0	0	0	0	0	0	0	0	0	0	0	0	0	0	0	0	0	0	0	0	0	0	0	0	0	0	0	0	0	0	1
ENSG00000018610.15	468	53	115	81	471	114	118	108	285	83	60	53	456	56	40	119	638	103	98	94	507	195	94	73	586	148	152	63	385	137	84	69	994	2773	176	169	249	2604	49	170	145	487	66	86	89	84	61	101	67
ENSG00000018625.15	0	0	0	0	1	0	0	0	12	0	0	0	0	0	0	0	1	0	1	0	0	0	0	0	0	0	0	0	6	0	0	0	4	23	0	0	0	148	1	1	1	0	0	0	0	0	0	0	0
ENSG00000018699.13	448	41	104	85	588	69	74	109	340	103	58	66	991	35	50	88	491	45	95	47	586	99	57	50	513	59	83	40	346	85	79	47	508	1291	55	76	96	1392	18	67	54	298	91	141	113	18	10	17	96
ENSG00000018869.17	0	0	0	0	0	0	0	0	0	0	0	0	0	0	0	0	0	0	0	0	0	0	0	0	0	0	0	0	0	0	0	0	0	0	0	0	0	1	0	0	0	0	0	0	0	0	0	0	0
ENSG00000019102.12	1	0	3	4	1	0	0	0	1	0	0	0	0	0	0	2	1	2	1	2	2	0	0	0	1	5	6	2	3	0	0	0	1	3	0	0	1	6	0	0	1	9	1	3	3	6	5	7	2
ENSG00000019144.19	711	60	262	170	776	128	135	132	1165	117	27	70	1407	383	464	646	811	64	244	78	1989	827	688	419	2058	69	111	67	1467	217	141	138	536	1934	77	81	101	11938	78	278	240	856	181	326	259	38	31	43	312
ENSG00000019169.10	117	11	7	3	8	0	0	0	6	2	1	0	2	10	4	15	25	24	18	23	1	0	0	0	2	25	22	1	24	12	10	4	1	0	0	0	0	1	0	0	0	0	0	1	1	2	1	5	11
ENSG00000019186.10	191	20	155	125	1105	30	10	25	8	10	2	6	742	22	31	9	681	20	123	27	902	126	106	91	4519	13	21	25	106	1	1	1	463	863	79	68	91	1977	0	4	1	5855	328	385	365	45	26	38	32
ENSG00000019485.13	411	55	95	70	265	60	79	68	413	46	12	29	391	139	100	181	537	70	112	75	290	279	181	142	167	69	90	47	810	172	128	95	307	1045	43	38	54	640	6	16	20	355	60	78	73	43	26	62	207
ENSG00000019505.8	2	4	39	33	0	0	0	0	0	0	2	0	0	0	0	1	7	5	35	4	0	39	30	14	0	0	1	2	2	1	1	0	0	2	0	0	0	3	0	0	0	55	23	37	49	0	0	1	31
ENSG00000019549.13	628	84	149	136	389	281	230	286	3382	705	267	425	1276	237	279	574	570	124	222	146	586	637	541	342	362	239	266	156	1500	866	485	389	546	1522	219	150	284	430	0	3	0	4	26	35	62	72	65	79	594
ENSG00000019582.15	44	2	34	7	832	41	54	48	1	6	1	5	302	76	43	31	17	41	42	24	1400	1073	922	1020	1774	105	146	53	1783	5	7	5	21	93	18	17	13	42	34	80	75	9	9	21	8	249	125	144	4
ENSG00000019991.18	0	0	0	0	0	11	41	16	0	0	0	0	0	0	0	0	0	1	0	0	0	0	0	0	0	0	0	0	0	0	0	0	0	4	0	0	0	8	11	101	82	0	0	0	0	0	0	0	0
ENSG00000019995.6	633	69	189	120	586	86	136	100	301	54	57	49	587	56	43	53	384	97	146	97	327	120	89	52	248	78	91	56	626	157	94	76	374	896	81	66	120	1436	32	164	150	580	135	171	157	25	14	26	208
ENSG00000020129.16	857	39	126	92	998	159	233	181	827	73	11	52	929	80	105	194	559	112	117	82	1133	123	140	97	830	181	202	77	781	136	117	81	854	1984	28	32	43	4990	19	49	57	633	107	101	91	36	32	55	253
ENSG00000020181.18	32	9	72	28	431	4	5	3	79	1	0	1	41	0	1	0	101	4	42	12	53	2	2	2	135	4	0	5	124	1	0	1	1	17	0	1	0	165	4	8	3	380	29	57	38	0	0	0	24
ENSG00000020219.9	0	0	0	0	0	0	0	0	0	0	0	0	0	0	0	0	0	0	0	0	0	0	0	0	0	0	0	0	1	0	0	0	1	3	0	0	0	1	1	0	0	0	0	0	0	0	0	0	0
ENSG00000020256.20	1168	40	131	87	1153	93	110	96	490	123	28	78	1039	85	54	152	1077	100	134	71	829	134	108	79	1137	95	160	62	566	135	83	64	765	1841	75	52	99	3008	36	100	93	351	84	122	108	29	18	41	394
ENSG00000020426.11	602	59	138	111	563	87	78	103	562	125	58	74	798	34	29	40	661	63	126	92	682	127	64	76	477	62	87	43	538	175	111	88	766	1906	126	98	185	1952	11	93	63	375	85	119	101	21	13	20	87
ENSG00000020577.14	751	25	192	141	800	45	73	39	1071	117	34	69	649	32	38	75	181	21	141	36	486	352	312	203	243	39	39	26	758	47	21	29	79	172	50	25	55	3365	17	55	38	898	118	156	144	7	2	5	139
ENSG00000020633.19	320	19	229	176	270	0	0	0	82	14	2	11	442	89	100	138	69	19	125	21	43	130	81	74	10	11	12	14	201	63	42	29	29	75	5	2	7	1648	18	53	39	674	251	289	242	5	3	4	348
ENSG00000020922.13	1873	52	173	135	1872	269	242	273	518	257	184	173	2189	231	224	428	1284	89	149	124	1487	356	251	178	1089	95	114	55	883	322	202	156	1208	3508	218	144	277	3860	104	374	361	610	144	187	145	39	24	50	283
ENSG00000021300.14	21	34	234	167	22	11	11	12	2	1	3	0	17	3	17	12	31	28	215	38	28	63	30	27	10	13	23	19	10	2	4	5	90	296	6	4	4	1	0	6	6	576	188	293	239	4	4	2	4
ENSG00000021355.13	200	548	1412	1162	6628	886	1068	918	538	308	178	255	1652	539	249	418	3284	1520	1909	1175	2622	318	282	194	2319	1184	2088	565	703	156	129	85	1675	4059	228	200	277	5397	52	196	169	2923	566	842	796	978	526	730	132
ENSG00000021461.17	1	0	0	0	4	0	0	0	1	1	0	0	0	1	1	0	0	1	0	0	0	1	0	0	3	0	0	0	6	0	0	0	0	5	0	1	0	0	0	0	0	1	0	1	0	0	0	0	1
ENSG00000021488.13	6	0	2	5	5	0	1	0	12	0	1	1	9	2	3	5	0	0	1	0	0	3	0	3	1	0	0	0	14	1	0	0	9	20	3	1	5	24	1	2	0	12	3	4	5	0	0	0	2
ENSG00000021574.13	708	53	189	141	672	148	189	208	273	87	53	38	751	109	67	159	596	109	139	98	374	117	97	47	358	89	113	60	738	240	144	106	431	1169	90	63	152	2085	26	139	104	529	116	151	143	14	18	21	165
ENSG00000021645.20	0	0	0	0	0	0	0	0	218	1	0	2	1	0	0	0	0	0	0	0	0	1	1	0	0	0	0	0	0	0	0	0	0	1	0	0	0	25	0	0	0	0	0	0	0	0	0	0	11
ENSG00000021762.20	477	42	207	117	182	44	53	53	151	76	25	54	210	145	120	179	199	45	130	44	493	115	115	72	268	49	53	35	282	62	47	43	149	670	15	8	27	2422	21	45	62	829	149	233	171	11	9	9	192
ENSG00000021776.11	2014	322	405	329	2046	442	555	506	1181	363	209	275	1941	167	141	272	2807	383	456	415	947	223	195	116	877	399	406	156	1797	632	466	285	2108	5606	392	285	507	9053	83	498	466	1156	232	291	285	119	74	94	456
ENSG00000021826.17	19	41	224	147	371	43	32	50	151	6	5	8	68	0	2	4	66	17	120	18	3	0	0	0	3	8	10	13	198	26	24	11	13	59	1	1	3	49267	300	1394	1281	1278	228	246	257	0	0	0	1
ENSG00000021852.13	0	0	0	0	0	0	0	0	0	0	0	0	0	0	0	0	0	0	0	0	0	0	0	0	0	0	0	0	0	0	0	0	1	0	0	0	0	0	0	0	0	0	0	0	0	0	0	0	0
ENSG00000022267.19	897	35	82	60	734	47	53	37	524	103	31	98	1268	55	90	174	1561	29	64	31	3891	209	194	160	851	23	39	26	548	109	47	45	112	89	33	33	33	849	5	46	24	950	56	43	53	25	16	20	2
ENSG00000022277.13	1315	119	194	171	1733	220	246	230	798	194	142	122	1853	220	179	346	1400	196	229	162	1761	448	249	235	1240	182	233	75	1510	262	193	101	1329	3497	113	124	189	8203	77	186	171	993	127	198	154	92	69	98	332
ENSG00000022355.18	0	0	0	0	0	0	0	0	0	0	0	0	0	0	0	0	0	0	0	0	0	0	0	0	0	0	0	0	0	0	0	0	1	0	0	0	0	0	0	0	0	1	0	0	0	0	0	0	0
ENSG00000022556.16	2448	38	229	134	0	0	0	0	3476	5	1	5	0	0	0	0	74	23	129	21	0	1	2	1	5	13	13	8	1423	290	215	135	1	3	0	0	0	5	0	0	0	1302	216	272	238	0	0	0	1
ENSG00000022567.10	1079	45	150	98	1083	85	157	133	125	25	7	11	416	36	35	49	442	47	129	37	471	77	79	47	479	53	86	43	283	39	25	20	201	600	25	8	30	1134	6	11	9	511	118	124	101	28	17	27	73
ENSG00000022840.16	2739	195	495	282	3140	471	673	538	1481	307	154	232	2626	206	174	294	1862	439	476	350	2306	433	368	278	1797	448	518	209	2853	468	296	230	3152	8856	339	300	486	16500	172	685	637	1696	362	399	343	223	156	225	580
ENSG00000022976.15	229	17	73	35	298	19	30	21	191	21	14	14	316	18	20	21	223	25	59	24	262	47	47	32	221	28	35	20	208	30	21	22	243	830	34	33	56	647	7	57	39	222	31	53	42	9	4	12	74
ENSG00000023041.11	825	135	288	220	1161	181	237	238	436	158	96	117	1526	112	109	199	1161	153	257	129	1128	241	193	179	607	133	237	89	862	253	169	116	1352	3331	174	141	250	2427	78	309	274	1385	234	306	300	58	30	39	299
ENSG00000023171.18	11	6	22	13	4	0	0	0	3	0	0	1	57	1	0	1	56	8	25	11	26	0	0	1	56	4	9	2	29	2	1	0	54	112	6	4	10	1044	115	614	541	252	28	40	46	0	0	0	0
ENSG00000023191.17	2601	106	313	228	1405	178	269	225	2439	348	93	249	3668	300	313	477	1639	323	350	225	4253	678	550	497	2753	453	553	197	2751	412	346	223	2306	6880	114	124	131	10793	60	120	143	1651	219	349	254	181	83	188	1204
ENSG00000023228.14	1157	295	585	421	2034	370	374	404	1427	548	334	370	3281	349	249	551	3045	370	467	413	2525	483	345	238	1892	357	420	194	2086	570	430	278	2961	9197	335	288	497	13300	69	378	386	1894	380	491	421	216	118	176	878
ENSG00000023287.13	4268	535	698	555	3262	658	645	685	1985	462	335	282	4842	310	232	501	2908	697	662	997	4680	1441	1064	510	1385	530	591	236	2963	1320	708	551	1500	4603	392	171	480	2517	63	354	319	1178	344	388	383	226	161	213	894
ENSG00000023318.8	3007	87	297	240	2238	303	322	282	1311	580	469	426	1173	142	150	221	972	194	288	186	2582	638	520	390	1708	288	347	134	1854	364	204	128	1076	2802	227	144	239	5870	76	299	294	670	187	247	193	146	108	137	323
ENSG00000023330.15	1012	85	302	191	532	75	103	75	655	79	32	62	783	106	67	143	1072	176	241	142	835	134	108	78	820	226	223	95	827	152	97	72	477	1231	48	45	69	6074	43	149	114	1221	196	265	249	80	37	61	128
ENSG00000023445.16	14665	114	788	434	748	22	15	13	8	181	142	139	613	70	51	27	344	85	496	99	1317	288	141	106	236	54	69	75	542	47	17	23	331	669	66	71	118	310	88	311	181	149	190	227	227	83	59	62	16
ENSG00000023516.9	1710	207	646	389	2365	427	428	423	968	303	176	221	2035	174	137	316	1634	254	432	275	1926	382	346	127	876	210	231	154	1707	500	323	232	1722	4737	312	157	442	3511	74	412	367	1649	401	470	436	84	49	93	372
ENSG00000023572.10	238	36	134	73	338	69	103	79	186	40	27	24	435	38	18	65	362	46	80	50	205	44	27	26	157	51	52	32	328	97	44	31	132	272	21	15	27	1153	20	124	80	467	93	125	97	20	15	22	76
ENSG00000023608.5	640	11	66	34	328	28	21	26	182	117	41	81	546	13	8	21	167	14	33	14	332	41	27	23	141	6	13	6	237	57	26	24	231	562	28	16	62	1454	11	27	22	263	43	73	38	7	12	4	51
ENSG00000023697.13	779	105	179	133	611	147	152	134	991	182	122	126	1339	90	61	163	1228	169	241	170	753	177	148	99	393	126	181	65	1076	310	166	133	1062	2826	100	79	163	3996	55	218	198	510	86	117	130	81	60	80	410
ENSG00000023734.11	3703	300	649	476	3957	408	444	453	3463	331	221	230	3559	227	173	395	3304	432	504	414	2823	414	333	320	2744	409	517	259	3466	774	461	400	4539	10747	511	476	725	13702	115	561	468	2550	427	541	495	213	107	187	703
ENSG00000023839.12	100	20	121	104	75	9	14	11	262	18	9	12	26	8	5	21	462	30	105	32	10	12	8	6	45	12	14	26	88	19	13	5	240	374	24	17	30	163	5	19	19	3106	270	329	261	4	3	1	11
ENSG00000023892.11	558	31	152	113	531	91	115	54	613	73	30	63	361	41	72	116	264	52	131	42	510	150	138	102	181	31	52	23	896	121	65	72	268	812	24	28	39	480	2	5	7	562	157	203	156	66	50	66	286
ENSG00000023902.14	22	6	30	13	162	16	31	21	86	2	3	2	53	1	5	8	65	4	17	9	21	9	8	2	20	3	7	1	38	7	6	5	29	74	6	5	7	182	8	9	21	121	24	18	21	3	6	6	17
ENSG00000023909.10	1479	46	227	187	904	223	175	223	11775	98	61	74	907	102	69	160	1538	56	166	64	1215	197	156	93	126	35	48	35	1315	145	86	87	3037	5865	274	254	494	6827	90	435	242	724	94	104	149	34	34	46	130
ENSG00000024048.11	1519	147	409	299	1888	366	452	503	1340	304	214	232	1469	166	178	316	1236	199	280	211	1324	449	358	198	819	154	188	93	2591	645	487	321	1199	4822	317	201	415	5226	57	319	277	1091	286	279	288	109	66	100	590
ENSG00000024422.12	4225	228	920	562	2063	621	677	661	7514	1105	320	763	2662	372	568	893	2800	484	834	400	3169	1590	1625	1305	3546	478	669	311	3959	817	579	500	1099	5364	114	124	190	55661	191	466	411	1757	594	752	673	247	139	240	1699
ENSG00000024526.17	924	69	261	193	289	131	114	140	264	258	185	172	1038	24	53	109	2626	77	203	109	1378	69	64	56	707	98	113	77	304	212	131	106	2483	6094	354	305	519	3965	60	301	271	1654	214	248	275	22	12	28	119
ENSG00000024862.18	523	9	45	39	354	37	41	35	146	23	14	33	399	21	15	29	356	20	49	24	467	67	60	34	287	30	33	18	345	55	41	20	302	935	54	39	54	777	13	53	49	257	32	38	33	11	6	11	25
ENSG00000025039.15	6	32	279	166	5	0	0	0	1	10	6	7	16	0	0	0	57	38	150	19	2	1	0	0	35	11	11	20	47	34	16	12	21	48	21	3	14	202	6	29	30	570	185	242	222	4	2	4	37
ENSG00000025156.13	485	37	130	95	481	74	63	68	306	82	40	45	573	25	22	48	409	37	83	52	304	65	45	34	318	14	53	20	479	116	71	72	508	1150	58	52	103	1118	14	83	67	780	87	175	149	0	4	6	55
ENSG00000025293.17	1064	101	312	243	1505	252	292	254	783	270	168	160	1603	193	151	324	1094	143	256	164	1240	411	276	213	1246	197	193	116	1119	328	197	146	1066	3213	180	147	239	8499	115	568	471	1042	188	217	223	333	168	238	433
ENSG00000025423.11	80	0	2	0	141	24	23	29	57	11	6	6	54	6	5	12	14	5	1	0	26	19	12	8	37	7	9	5	8	2	1	2	22	86	2	8	9	58	2	12	9	28	9	2	7	8	8	6	40
ENSG00000025434.19	169	8	41	26	167	22	29	18	44	13	1	12	102	13	17	15	149	16	26	11	138	48	36	25	136	13	19	11	92	8	11	7	154	509	8	12	28	1085	12	47	40	240	34	50	51	2	2	2	37
ENSG00000025708.14	2238	86	425	233	565	127	128	97	154	130	41	83	154	319	208	227	133	351	509	186	611	395	466	377	901	368	554	128	284	74	79	71	54	218	18	25	34	1503	39	59	46	483	188	372	263	507	273	541	361
ENSG00000025770.19	428	83	196	148	713	145	165	138	350	141	46	95	899	57	85	126	1559	113	207	103	817	115	110	114	386	74	144	70	535	134	86	63	661	1337	24	43	55	2984	76	192	218	1192	198	244	154	44	18	49	412
ENSG00000025772.8	1292	87	245	192	1386	163	189	166	492	256	81	158	5496	107	131	253	2744	225	280	184	4520	627	427	425	1441	148	208	72	1484	216	214	132	1311	3057	162	122	188	7431	84	294	236	1083	189	273	265	53	28	36	291
ENSG00000025796.14	1533	162	565	383	3101	431	530	541	1405	568	372	275	3041	323	275	485	2473	331	473	290	2020	718	445	367	1941	376	481	234	2441	902	519	392	1581	4650	446	330	555	5941	166	653	561	1128	329	409	378	152	79	124	607
ENSG00000025800.14	2822	213	607	371	2660	459	572	514	1719	584	219	445	1846	256	282	542	1313	322	554	285	2388	673	535	328	2214	383	464	183	2276	518	374	268	1853	5237	239	201	305	11300	121	458	450	2523	519	620	600	183	101	178	874
ENSG00000026025.16	5	3	24	17	9	12	22	13	966	1167	462	586	341	59	190	374	8	2	11	7	106	576	420	481	2	3	7	4	0	108	90	54	1	30	2	3	2	114	0	0	0	136	28	32	39	12	10	14	472
ENSG00000026036.22	38	1	12	6	112	6	11	9	15	4	2	4	35	10	3	10	57	2	13	1	61	16	11	6	58	4	9	1	41	5	2	1	47	189	3	6	8	355	2	17	14	123	6	22	15	2	2	2	27
ENSG00000026103.22	573	26	113	105	312	35	33	32	209	90	64	52	277	10	15	35	388	25	97	25	417	114	53	55	138	28	32	24	429	84	82	47	229	442	53	49	85	1625	34	110	119	241	69	69	93	17	15	8	29
ENSG00000026297.16	409	4	39	35	242	23	28	26	81	12	7	9	189	18	18	24	198	15	36	9	158	50	31	27	265	7	19	13	388	36	19	15	98	570	22	17	43	1408	17	43	49	153	39	60	41	4	13	8	16
ENSG00000026508.20	12050	2733	8771	5402	3756	2098	2238	2148	12296	6428	3299	4259	15752	3565	3300	7375	6076	4007	7423	3580	28159	11195	8740	6192	14831	4268	5121	2520	6650	5942	4265	2871	1837	3701	935	725	940	11713	322	1176	1075	18532	5646	6100	5716	1249	866	1427	5735
ENSG00000026559.14	306	1	27	21	35	0	0	0	16	16	2	8	396	10	2	7	147	8	16	8	641	45	43	35	347	7	18	9	625	77	44	39	139	358	13	10	19	899	7	17	28	193	28	54	27	0	0	0	70
ENSG00000026652.15	590	32	217	135	252	78	112	84	162	137	87	110	80	54	42	121	203	47	146	42	254	93	66	53	323	97	92	36	166	50	46	33	208	689	59	25	71	1251	20	109	96	231	155	196	154	5	7	2	56
ENSG00000026751.17	56	4	28	21	0	0	0	0	459	20	24	26	2	3	1	4	3	13	20	7	0	1	0	0	0	1	12	2	364	71	55	21	0	5	0	0	0	2	0	0	0	4	16	22	29	3	4	10	5
ENSG00000026950.17	1474	54	298	172	875	100	115	113	67	68	39	62	181	55	72	93	830	69	242	66	704	730	561	456	797	56	82	42	1074	104	94	64	344	1535	124	62	166	1353	22	77	71	298	165	267	234	103	56	76	43
ENSG00000027001.10	341	39	78	60	451	58	78	69	370	115	54	62	743	34	27	75	641	61	74	68	312	60	46	24	274	70	68	31	526	117	59	55	385	1192	50	43	54	1090	10	37	42	305	37	68	63	24	10	21	132
ENSG00000027075.15	645	77	141	99	709	211	335	217	510	78	56	50	358	55	55	64	465	178	124	154	593	100	89	72	445	184	207	64	615	128	77	63	512	1375	121	65	111	524	0	20	16	293	70	97	80	84	72	83	170
ENSG00000027644.5	0	0	0	0	0	1	0	0	1	1	0	0	0	0	0	0	0	0	0	0	1	0	1	1	0	0	0	0	0	0	1	0	1	6	1	1	1	18	0	0	1	4	0	0	0	0	0	0	0
ENSG00000027697.15	5187	244	514	326	2741	147	174	157	798	309	214	276	799	417	218	437	1580	417	520	445	1395	622	508	332	1987	534	702	265	2933	1116	697	461	2065	6085	256	165	310	5209	56	171	134	711	159	256	182	321	180	231	454
ENSG00000027847.14	627	14	81	53	185	22	24	24	455	38	10	21	582	29	34	44	386	35	68	30	479	121	111	79	521	60	65	19	423	65	34	33	375	1064	13	15	38	1769	23	35	44	393	56	109	91	23	16	28	118
ENSG00000027869.12	42	0	3	6	51	4	1	5	4	9	2	5	114	10	9	30	0	2	10	0	168	8	4	5	47	6	15	10	5	4	5	4	4	4	1	1	2	128	8	7	6	14	7	9	5	3	2	2	19
ENSG00000028116.18	479	37	159	102	398	88	103	94	291	84	53	55	698	33	28	49	480	46	111	54	495	83	71	39	203	46	55	31	316	140	87	61	447	1311	78	60	123	2517	19	111	96	478	86	130	135	7	5	7	78
ENSG00000028137.19	15	0	0	0	0	0	0	0	1	1	1	3	1	0	0	0	0	0	0	2	80	8	9	5	50	0	1	0	15	0	1	0	3	12	0	0	1	102	5	5	10	8	0	1	2	0	0	0	1
ENSG00000028203.18	1734	187	624	488	2701	451	478	481	1420	379	269	247	2140	227	195	319	1911	289	581	334	1515	654	399	305	2515	286	463	190	2063	668	390	253	1538	3995	377	318	489	6017	84	543	437	911	326	427	414	151	98	115	553
ENSG00000028277.21	28	1	9	6	44	19	26	18	24	1	5	2	120	17	9	14	12	4	16	1	357	127	79	89	43	3	4	3	34	8	7	9	13	55	4	3	7	51	4	8	6	30	6	8	9	3	4	4	77
ENSG00000028310.18	1804	73	235	145	1902	221	301	220	717	91	42	71	1867	205	199	328	1048	127	196	109	2291	508	420	322	788	118	165	69	622	109	79	73	1513	5433	173	171	260	9418	102	386	343	830	138	188	140	68	34	77	393
ENSG00000028528.15	2463	205	580	407	2885	322	417	395	1963	293	149	237	2026	357	317	634	2674	421	596	313	1534	442	342	324	1564	348	412	167	2749	400	327	214	2182	7344	336	238	405	11535	82	425	383	2799	379	546	471	172	106	160	554
ENSG00000028839.10	273	21	61	33	470	45	52	64	267	38	19	21	309	20	9	34	345	49	57	43	275	42	28	31	218	36	52	22	457	65	25	27	364	738	49	37	68	579	10	37	38	242	51	52	57	14	8	6	36
ENSG00000029153.14	2150	571	886	677	1262	233	351	226	2994	504	300	344	1763	171	129	242	4195	1233	1070	1284	2104	464	315	231	2142	791	1089	416	1471	409	226	205	1345	2812	234	219	292	623	38	139	106	496	142	191	186	209	126	208	713
ENSG00000029363.17	2825	574	1571	1120	3447	948	1010	1058	2768	927	684	564	2713	398	333	682	3470	656	1133	868	2847	965	652	399	1608	614	849	423	3364	1816	1020	760	5176	13693	1268	1092	1826	12214	269	1484	1310	4129	1032	1430	1335	184	142	174	684
ENSG00000029364.12	2761	330	698	486	2514	567	769	637	1937	441	202	318	4022	263	223	486	2056	566	727	500	1799	601	418	329	2089	563	652	271	2311	701	461	299	3222	8768	460	389	638	5166	75	289	286	2092	482	587	602	149	98	150	817
ENSG00000029534.21	150	6	33	11	17	1	2	2	28	12	9	10	34	17	47	60	112	11	30	8	22	76	92	52	4	3	9	14	133	50	26	31	179	712	26	20	32	126	1	3	6	260	77	60	50	4	0	5	207
ENSG00000029559.7	25	0	0	0	4	0	0	0	6	0	0	0	0	1	0	0	0	0	0	0	7	0	1	1	0	0	0	0	0	0	0	0	3	12	3	4	3	0	0	1	0	0	1	0	0	1	0	1	6
ENSG00000029639.11	314	18	61	51	198	10	26	21	174	31	25	24	436	17	13	19	230	13	65	19	298	46	23	20	312	21	30	21	239	48	39	26	126	404	32	23	43	548	12	66	76	337	48	78	71	9	10	8	28
ENSG00000029725.17	942	96	339	263	521	137	133	137	770	226	155	161	1488	132	131	208	1197	166	266	191	1113	323	242	172	881	142	187	92	1009	426	265	199	1390	3965	312	270	453	4957	42	277	260	924	200	253	208	39	26	45	167
ENSG00000029993.15	791	121	424	309	618	163	159	152	1350	297	115	176	1009	90	114	159	2528	179	393	182	1085	323	243	240	1010	275	367	174	791	208	120	113	1441	5378	133	158	223	7242	81	224	203	2219	237	354	407	111	94	161	311
ENSG00000030066.13	2169	181	444	323	1702	236	283	294	834	397	202	328	3526	257	252	430	2407	258	345	259	2976	519	353	225	3008	337	379	197	2077	606	402	272	3211	8530	391	329	596	12832	143	742	720	1767	323	432	360	79	54	84	394
ENSG00000030110.13	1369	27	111	65	594	98	116	95	549	129	23	51	552	50	41	57	367	85	123	75	527	123	117	89	1102	162	202	62	959	124	76	58	729	1715	42	56	57	2461	9	15	19	314	55	96	84	57	29	53	200
ENSG00000030304.14	2	0	0	0	2	0	0	0	5	2	6	0	113	1	0	0	1	1	0	0	33	9	3	0	5	2	2	0	6	5	0	2	10	12	4	2	4	6	0	0	0	6	0	0	0	0	0	0	6
ENSG00000030419.16	518	34	69	54	826	397	481	435	149	103	96	56	116	19	15	19	857	62	113	62	433	101	64	33	378	96	122	44	1965	140	102	58	318	1554	37	14	73	6	2	7	8	30	20	27	40	98	55	101	61
ENSG00000030582.18	5352	288	1222	678	7652	1200	1621	1339	3965	623	83	425	2516	623	602	1181	2670	921	1359	575	4098	1314	1579	1050	12880	1173	1633	550	7079	1146	967	595	2604	11033	133	96	175	37995	238	343	334	3513	767	1200	850	577	281	538	1136
ENSG00000031003.10	359	76	208	117	464	180	207	175	661	102	76	64	509	82	54	137	687	79	183	107	420	276	189	109	467	87	161	81	906	185	122	80	1002	3061	219	135	334	3783	62	411	360	665	154	179	148	43	32	41	176
ENSG00000031081.11	159	28	101	71	64	37	63	35	1	16	7	4	9	24	18	12	15	30	81	28	67	52	22	19	8	22	25	20	86	46	41	35	36	89	17	6	6	1066	10	62	70	79	38	77	65	4	3	17	54
ENSG00000031691.7	210	18	64	48	241	70	54	59	73	115	54	44	438	18	15	28	228	14	45	27	214	44	22	26	213	31	37	16	216	143	59	75	289	725	42	41	65	1243	19	68	46	306	39	70	51	12	8	13	68
ENSG00000031698.13	5577	481	693	549	6770	456	554	475	7146	436	273	329	7336	341	307	636	11731	1048	824	760	7000	653	495	450	4982	722	815	266	5688	1034	707	469	5212	16525	603	514	742	11647	76	316	271	2848	404	515	468	230	156	253	422
ENSG00000031823.14	1293	68	239	183	1268	238	303	286	605	148	60	114	933	98	96	176	870	158	232	121	579	153	113	112	743	140	186	68	1144	216	156	105	1111	3436	124	114	188	4350	58	253	240	1021	215	246	204	62	40	61	183
ENSG00000032219.19	505	96	251	179	601	237	271	253	440	94	134	78	593	116	80	182	634	150	212	202	560	239	223	91	500	163	177	76	620	198	134	109	531	2097	223	114	278	2916	40	270	280	455	121	171	134	37	24	34	344
ENSG00000032389.13	722	49	164	87	656	103	99	109	295	94	41	53	606	31	30	64	784	103	156	98	588	87	67	43	453	82	121	31	564	101	74	53	552	1526	60	50	89	2184	16	65	62	636	68	136	112	18	20	29	106
ENSG00000032444.17	1892	72	318	181	1528	147	225	200	531	82	17	66	967	61	92	125	693	96	251	95	623	104	104	59	725	113	106	72	520	84	66	44	341	1341	18	20	29	4780	35	83	73	2528	310	378	228	53	22	46	308
ENSG00000032742.18	131	30	100	77	201	66	52	66	159	56	61	50	246	57	47	102	231	35	67	46	128	52	44	30	56	24	41	22	314	126	77	59	291	688	42	36	75	1205	35	139	115	325	64	95	76	17	17	19	53
ENSG00000033011.13	298	20	74	44	115	24	31	30	156	60	16	37	311	39	29	59	220	30	57	23	121	45	24	24	219	58	57	16	229	62	38	37	334	1313	15	35	38	2062	20	82	90	255	46	91	71	30	16	13	103
ENSG00000033030.15	909	52	197	149	1236	192	239	198	499	127	95	102	1107	86	102	160	1100	98	185	106	622	264	167	107	786	141	150	69	988	202	136	109	1092	3340	220	187	334	4396	93	411	364	743	172	204	184	81	39	60	313
ENSG00000033050.9	336	13	81	26	464	28	34	47	407	37	9	34	949	39	34	66	327	33	57	29	341	80	38	37	214	41	56	23	149	19	28	15	715	988	45	38	59	1341	13	28	22	451	47	78	53	23	13	30	54
ENSG00000033100.16	835	51	189	119	1643	218	314	257	1115	143	30	104	1221	192	125	259	450	76	167	78	1241	276	250	172	882	98	141	41	946	102	92	69	982	3448	76	74	93	9176	29	73	74	356	100	156	112	69	31	67	325
ENSG00000033122.21	202	8	11	6	121	34	49	62	687	13	6	10	105	10	10	9	381	12	12	19	20	9	8	2	14	6	7	0	18	1	5	1	50	222	18	7	16	121	5	22	30	30	10	7	5	5	2	2	10
ENSG00000033170.17	480	31	167	145	541	55	35	41	343	41	14	37	1306	17	27	32	757	33	109	35	1841	191	126	94	603	30	45	27	2184	52	35	28	268	666	48	38	86	1793	13	74	67	1226	114	225	196	7	5	11	61
ENSG00000033178.13	3289	193	734	510	3036	900	1078	938	1426	899	628	570	1298	128	142	278	1507	298	654	304	2064	502	353	239	2935	462	613	315	1128	364	226	179	2254	5794	422	229	598	6016	117	571	516	1925	475	624	593	208	188	238	457
ENSG00000033327.13	344	47	141	73	845	136	283	153	55	22	25	14	228	60	36	54	45	146	133	95	221	16	13	9	475	101	116	48	28	21	22	13	39	171	7	2	13	570	1	21	30	166	42	108	84	26	6	16	46
ENSG00000033627.17	899	168	416	267	834	147	211	183	408	156	92	103	736	187	131	288	405	330	344	194	692	250	198	144	939	377	357	137	1243	274	219	151	1343	3973	217	186	289	3520	69	266	242	1148	240	351	294	87	44	86	193
ENSG00000033800.14	1102	124	324	237	992	265	321	288	744	180	102	138	598	147	121	247	920	204	269	233	564	230	184	122	835	224	239	86	3446	452	291	181	868	2608	212	134	258	3705	39	202	191	776	210	276	243	65	51	80	216
ENSG00000033867.16	897	78	174	165	1494	106	81	110	1559	134	102	101	1876	44	61	167	999	122	195	143	1273	132	80	43	2975	141	203	117	946	238	123	108	1540	3404	213	153	349	3945	31	211	143	625	100	118	120	15	6	10	62
ENSG00000034053.14	1	1	6	2	4	0	0	0	1	21	10	15	0	0	0	0	0	5	7	6	102	0	3	2	198	14	14	3	123	53	29	24	358	1102	40	53	76	2	0	0	0	8	1	4	3	0	0	0	25
ENSG00000034152.19	1019	127	255	163	585	68	118	87	455	159	25	121	1599	112	113	144	944	210	268	209	1666	283	213	173	903	245	302	96	1233	164	135	99	1427	3264	74	81	82	7113	16	53	28	1070	181	275	179	80	31	69	159
ENSG00000034239.11	15	0	1	0	72	13	16	22	0	28	22	15	104	12	18	35	30	1	2	0	23	6	4	3	8	0	1	0	103	32	28	18	2	5	2	0	5	1	0	0	0	0	0	0	0	3	3	2	19
ENSG00000034510.6	7130	1076	3803	3292	10350	1404	1368	1313	12786	1600	824	1080	5853	736	723	1238	14116	2086	2971	1726	10821	1499	1268	1047	8754	1149	1985	853	6424	1492	982	722	8830	16889	837	741	925	70729	660	2232	2021	12550	2614	4312	2898	480	481	820	2778
ENSG00000034533.12	107	14	34	20	151	30	44	45	77	26	17	25	122	15	14	23	120	18	36	9	109	65	38	21	53	17	21	12	163	52	37	22	202	482	38	24	45	798	10	84	65	67	22	32	36	9	6	7	95
ENSG00000034677.13	1257	194	666	474	1177	333	368	330	1416	324	350	173	1440	152	113	265	1192	315	536	327	989	438	302	199	570	216	273	111	1938	481	248	222	1038	3127	319	190	338	5208	49	327	318	726	258	326	352	165	90	154	919
ENSG00000034693.15	424	44	81	54	372	65	84	50	205	74	30	63	383	38	27	60	382	87	65	66	351	80	42	37	294	100	99	47	463	223	135	90	433	914	61	40	67	1770	25	92	94	211	52	58	70	17	5	15	46
ENSG00000034713.8	1552	215	258	173	1241	134	171	153	908	152	110	146	1099	86	64	130	1555	398	308	309	1282	238	157	156	1872	377	409	166	1561	265	155	121	1812	5163	129	119	230	9316	72	292	308	1158	129	216	162	85	42	88	315
ENSG00000034971.17	0	0	0	0	0	0	0	0	0	0	0	0	1	0	0	0	0	0	0	1	0	0	0	0	0	0	0	0	0	0	0	0	0	0	0	0	0	4	0	0	0	0	0	0	0	0	0	0	0
ENSG00000035115.22	1987	92	250	169	2253	251	265	293	844	127	108	70	871	142	109	202	860	150	220	110	1582	198	167	111	574	118	130	38	2029	350	239	152	918	2917	129	94	165	577	8	49	52	350	129	197	169	33	16	29	624
ENSG00000035141.8	782	133	326	226	1101	167	230	193	575	115	60	81	1645	112	101	181	1179	259	298	229	757	173	116	95	514	269	315	125	772	233	130	109	1819	3611	200	194	271	3651	39	148	138	1527	261	430	336	66	42	55	197
ENSG00000035403.18	5097	490	1594	1112	6290	905	1043	990	4690	1146	516	892	5706	697	759	1396	4220	847	1466	846	6565	1240	1115	747	3756	675	958	504	6998	1156	889	592	6371	14207	841	650	926	23223	224	793	691	3608	863	1077	1063	386	179	259	2208
ENSG00000035499.13	358	40	84	78	128	48	32	48	201	79	46	53	767	12	22	46	992	36	92	59	772	51	43	56	545	52	81	39	566	129	68	65	1392	3402	159	121	196	2062	29	147	116	673	72	104	109	10	5	14	164
ENSG00000035664.11	175	27	31	34	275	15	17	20	79	40	37	34	58	46	38	51	68	63	31	37	37	23	12	11	61	19	17	5	799	20	14	20	22	86	20	7	13	462	24	83	92	129	25	32	32	3	3	6	62
ENSG00000035681.9	2399	96	197	146	1926	117	138	137	1933	224	173	159	3257	112	68	145	1716	160	202	152	1650	329	320	200	395	109	151	69	1828	362	236	141	2475	7213	330	263	442	3671	40	165	139	809	184	153	191	87	65	110	481
ENSG00000035687.10	961	112	297	186	1477	268	257	272	821	196	136	124	1512	139	106	225	1335	125	226	144	1527	314	216	148	727	98	138	59	940	340	186	167	1291	3499	176	153	214	4698	67	202	188	1074	182	289	240	61	48	69	377
ENSG00000035720.8	1	0	0	0	0	0	0	0	0	0	0	0	0	0	0	0	0	0	0	0	0	0	0	0	0	0	0	0	0	0	0	0	0	0	0	0	1	1	0	0	0	0	0	0	0	0	0	0	0
ENSG00000035862.12	2632	214	946	640	1993	181	234	184	2125	150	38	121	876	60	80	71	891	350	775	300	2140	515	449	313	2598	229	294	130	3613	81	52	47	69	248	26	13	28	59059	277	765	651	3264	910	1182	1202	9	1	7	72
ENSG00000035928.16	1789	224	728	563	2188	483	562	513	947	347	266	239	1092	171	158	310	2764	287	524	389	2451	501	308	245	1929	266	321	195	1329	445	291	206	1968	5596	431	329	569	4162	106	599	534	2183	423	543	491	91	50	88	294
ENSG00000036054.13	1586	230	394	320	1686	580	570	592	646	212	165	117	1381	178	134	256	1523	362	380	443	1511	428	249	162	557	294	313	129	1255	619	343	229	848	2342	181	120	249	2592	43	225	184	581	170	247	237	162	124	173	950
ENSG00000036257.13	1331	244	492	346	1555	318	371	397	1061	308	269	220	1746	212	166	359	1401	326	349	337	1126	254	161	106	1019	289	341	165	1588	604	372	289	1306	3860	283	180	374	3502	67	351	322	1676	314	425	378	128	79	105	549
ENSG00000036448.10	74	1	5	5	33	0	3	1	104	0	2	4	4	0	0	0	1	0	8	1	7	1	4	3	6	0	0	1	35	11	17	8	22	104	5	2	2	2	0	0	0	23	8	12	6	2	0	0	21
ENSG00000036473.8	0	0	0	0	0	0	0	0	0	0	0	0	0	0	0	0	1	0	0	0	0	0	0	0	0	0	0	0	0	0	0	0	0	0	0	0	0	0	0	0	0	0	0	0	0	0	0	0	0
ENSG00000036530.9	8	0	15	8	3	1	2	2	0	1	1	0	3	1	0	2	0	3	9	2	2	5	2	0	3	0	0	2	25	13	11	8	4	28	3	1	2	225	3	26	14	13	4	10	12	0	0	0	4
ENSG00000036549.13	1640	176	500	335	2298	382	422	463	982	235	199	154	1760	155	124	301	1961	194	351	280	1302	330	232	137	946	201	269	147	1251	394	242	211	2003	4740	466	324	638	2598	47	281	279	1774	429	514	418	87	47	87	223
ENSG00000036565.15	0	0	0	0	0	0	0	0	0	0	0	0	0	0	0	0	0	0	0	0	0	0	0	0	0	0	0	1	0	0	0	0	0	0	0	0	0	0	0	0	0	0	0	0	0	0	0	0	0
ENSG00000036672.16	30	44	34	17	63	12	18	7	3	4	10	4	45	27	10	23	29	80	27	63	13	21	12	11	73	61	43	19	41	39	19	16	10	38	6	2	4	182	1	5	8	53	13	23	18	9	4	6	19
ENSG00000036828.17	1	0	0	0	0	0	0	0	0	1	0	0	0	0	0	0	0	0	0	0	0	0	0	0	0	0	0	0	0	1	0	1	0	0	1	0	0	0	0	0	0	0	0	0	0	0	0	1	0
ENSG00000037042.9	572	22	107	50	794	101	108	86	259	56	7	34	381	83	78	107	192	54	96	48	523	185	167	129	615	91	91	38	953	114	100	73	422	1337	53	59	70	2205	37	86	60	585	84	133	106	23	12	36	116
ENSG00000037241.7	594	37	69	81	218	38	32	37	585	112	47	53	652	34	25	61	518	70	79	60	467	133	80	83	584	59	89	33	445	144	107	109	619	1556	51	62	79	2411	27	62	49	327	64	118	112	30	29	46	118
ENSG00000037280.16	5	0	0	1	0	0	0	0	0	0	0	2	0	0	0	0	0	0	0	0	0	5	19	15	2	0	0	0	2	0	0	0	7	18	1	0	1	10	1	1	2	0	5	0	2	0	0	0	0
ENSG00000037474.15	4080	187	662	368	2762	300	409	380	1708	393	204	225	6006	512	388	748	2370	339	442	275	6738	1630	1264	953	1508	377	404	216	1769	510	332	256	5967	16214	794	846	1181	24433	260	1007	889	1902	400	462	455	195	117	230	648
ENSG00000037637.11	737	73	219	163	716	174	232	222	489	126	72	119	466	103	86	227	476	114	208	105	431	134	111	92	247	102	127	58	926	178	153	76	351	1042	63	30	71	2549	41	215	247	586	145	189	170	62	32	58	391
ENSG00000037749.12	1018	87	148	126	447	78	91	91	900	105	63	89	716	53	50	96	829	96	149	180	616	138	119	72	740	144	157	74	1071	266	155	121	760	2126	75	63	111	2136	18	136	134	452	109	132	98	35	16	24	170
ENSG00000037757.14	266	6	35	19	428	65	84	68	253	10	8	14	115	28	27	58	175	25	41	18	255	64	51	45	187	31	25	10	288	48	35	30	131	641	14	11	12	821	8	28	28	148	20	27	33	10	12	20	221
ENSG00000037897.17	316	15	66	40	220	31	30	36	290	27	10	20	314	20	18	31	279	21	48	28	256	51	44	27	154	31	37	19	150	41	38	27	401	1031	23	38	39	1329	10	41	36	286	43	66	49	12	15	27	52
ENSG00000037965.6	3	8	18	20	65	11	12	10	62	13	4	6	138	9	11	8	38	12	18	8	23	28	28	20	52	11	12	4	13	3	5	4	94	228	19	17	33	479	12	29	33	33	20	22	20	10	4	6	35
ENSG00000038002.9	418	25	43	38	121	20	33	32	482	44	37	39	132	39	30	77	268	49	64	49	210	73	54	55	64	28	50	13	750	113	72	61	131	605	28	14	28	3122	14	62	54	124	37	42	58	26	14	23	20
ENSG00000038210.14	700	123	363	281	776	239	221	206	493	180	208	80	507	81	60	171	946	181	335	218	1018	251	130	92	596	163	237	108	685	348	184	123	559	1470	190	161	270	2731	43	306	187	747	232	303	355	64	51	82	180
ENSG00000038219.13	2347	199	722	480	2807	671	943	841	1584	389	335	265	1473	281	215	499	1375	282	454	331	1860	577	417	168	2195	283	318	193	1672	565	370	284	1172	4688	587	312	650	6208	95	930	880	1485	494	531	468	125	101	105	378
ENSG00000038274.17	2016	109	307	232	946	92	70	78	1623	205	101	123	2219	96	95	183	2664	177	332	190	2120	411	277	266	2137	178	227	113	3106	384	228	179	2036	6046	163	123	281	7330	61	232	191	1415	215	282	290	60	57	85	331
ENSG00000038295.8	190	1	7	5	4	6	8	5	368	232	161	158	180	14	8	32	22	7	9	9	33	49	46	12	11	15	9	12	350	114	62	53	4	9	4	0	5	157	16	79	57	5	5	9	8	3	0	9	8
ENSG00000038358.15	1046	83	266	175	1078	166	226	202	545	171	38	132	1217	88	85	156	1365	168	248	152	1282	207	203	137	1006	158	169	92	1045	164	148	86	1561	4818	108	100	137	12816	170	444	435	1138	216	213	213	62	21	37	353
ENSG00000038382.20	8020	219	1024	591	3703	440	527	472	3366	432	212	361	6583	506	477	866	1624	254	694	306	8999	1896	2006	932	3177	221	303	205	2806	460	320	242	4553	12934	870	567	1216	23391	212	1166	1102	1436	551	612	483	114	69	116	1293
ENSG00000038427.16	0	185	1072	573	0	1	0	0	3	318	96	218	39	0	0	0	99	110	518	161	0	0	0	1	0	32	52	72	0	1	0	1	30	70	16	9	16	36	0	0	0	9401	677	763	802	0	0	0	11
ENSG00000038532.16	584	86	242	130	537	109	132	129	524	127	91	103	430	84	84	153	515	207	232	143	651	267	216	123	559	238	209	97	1100	207	163	109	580	2200	152	87	175	3858	68	394	343	449	113	151	141	143	62	105	319
ENSG00000038945.15	0	0	2	0	0	0	1	0	67	4	6	3	24	0	0	1	39	1	3	0	6	4	3	1	5	0	0	0	0	1	0	0	10	25	12	6	6	2	0	0	1	2	1	0	0	0	0	0	12
ENSG00000039068.19	7034	817	1729	1137	6120	1497	2409	1824	5374	1408	568	1098	2067	569	576	883	4855	1878	1988	1396	4765	2005	1865	1206	4839	1657	2181	821	9712	1729	1318	811	5103	20131	664	484	920	1274	66	308	280	1091	656	787	765	591	336	600	1359
ENSG00000039123.16	2105	208	490	355	1040	157	155	169	1796	341	212	215	3478	161	139	294	2643	271	368	361	2503	354	255	184	2105	337	368	156	1865	650	392	322	993	2754	152	131	229	6339	72	478	466	1795	283	416	397	95	52	95	578
ENSG00000039139.9	561	3	29	10	220	32	23	14	24	16	21	14	210	16	21	37	16	7	16	7	488	67	52	33	294	20	31	12	66	47	31	25	95	201	31	15	32	136	4	15	19	8	14	14	2	13	10	8	24
ENSG00000039319.17	1006	143	429	347	583	166	178	188	888	195	130	117	898	84	68	133	1563	209	276	260	1003	196	187	90	973	229	262	131	1981	467	288	206	1996	7543	350	202	512	5213	61	486	401	1188	280	338	328	40	30	41	166
ENSG00000039523.20	954	32	157	97	1183	110	204	123	223	187	34	124	1245	58	54	89	1202	44	136	57	1800	227	217	182	1052	72	93	53	1141	88	59	42	683	2113	41	33	69	12600	74	259	244	603	109	175	140	28	3	26	155
ENSG00000039537.14	0	0	0	0	0	0	0	0	0	0	0	0	0	0	0	0	0	3	0	1	0	0	0	0	84	3	6	2	4	0	0	0	0	1	0	0	0	2	0	0	0	0	0	0	0	0	0	0	0
ENSG00000039560.14	2450	94	498	351	2453	237	264	254	6462	97	32	53	4538	780	671	977	978	111	406	120	6884	2007	2003	989	2093	90	170	91	1320	325	188	136	622	1214	122	134	203	12013	184	1098	926	1228	247	320	354	39	15	41	468
ENSG00000039600.11	41	0	0	1	6	0	0	0	2	1	0	0	22	1	0	0	5	1	1	0	30	2	1	1	10	1	1	1	38	3	2	1	3	25	2	0	1	7	0	0	0	8	0	4	3	1	1	1	1
ENSG00000039650.12	693	34	141	101	616	69	115	99	809	29	19	29	751	55	59	99	458	68	140	45	418	104	89	85	504	81	85	35	328	43	41	45	417	1079	43	36	63	2685	39	153	98	861	95	166	120	27	27	37	156
ENSG00000039987.7	0	3	0	0	2	0	0	1	0	1	2	1	0	2	0	0	2	7	1	4	1	1	0	0	0	8	15	1	1	1	1	0	2	2	0	1	1	3	0	0	0	2	0	0	0	0	0	0	25
ENSG00000040199.18	437	60	173	82	455	69	72	62	354	78	74	77	626	37	36	61	592	44	126	54	278	225	173	90	359	39	51	42	833	62	48	32	768	1552	157	94	212	6825	48	363	321	849	121	122	117	10	5	8	93
ENSG00000040275.17	670	67	146	127	156	29	29	42	296	243	143	165	954	42	45	90	1143	84	161	138	1060	223	144	115	1581	214	257	119	792	264	163	132	1278	4368	176	158	306	6243	53	343	302	589	100	116	145	32	22	30	223
ENSG00000040341.18	688	99	277	208	689	163	203	168	819	113	75	72	656	65	51	81	838	131	199	143	895	181	140	73	577	148	161	58	1176	274	141	94	841	2052	143	90	183	1143	15	93	85	985	157	215	244	90	53	86	235
ENSG00000040487.13	391	16	45	31	492	51	67	55	185	21	4	13	379	26	40	61	208	35	55	19	354	44	43	36	82	24	21	8	408	44	35	24	169	420	9	10	7	1832	11	17	17	227	22	43	42	12	5	15	91
ENSG00000040531.16	390	41	89	46	249	29	40	41	237	43	28	28	535	68	45	106	420	106	85	64	346	102	60	48	322	94	92	32	286	59	39	23	307	974	36	27	62	2807	12	69	84	234	47	76	65	25	12	20	82
ENSG00000040608.14	299	19	81	59	215	12	15	19	89	27	2	19	127	16	12	32	216	20	60	24	102	16	34	20	374	34	39	18	60	25	23	20	84	193	1	3	3	554	6	9	10	323	75	96	58	1	2	1	124
ENSG00000040633.13	800	103	245	149	397	51	84	67	642	86	32	68	680	87	85	125	895	137	234	149	699	189	167	151	545	144	195	66	787	155	88	72	905	2530	83	65	103	4144	14	73	53	943	162	252	185	56	26	42	101
ENSG00000040731.10	0	0	0	0	0	0	0	0	2	0	0	0	0	0	0	0	5	0	0	0	0	0	0	0	2	0	0	0	0	0	0	0	9	42	1	2	5	4	7	34	32	0	0	0	0	0	0	0	0
ENSG00000040933.16	2037	55	234	143	1050	119	182	119	1540	75	42	61	1010	125	124	224	1300	94	165	87	608	137	145	92	421	68	77	41	1392	204	159	125	726	2659	119	79	160	4051	32	114	101	777	182	194	162	46	28	37	199
ENSG00000041353.10	924	234	376	280	900	476	457	460	1346	216	166	116	146	104	59	200	1140	534	406	559	319	129	107	53	269	429	441	172	1214	554	274	240	90	319	25	16	24	424	6	35	26	287	264	287	287	161	115	170	264
ENSG00000041357.16	5101	358	789	704	2863	505	408	481	2230	581	416	337	3168	272	200	477	4679	446	704	569	2758	1209	680	725	2426	510	685	252	4484	1587	869	777	4345	12756	595	546	822	21462	222	906	808	3066	522	1015	770	272	207	255	470
ENSG00000041515.16	37	2	6	6	16	2	9	7	24	23	22	12	22	9	3	4	11	4	9	4	12	9	8	5	33	3	10	4	31	5	1	4	14	42	19	6	14	96	0	12	3	5	5	8	5	4	1	3	7
ENSG00000041802.11	1043	166	304	206	1532	275	333	320	533	178	89	133	1274	114	102	208	1409	308	275	220	1496	501	290	220	1610	351	441	192	1361	508	351	199	1257	3448	183	156	241	5538	76	256	222	1126	229	273	219	183	120	198	589
ENSG00000041880.14	479	30	199	116	348	50	64	61	122	36	20	20	330	59	69	101	149	50	151	42	266	149	121	108	545	45	62	32	402	46	37	24	98	312	38	25	48	2190	23	54	49	482	137	209	196	22	9	13	86
ENSG00000041982.16	961	112	587	412	3538	2041	2322	2390	3561	10465	3470	6777	10020	5523	5132	8535	743	143	483	272	9949	9639	14091	6379	448	101	191	113	919	4538	4203	2629	22	91	108	70	100	6240	160	317	195	1	0	0	0	1132	951	1562	6609
ENSG00000041988.15	302	6	36	38	296	24	39	33	168	13	14	24	354	22	15	21	216	25	48	22	207	33	28	12	100	13	25	16	271	18	20	14	144	379	17	8	17	1239	13	23	22	318	47	70	43	9	6	15	82
ENSG00000042062.13	543	12	5	0	158	12	27	16	2	3	6	2	896	24	16	28	3	34	1	26	1062	67	28	37	20	52	23	11	15	15	5	3	180	360	11	18	15	70	0	5	10	7	0	4	1	0	1	3	12
ENSG00000042088.14	402	52	141	115	434	69	88	74	334	84	56	70	1021	33	46	78	682	63	122	61	416	89	62	55	533	99	121	57	436	149	83	85	1869	4653	277	241	406	1660	20	151	135	646	135	136	155	22	19	30	161
ENSG00000042286.15	891	24	143	126	834	73	105	90	653	12	4	17	874	32	26	47	802	37	122	36	814	164	110	93	320	31	46	26	443	31	24	21	1019	3066	52	55	87	5292	43	97	93	771	109	204	148	18	15	19	110
ENSG00000042304.12	0	0	0	0	0	0	0	0	0	0	0	0	0	0	0	0	0	0	0	0	0	0	0	0	0	0	0	0	0	0	0	0	0	1	0	0	0	0	0	0	0	0	0	0	0	0	0	0	0
ENSG00000042317.17	218	5	47	35	201	36	33	23	135	29	35	17	176	12	10	24	36	13	33	7	121	45	41	22	221	27	19	12	197	33	14	15	236	746	66	41	80	723	5	52	47	110	39	59	51	2	2	2	52
ENSG00000042429.12	242	6	41	18	219	28	24	29	77	18	15	10	104	22	9	40	72	14	26	5	100	30	30	17	60	21	20	7	111	27	16	8	114	227	27	16	26	365	12	84	53	145	41	38	20	5	5	8	31
ENSG00000042445.14	1365	119	404	263	1241	160	244	155	834	76	24	63	400	107	93	172	896	242	378	191	510	177	155	121	799	232	284	97	1169	216	153	98	624	2601	80	59	127	7075	24	78	67	1545	333	476	434	45	30	47	239
ENSG00000042493.16	2268	228	386	294	861	195	204	162	1957	302	104	165	939	267	232	465	1951	502	521	405	1833	603	517	356	1629	397	527	124	3169	491	331	237	395	2116	59	44	67	6678	52	129	154	1138	190	304	261	125	105	183	1522
ENSG00000042753.12	1968	58	144	125	1146	110	160	112	2823	122	39	90	1330	32	43	82	1307	181	161	116	1332	122	86	109	826	166	192	71	1344	157	109	70	1195	2912	33	40	63	10770	40	122	95	1559	119	174	125	60	25	41	299
ENSG00000042781.14	0	0	0	2	3	0	1	1	5	0	3	0	1	0	0	2	6	1	1	1	2	1	0	0	0	2	0	0	1	1	0	0	3	20	3	3	4	11	0	3	1	3	2	0	1	0	1	0	0
ENSG00000042813.8	0	0	0	0	0	0	0	0	0	0	0	0	0	0	0	0	0	0	0	0	0	0	0	0	0	0	0	0	0	0	0	1	0	0	0	0	0	0	0	0	0	0	0	0	0	0	0	0	0
ENSG00000042832.12	5	2	4	0	1	1	0	0	8	1	3	3	2	1	1	3	29	2	3	3	2	1	10	6	1	3	5	0	12	4	1	1	9	46	4	1	4	3	0	1	0	5	0	1	1	1	0	0	8
ENSG00000042980.13	27	5	10	13	137	5	1	4	1	0	0	0	2	4	2	5	35	2	14	2	12	38	16	17	2	7	13	4	56	32	23	9	5	12	2	0	6	144	10	48	56	5	5	15	12	11	10	17	1
ENSG00000043039.7	60	163	171	72	162	493	677	629	1	52	34	26	206	388	263	580	309	436	268	327	125	159	124	89	584	353	474	131	242	204	173	95	275	1246	59	47	72	2	0	0	0	1	4	3	5	174	68	140	462
ENSG00000043093.15	1491	200	475	340	1810	482	467	433	902	253	216	123	932	97	87	186	1575	343	390	389	1152	343	185	127	1324	365	495	191	1996	842	405	359	1667	4423	352	229	456	5643	95	549	385	1222	243	321	330	150	116	146	627
ENSG00000043143.20	1881	98	477	293	1488	197	228	171	806	1015	291	686	1568	102	104	147	2048	80	330	128	1554	442	368	256	1052	96	117	78	1947	162	86	118	10323	23331	380	382	555	7829	67	266	284	1819	419	554	381	61	40	66	292
ENSG00000043355.12	155	23	99	62	146	14	24	31	105	33	11	18	238	38	23	42	171	24	54	24	222	35	30	30	248	20	36	23	161	13	15	8	90	182	4	12	8	68	1	2	6	281	82	123	94	4	5	5	51
ENSG00000043462.13	0	0	0	0	0	0	0	0	0	0	0	0	0	0	0	0	0	0	0	0	0	0	0	0	0	0	0	0	0	0	0	0	0	1	0	0	0	2	0	0	0	0	0	0	0	0	0	0	0
ENSG00000043514.17	958	52	123	99	651	73	97	91	474	92	96	85	784	84	67	142	648	63	124	54	722	161	106	105	614	88	117	57	829	209	132	106	888	2495	216	131	252	2632	43	268	248	529	96	187	143	51	33	73	227
ENSG00000043591.6	8	6	7	4	6	6	3	3	20	0	0	0	11	2	0	3	44	4	6	5	10	5	1	1	36	4	12	5	25	4	5	0	9	35	2	0	2	0	0	0	0	21	10	8	8	6	3	1	1
ENSG00000044012.4	0	0	0	0	0	0	0	0	0	0	0	0	0	0	0	0	0	0	0	0	0	0	0	0	0	1	0	0	0	0	0	0	0	3	0	0	0	0	0	0	0	0	1	0	0	0	0	0	0
ENSG00000044090.10	572	59	253	159	752	90	106	120	214	60	16	32	436	74	62	89	350	82	176	78	403	107	98	51	407	62	72	32	575	90	83	52	216	1079	54	37	69	3064	20	63	70	1026	207	273	203	35	21	32	170
ENSG00000044115.21	8876	841	2490	1749	4899	842	1197	905	8146	1314	747	887	7298	795	660	1279	7748	1455	2211	1264	10233	1610	1373	942	7656	1375	1765	791	11129	1778	1324	904	6982	21931	969	751	1156	65904	663	2921	2852	6106	1443	1749	1725	923	590	1042	2827
ENSG00000044446.12	674	26	124	75	843	88	93	108	406	128	66	116	549	70	82	138	452	38	91	41	399	78	74	28	528	41	46	22	837	95	75	37	821	2748	114	77	160	3835	51	233	212	630	112	134	106	19	11	26	147
ENSG00000044459.15	177	16	90	57	147	30	31	49	130	40	44	31	440	13	21	36	258	15	36	21	196	33	23	12	204	10	28	6	236	69	39	41	1421	4255	424	310	627	1532	52	313	308	239	35	65	57	8	4	4	83
ENSG00000044524.11	2	0	0	0	2	11	4	9	4	0	0	0	0	0	0	0	3	0	1	0	1	0	0	0	0	0	0	1	0	0	0	0	1	6	2	0	1	0	0	0	0	0	0	0	0	0	1	5	6
ENSG00000044574.8	20770	1225	4915	3622	16221	1793	1963	2003	6945	2070	1415	1844	10155	1470	1169	1899	13550	1839	3926	1610	17525	4829	4111	3057	11112	1938	2485	1256	12752	2862	1919	1369	10620	35030	2073	1544	2477	68876	1101	5410	3698	14375	4836	5265	5275	1287	807	1312	1916
ENSG00000046604.13	3186	432	2601	1813	7431	1224	1329	1257	3536	444	148	318	5559	321	419	969	6344	415	1767	512	2848	595	474	264	9506	363	682	452	4731	778	510	426	6805	22613	1014	690	1322	10762	181	825	754	3788	1822	1950	2184	254	134	216	1303
ENSG00000046647.13	260	12	47	26	168	26	21	13	154	62	37	47	201	43	26	53	130	25	39	15	108	22	17	9	122	28	34	4	234	50	52	26	238	826	23	22	42	1019	19	84	81	178	28	46	32	9	4	14	45
ENSG00000046651.15	1481	77	199	140	1184	153	227	194	534	180	179	144	891	183	135	230	622	109	214	102	472	223	147	121	505	128	140	57	1589	413	251	168	1008	3003	298	208	386	4038	124	759	698	518	131	168	155	83	46	77	164
ENSG00000046653.15	34	5	44	28	59	13	18	9	45	8	35	11	38	24	16	50	24	9	31	7	11	17	23	3	15	6	7	5	73	69	49	19	55	206	46	20	53	367	32	172	148	79	36	41	32	2	2	6	16
ENSG00000046774.10	0	0	0	0	0	0	0	0	0	0	0	0	0	0	0	0	2	0	0	0	0	0	0	0	1	2	0	1	0	0	0	0	0	0	0	0	0	8	0	0	0	0	0	0	0	33	21	36	0
ENSG00000046889.19	0	0	0	0	0	0	0	0	0	0	0	0	0	0	0	0	0	0	0	0	1	0	0	0	1	0	2	0	1	0	0	0	5	17	3	0	1	1	0	0	0	0	0	0	0	0	0	0	1
ENSG00000047056.16	551	65	143	85	530	63	90	72	787	77	39	37	302	43	24	66	1007	129	192	108	553	128	129	74	557	112	139	48	652	92	60	39	464	1646	59	48	92	1878	13	82	73	452	91	105	84	36	29	45	253
ENSG00000047188.16	1115	124	369	263	754	135	178	158	1143	272	250	166	887	143	114	260	1129	210	328	187	983	419	298	167	1164	235	276	127	2045	650	417	318	1244	3939	328	202	465	4859	93	475	388	1027	214	303	271	73	35	65	162
ENSG00000047230.15	455	36	107	78	487	70	74	81	194	118	102	98	458	41	33	54	374	37	88	39	288	66	39	32	228	25	36	19	464	110	60	31	531	1688	95	101	174	3078	50	277	291	406	72	94	97	15	6	10	63
ENSG00000047249.18	1864	117	208	118	1110	151	156	150	1491	115	51	75	1657	82	59	124	1545	216	247	172	1442	433	342	286	605	183	198	68	1471	158	129	74	2191	6937	165	134	262	2999	30	70	69	614	91	130	123	131	79	137	306
ENSG00000047315.17	3190	333	762	563	4044	542	595	624	2264	397	247	241	1565	143	142	267	3028	291	555	385	1709	346	222	122	2546	376	420	244	2037	650	377	268	3249	8745	388	281	506	8450	105	477	454	3709	610	777	678	96	54	89	474
ENSG00000047346.12	569	185	210	110	625	309	479	330	426	83	80	44	185	89	70	159	701	348	238	400	252	162	105	72	328	343	328	130	1530	290	197	115	266	1189	97	37	120	2191	13	126	112	149	37	74	67	99	65	101	145
ENSG00000047365.12	951	374	500	299	1725	450	510	520	755	164	228	121	414	195	103	230	809	582	469	623	841	261	194	107	274	356	425	131	1343	786	462	279	480	1287	148	89	188	14	29	129	112	587	148	223	215	147	102	135	242
ENSG00000047410.14	3379	717	2125	1525	4699	905	1193	1166	2252	969	677	653	4097	713	553	1120	5155	768	1382	991	2893	975	674	324	3191	761	875	461	3907	1679	1238	844	4572	16245	1451	924	1965	17105	342	2307	2145	5956	1426	1795	1553	225	152	205	1041
ENSG00000047457.14	3	21	430	209	8	161	115	71	0	0	1	0	7	0	0	0	393	9	206	5	123	72	37	23	43	24	49	43	163	5	9	6	1328	8508	211	102	401	9	1	19	11	0	30	67	25	33	10	11	2
ENSG00000047578.13	786	78	288	165	1360	232	328	258	606	121	91	109	588	131	111	201	544	107	273	98	925	281	298	147	592	118	134	77	1031	151	144	104	971	3284	151	80	184	1604	47	141	142	1352	206	272	232	114	60	89	254
ENSG00000047579.20	277	37	79	58	298	45	41	41	81	30	14	24	237	15	18	11	547	59	57	32	229	43	20	26	138	37	53	9	263	43	22	23	189	540	30	22	34	879	8	45	25	258	54	78	49	21	15	24	43
ENSG00000047597.7	143	17	72	31	49	5	8	9	103	4	7	9	0	1	4	2	133	27	54	19	0	1	2	2	22	23	27	12	39	45	24	16	57	88	10	8	9	147	6	41	40	133	40	45	51	0	2	1	49
ENSG00000047617.15	9	0	1	0	1	2	3	2	16	4	0	3	6	0	0	0	0	0	0	1	1	0	0	0	0	0	0	0	5	1	2	0	4	20	5	1	2	737	0	4	1	0	0	1	0	0	0	0	1
ENSG00000047621.12	326	363	427	297	419	136	131	141	443	116	65	66	761	52	45	109	3611	658	570	718	315	104	102	70	431	468	556	201	464	312	172	135	1040	2451	150	151	245	1773	34	121	119	214	67	106	93	40	15	32	149
ENSG00000047634.15	494	16	85	49	505	53	51	61	298	160	118	105	699	31	15	49	293	34	66	31	228	47	32	31	377	52	43	24	383	99	32	44	842	1843	122	97	185	2215	66	236	223	228	42	55	75	7	13	12	55
ENSG00000047644.19	995	66	104	91	1116	199	244	217	587	211	123	181	715	118	81	170	290	91	104	78	58	21	21	18	193	102	82	31	1069	233	154	109	482	1438	61	53	113	3028	15	46	18	623	86	100	69	84	51	74	384
ENSG00000047648.23	1	0	1	0	3	0	0	0	2	0	0	0	1	2	0	0	1	0	2	2	1	0	0	0	52	1	1	2	6	0	0	0	773	1981	154	103	204	10	0	2	1	2	1	1	0	0	0	0	0
ENSG00000047662.5	6	0	7	2	8	0	0	0	5	3	2	2	4	1	2	2	6	2	9	3	3	9	10	6	10	1	1	1	5	2	4	4	11	39	3	2	10	19	0	7	10	8	4	7	4	2	0	1	20
ENSG00000047849.21	3011	604	2609	1632	3323	611	668	644	5342	1327	663	924	3310	720	690	1542	4176	956	1917	997	4176	1402	1379	823	5004	937	1131	569	3111	937	640	513	2094	8277	584	408	724	30758	301	1427	1225	5207	1942	2312	2205	325	240	359	1790
ENSG00000047932.14	805	93	351	228	1592	224	201	228	1202	144	109	107	1083	169	129	213	1147	142	273	145	995	534	424	279	1103	176	199	98	1403	358	219	191	1237	3383	218	170	284	7473	101	387	298	1135	236	314	315	63	37	59	350
ENSG00000047936.11	1	1	14	11	9	2	0	2	1210	1	0	1	0	8	7	2	0	6	15	4	21	70	45	23	4	7	26	9	0	12	10	8	0	1	0	1	2	709	5	54	39	0	3	1	3	30	8	25	140
ENSG00000048028.11	1557	87	208	142	1495	186	203	217	547	118	53	93	1455	128	175	238	1885	124	188	112	785	164	149	114	769	129	142	59	1279	263	174	120	791	1832	109	90	171	3109	65	315	313	640	126	148	138	62	31	41	181
ENSG00000048052.22	895	59	239	192	2591	76	93	59	147	37	22	27	2257	11	19	7	421	65	241	104	2351	289	161	113	837	62	81	44	238	17	6	1	81	108	9	5	24	237	3	9	4	84	96	115	152	39	21	33	31
ENSG00000048140.18	1836	83	312	209	820	91	125	91	1102	127	48	93	948	115	71	171	901	133	257	86	1244	409	360	294	355	93	151	63	1537	217	154	114	1370	4096	79	81	115	4729	38	97	75	1252	175	359	276	70	45	64	263
ENSG00000048162.21	466	31	80	64	296	33	21	25	750	65	31	51	681	47	31	63	529	79	57	50	584	95	81	73	676	77	106	51	297	106	65	49	748	1000	78	77	90	860	18	58	63	358	70	107	79	50	36	43	201
ENSG00000048342.17	180	40	166	106	200	34	17	23	110	38	46	28	532	56	46	98	787	74	105	84	133	74	63	36	319	77	98	54	143	62	43	22	154	447	66	29	64	502	4	84	111	348	128	159	120	17	12	12	72
ENSG00000048392.12	663	127	562	436	719	131	118	125	1112	147	88	84	956	67	33	104	1038	106	390	159	655	192	138	77	213	63	93	75	1122	458	251	171	1900	4958	276	181	361	3559	36	107	87	2074	391	521	537	19	24	30	196
ENSG00000048405.10	328	75	242	179	867	192	208	213	499	84	49	55	729	78	55	152	398	139	172	113	358	122	95	48	264	107	107	41	311	107	64	30	525	1188	105	68	165	1439	29	168	139	481	151	216	161	54	27	42	237
ENSG00000048462.11	0	0	1	0	1	0	0	0	0	0	2	0	1	1	0	1	0	0	0	0	3	3	1	0	1	1	0	0	0	0	0	0	0	0	1	0	3	11	1	36	33	0	0	1	0	0	0	0	0
ENSG00000048471.14	302	31	122	73	150	56	63	63	452	207	83	130	221	74	85	222	318	110	126	96	295	210	217	103	369	123	141	68	738	299	224	189	293	931	66	50	73	3066	49	225	203	198	69	78	66	37	21	30	212
ENSG00000048540.15	6	1	1	3	0	0	0	1	1	0	4	1	0	1	0	0	1	0	1	1	1	3	2	1	9	2	3	0	1	0	0	0	9	49	14	7	12	6	0	3	3	1	0	2	3	1	3	1	5
ENSG00000048544.6	2234	77	203	180	1864	201	190	194	1375	229	180	157	4250	116	86	205	1675	161	248	133	2689	286	162	144	1771	146	226	95	1565	362	210	174	1752	4106	275	238	324	3735	35	169	139	1300	175	230	233	144	99	149	342
ENSG00000048545.16	0	0	1	0	1	0	0	0	1	0	0	0	2	0	0	0	0	0	0	0	0	0	0	0	0	0	0	0	0	0	0	0	0	1	0	0	0	0	0	0	0	0	1	0	0	0	0	0	0
ENSG00000048649.13	4302	240	857	657	3667	991	1165	1115	916	420	319	243	1790	323	320	511	1625	267	604	393	1422	697	531	218	2220	315	413	214	1735	631	342	273	935	3192	380	259	470	5869	87	700	589	1673	482	598	587	94	74	83	361
ENSG00000048707.15	2142	324	638	376	4142	630	1017	865	2724	544	467	479	1780	439	244	763	1313	475	572	462	2083	552	437	173	1829	465	484	224	3778	703	584	372	872	2974	251	156	346	7465	103	645	648	1525	378	400	309	254	150	236	973
ENSG00000048740.18	23	0	1	0	0	0	0	0	6	7	4	4	183	0	1	0	0	1	8	1	363	3	3	1	147	2	7	5	8	3	0	0	43	25	6	1	4	9	0	0	0	0	0	0	0	0	0	0	1
ENSG00000048828.17	6957	291	1152	745	4559	901	1037	982	4721	1779	1223	1144	5459	535	506	1062	3647	631	960	557	6740	1579	1379	923	4273	733	907	403	4375	1170	776	557	7416	18898	1327	1143	1777	15720	217	949	793	3758	969	1064	1135	421	268	373	1371
ENSG00000048991.16	883	125	332	229	797	244	250	335	536	191	100	118	1169	117	120	247	1204	121	273	150	805	221	159	116	462	117	154	93	681	268	184	149	1094	3342	228	198	303	6392	75	372	331	1032	231	273	252	67	41	76	374
ENSG00000049089.15	82	0	29	19	508	43	43	31	4	1	0	4	13	29	39	52	43	2	30	2	80	66	40	33	122	10	21	4	91	0	0	3	4	13	0	1	3	11	0	1	1	196	18	50	25	59	32	39	43
ENSG00000049130.16	1723	609	1586	897	1036	261	285	308	2256	254	126	170	115	83	69	162	1224	332	1324	516	911	334	186	142	3488	202	250	276	4806	349	197	134	844	2679	116	65	145	2498	41	284	217	16914	1488	1480	1576	25	27	40	81
ENSG00000049167.15	466	38	82	63	293	60	53	74	399	55	51	38	289	36	39	55	450	79	69	63	470	83	72	54	392	72	64	38	299	138	60	50	476	971	97	83	132	902	12	124	107	326	61	91	84	11	9	14	134
ENSG00000049192.15	189	5	11	11	43	14	14	13	49	22	9	15	433	21	38	62	99	9	16	6	151	222	159	119	8	2	20	6	103	10	7	3	56	366	25	17	58	117	0	3	3	30	13	6	8	1	2	3	20
ENSG00000049239.13	2060	88	454	289	2188	338	516	343	921	277	101	216	1530	279	208	427	584	176	338	106	1334	325	288	177	603	112	136	70	1969	327	258	199	542	2131	77	57	119	5563	127	223	250	1159	313	479	327	80	51	65	518
ENSG00000049245.13	3007	222	506	425	2137	418	507	436	1513	669	306	423	1962	291	242	499	1233	376	570	262	2174	735	499	431	1186	314	437	160	2498	671	447	294	1051	2739	155	124	184	12437	144	505	441	1826	417	554	562	184	117	195	1070
ENSG00000049246.14	690	9	43	23	907	176	245	145	186	79	54	72	471	116	77	152	157	9	40	19	288	235	145	86	427	21	39	21	240	63	52	28	230	419	63	34	63	2281	75	338	370	273	60	57	63	42	50	80	254
ENSG00000049247.14	0	0	1	1	0	0	0	0	0	0	0	0	0	1	0	0	1	0	1	0	0	1	0	0	0	0	0	1	0	0	0	0	0	0	0	0	0	1	0	2	3	18	1	13	6	0	0	0	0
ENSG00000049249.9	29	4	20	6	211	0	1	0	3	0	0	0	22	1	0	1	24	3	7	3	124	2	2	2	26	1	2	1	42	1	2	0	12	23	3	3	2	27	0	12	9	3	5	4	1	1	1	1	0
ENSG00000049283.18	448	155	96	64	172	147	274	202	476	37	16	26	112	122	115	201	805	329	117	247	177	155	166	121	215	368	375	120	804	197	155	122	501	1704	43	41	64	20	0	2	0	51	66	103	87	81	38	80	135
ENSG00000049323.16	127	15	76	56	734	38	46	30	213	419	114	320	122	339	410	1168	254	28	36	27	105	219	125	63	87	18	47	28	242	525	295	253	70	222	17	8	29	953	0	2	3	120	40	57	45	26	30	57	208
ENSG00000049449.10	1589	27	208	174	1136	63	52	54	827	85	42	51	1730	36	38	44	1205	47	155	42	1844	252	142	165	1288	51	94	43	1345	82	55	30	815	1423	110	76	136	1797	65	106	138	1115	178	265	222	46	22	38	23
ENSG00000049540.18	0	2	1	0	0	0	0	0	0	0	0	0	0	0	4	1	1	0	3	1	3	0	2	0	0	4	2	0	0	0	0	0	3	10	1	3	3	1	0	1	1	0	1	1	2	5	1	0	19
ENSG00000049541.11	438	50	192	136	539	80	81	72	235	170	95	98	2670	65	73	114	1626	80	148	57	950	118	108	84	447	51	83	35	246	74	68	32	1211	2673	127	124	182	3210	93	264	265	1121	133	169	149	45	50	76	285
ENSG00000049618.24	1654	171	612	383	1369	406	518	492	952	285	200	217	1549	231	243	463	2184	363	467	348	1233	461	366	221	842	341	368	189	1922	584	411	289	1776	5682	387	220	565	6947	136	777	760	1157	349	427	350	122	84	141	526
ENSG00000049656.14	5635	181	424	325	3533	397	491	423	1537	247	76	203	3926	314	280	504	2980	330	471	240	4490	775	707	646	1712	332	411	155	1877	320	219	159	4456	10072	266	256	375	22205	198	627	564	1751	342	429	352	139	78	129	549
ENSG00000049759.19	801	57	370	232	2470	223	214	239	1228	177	63	124	3464	84	96	157	930	84	311	120	910	132	94	71	977	101	132	77	1137	105	78	55	279	680	51	39	83	3548	30	212	172	903	207	271	257	83	40	69	214
ENSG00000049768.16	6	0	3	0	7	5	3	4	1	0	0	0	4	0	0	0	1	1	1	0	0	0	1	0	0	0	1	0	1	2	1	0	10	24	1	2	3	188	4	13	8	4	1	2	1	2	0	1	3
ENSG00000049769.14	107	0	3	1	55	1	3	2	40	2	1	2	65	10	3	6	14	1	5	3	67	18	3	7	26	5	4	1	134	4	5	3	160	365	16	10	20	292	1	4	7	13	4	3	4	13	18	13	24
ENSG00000049860.14	2755	144	486	381	1319	102	104	120	3486	367	144	267	1675	91	86	178	2120	291	489	240	1992	374	384	272	4043	305	414	155	3196	493	304	212	1566	3993	213	210	323	8445	147	593	534	1830	388	529	501	68	42	96	267
ENSG00000049883.15	447	41	138	102	280	39	48	41	487	88	54	45	925	38	56	81	503	59	117	54	485	98	78	65	458	67	83	38	368	108	71	61	370	858	90	52	86	1338	31	121	139	527	129	157	143	20	15	23	95
ENSG00000050030.16	1	0	0	1	0	0	0	0	0	0	0	0	0	0	0	0	0	0	0	0	1	0	0	0	0	0	0	0	2	2	3	1	1	6	0	0	0	1198	52	262	275	0	1	0	0	0	0	1	0
ENSG00000050130.18	1288	112	335	273	1094	187	170	165	1228	206	101	139	799	87	80	147	1076	150	357	169	1014	261	188	150	1043	182	258	89	1271	348	176	142	1377	3563	143	115	191	6015	35	138	131	1351	252	430	414	41	28	42	294
ENSG00000050165.18	1516	22	42	38	2009	208	173	216	6054	1007	275	556	4479	343	397	628	1621	39	63	46	1830	1197	854	655	326	40	45	23	243	290	191	144	81	256	32	23	35	672	2	7	8	4	0	4	0	55	47	85	1416
ENSG00000050327.15	387	68	207	112	738	160	224	189	406	77	48	88	457	94	69	140	214	97	173	80	325	169	136	85	357	82	125	61	318	63	49	54	502	1966	80	58	91	2241	42	142	137	516	123	171	195	88	59	89	211
ENSG00000050344.9	445	56	261	216	215	3	2	2	47	40	20	22	726	30	23	35	169	64	165	88	1557	450	261	273	819	64	81	29	398	110	53	54	75	171	40	21	48	98	9	40	22	703	161	270	215	20	22	22	76
ENSG00000050393.11	979	137	319	260	1497	263	267	252	420	133	66	76	1057	71	68	123	1164	178	236	207	821	181	106	95	291	185	159	76	729	357	173	146	1036	2493	134	144	215	3283	44	154	169	1261	228	291	258	59	24	45	313
ENSG00000050405.13	2823	222	887	653	2680	556	565	562	9108	2124	878	1337	5806	623	605	1193	3347	522	1087	538	8995	2344	1579	1176	10735	628	995	653	10110	2258	1322	955	1957	6596	459	371	540	12738	52	223	221	1424	256	375	391	256	190	298	1107
ENSG00000050426.16	682	80	259	158	2352	171	255	203	1515	153	53	122	1713	150	139	268	1469	161	251	109	1630	306	213	229	2790	146	184	64	1461	152	119	91	1181	3333	148	149	229	3796	83	248	257	1328	218	291	261	76	55	84	408
ENSG00000050438.17	44	10	42	28	38	2	2	4	19	2	0	1	30	8	1	2	5	6	34	2	32	6	3	5	4	0	1	1	83	37	35	20	13	54	7	3	5	252	3	18	19	72	9	16	19	0	0	0	11
ENSG00000050555.19	37	10	62	26	16	0	0	0	19	3	1	7	2	0	1	0	18	7	39	5	13	7	5	8	13	0	3	3	1	3	1	1	15	64	1	2	5	1423	48	101	127	198	48	77	43	0	0	0	8
ENSG00000050628.20	0	2	1	0	0	0	0	0	1	0	0	0	0	2	2	4	0	14	1	17	0	0	0	0	0	64	25	19	1	51	21	17	4	5	0	0	3	6	0	0	0	0	0	1	0	5	2	2	1
ENSG00000050730.16	9	0	0	2	8	0	0	0	0	0	0	0	2	4	2	0	5	0	2	1	2	0	0	0	4	1	2	0	0	0	0	0	2	5	0	0	0	0	0	0	0	0	0	1	0	8	3	10	0
ENSG00000050748.18	1517	73	259	175	769	76	93	62	1034	181	118	140	1204	66	58	115	915	108	228	102	1077	183	153	120	1085	115	159	73	1821	285	195	118	1452	3571	203	160	232	6784	71	349	328	1195	228	255	238	73	35	47	267
ENSG00000050767.17	5	0	1	0	5	0	0	0	0	0	1	1	9	0	1	1	0	0	2	0	41	13	38	22	152	1	0	1	48	3	0	0	0	16	0	1	1	12	0	0	0	0	0	0	0	0	0	0	4
ENSG00000050820.17	1270	83	373	235	1265	233	256	252	704	444	64	339	2230	109	115	203	1589	195	365	190	2525	781	715	524	1966	244	370	179	2155	262	176	150	1576	4055	89	103	126	11287	99	194	153	862	280	399	289	93	36	81	393
ENSG00000051009.11	633	31	169	90	447	50	60	62	352	75	17	51	922	159	149	219	559	86	155	64	709	160	139	120	537	123	104	41	721	117	80	64	504	1743	52	36	58	3281	32	81	84	640	131	179	155	60	31	49	217
ENSG00000051108.15	1498	130	246	213	2195	180	265	228	877	107	78	82	1644	82	63	144	2636	318	306	177	1307	339	247	201	1559	304	347	126	1603	257	132	86	894	2140	96	92	129	8120	239	768	615	982	270	275	235	59	55	98	277
ENSG00000051128.19	421	24	59	34	395	39	34	35	328	76	15	44	283	31	36	51	322	45	55	33	508	93	90	86	482	43	43	26	373	55	35	28	325	758	10	8	21	392	6	9	6	302	31	62	37	17	10	26	55
ENSG00000051180.17	233	14	55	41	150	49	31	36	57	66	36	53	778	13	22	56	681	21	54	21	538	73	41	53	206	17	24	11	104	37	33	19	641	1736	50	69	88	1448	16	75	50	384	39	54	64	17	8	16	136
ENSG00000051341.14	332	28	145	96	356	154	97	164	153	244	160	169	914	10	27	52	1029	32	101	40	652	109	85	31	279	42	42	36	130	99	82	60	1349	3949	348	260	483	3859	79	652	517	616	111	124	115	36	25	35	531
ENSG00000051382.9	854	105	341	246	1084	165	185	169	706	173	170	146	876	60	61	129	1230	138	257	139	1088	209	166	109	597	131	132	87	818	201	116	82	1374	4146	308	215	392	6399	74	392	383	1471	242	329	284	77	61	76	489
ENSG00000051523.11	1700	55	407	271	1827	205	257	206	1	6	0	8	168	37	31	33	977	65	302	74	2418	319	304	261	654	42	63	35	328	26	14	9	1157	5960	35	33	81	24533	116	242	230	1238	249	486	324	67	46	94	318
ENSG00000051596.10	612	66	129	118	236	46	43	39	648	218	81	133	1281	77	115	146	1443	116	175	117	450	139	132	114	650	147	169	51	548	176	103	88	1170	5246	98	145	192	4151	55	144	128	518	87	111	112	85	35	70	729
ENSG00000051620.11	1688	254	593	361	1932	501	679	532	2343	143	103	112	1347	168	150	250	1455	375	454	377	849	206	155	133	743	321	431	135	1897	384	220	216	1018	1874	114	80	156	5133	79	276	266	938	312	479	334	168	107	127	299
ENSG00000051825.15	317	46	215	159	493	207	176	222	248	110	76	76	866	27	67	114	720	54	142	62	621	151	115	71	385	63	83	60	206	162	116	99	1627	4397	495	327	742	4059	93	661	564	1231	185	219	229	21	25	22	308
ENSG00000052126.14	899	156	371	273	1201	316	378	292	1578	178	139	95	1207	142	115	248	1371	215	292	205	1044	308	255	127	565	230	234	98	967	365	260	164	797	2190	289	164	367	1262	50	302	341	676	236	314	283	97	65	82	178
ENSG00000052344.16	239	79	174	136	1989	180	392	220	21	175	39	113	518	93	78	84	67	223	213	155	960	150	126	92	1136	218	225	88	1205	119	82	76	443	1801	11	7	26	15	0	0	2	417	119	148	133	90	42	83	149
ENSG00000052723.12	1668	104	372	273	2037	373	363	396	957	239	153	140	1575	214	136	330	1618	223	313	197	1247	357	223	170	1032	196	215	112	1275	461	273	196	1959	4320	342	244	452	4320	82	377	295	1288	253	268	302	85	54	98	196
ENSG00000052749.14	1114	87	252	167	957	107	144	142	821	157	50	101	1608	98	81	149	901	144	208	122	965	239	125	122	1044	168	197	86	534	244	192	145	1204	3238	110	128	149	3600	37	133	100	748	259	298	216	77	48	63	416
ENSG00000052795.13	162	59	95	77	134	86	101	82	249	81	61	63	72	36	22	63	218	69	88	64	60	23	21	11	186	57	78	39	181	175	82	55	90	269	33	24	38	702	14	97	73	134	51	58	47	15	11	21	141
ENSG00000052802.13	3394	347	588	456	794	216	234	257	880	458	185	291	601	82	43	124	2140	868	605	555	1727	211	182	141	1916	691	823	205	543	545	309	224	2145	2944	51	65	83	7401	52	191	189	952	328	424	545	102	56	102	322
ENSG00000052841.15	2276	150	544	411	3512	365	433	384	1266	269	214	217	2689	436	336	623	1859	267	507	227	2190	745	532	359	3614	311	387	168	2535	412	277	189	1834	5380	581	343	693	4970	120	595	621	1540	420	533	469	152	81	123	396
ENSG00000052850.8	16	2	5	1	12	1	3	1	0	9	6	7	58	2	1	2	27	0	1	1	72	41	14	14	3	0	0	1	40	2	1	1	71	196	10	14	18	2128	20	57	82	6	1	3	2	0	0	0	7
ENSG00000053108.17	23	1	4	1	0	0	0	0	133	21	12	10	1	1	2	2	0	1	7	4	2	24	11	9	17	11	7	2	123	31	23	15	1	6	0	0	2	1	0	0	0	7	2	6	2	1	2	2	73
ENSG00000053254.16	195	65	230	164	659	140	194	162	866	176	106	115	903	127	82	172	389	123	161	135	332	161	114	87	858	178	204	117	1040	317	215	130	771	2918	334	151	402	2429	20	82	91	511	152	166	162	38	39	53	494
ENSG00000053328.8	0	0	0	0	0	0	1	0	0	0	0	0	0	0	0	0	0	0	0	0	0	0	0	0	1	0	0	0	0	0	0	0	0	0	0	1	0	0	0	0	0	0	0	0	0	0	0	0	0
ENSG00000053371.12	922	38	169	125	475	74	90	73	432	79	23	64	835	36	59	93	949	77	136	56	830	88	81	73	316	81	77	29	602	65	63	47	590	1222	21	22	32	2433	30	91	77	1246	125	208	168	35	24	41	262
ENSG00000053372.5	1293	53	145	142	992	122	148	135	869	267	113	138	1704	135	114	248	1268	118	179	98	1554	356	218	217	644	103	165	57	459	152	105	101	1509	2550	90	101	132	3787	69	162	147	1182	168	252	238	133	82	132	463
ENSG00000053438.11	41	1	8	8	81	14	32	11	47	17	16	8	109	37	25	45	47	15	8	12	78	62	66	26	91	7	20	5	101	9	12	16	42	145	32	27	48	317	3	41	41	16	5	6	3	9	3	8	37
ENSG00000053501.13	246	11	32	26	242	18	29	29	136	21	10	7	317	28	27	36	122	21	28	6	172	33	31	18	157	15	25	8	164	25	15	10	161	603	20	21	32	961	6	50	51	148	29	32	29	12	12	19	48
ENSG00000053524.12	111	8	30	17	282	16	28	24	15	3	7	2	134	11	8	14	36	11	42	10	134	22	28	15	234	18	17	10	39	11	4	4	143	673	76	34	86	173	5	48	39	113	23	27	25	2	2	3	19
ENSG00000053702.15	23	24	27	36	72	11	23	18	20	2	5	4	57	14	8	25	397	62	54	46	10	27	13	7	43	46	29	17	29	7	10	8	95	340	31	20	65	241	5	30	32	33	17	18	15	8	3	1	49
ENSG00000053747.17	3438	452	2019	1798	2606	739	638	620	8997	3742	1103	2270	8428	1016	914	1728	2799	730	1829	1039	5909	2837	2864	1404	3872	847	1709	1030	4474	2467	1681	1417	561	1941	169	129	170	1608	102	530	502	56	386	464	498	227	203	385	1524
ENSG00000053770.12	983	124	244	221	1280	310	308	341	1333	219	132	132	611	94	89	221	841	184	219	215	779	282	219	137	451	212	237	116	1246	464	249	212	1243	3772	180	121	245	4162	32	181	151	866	191	267	232	51	55	79	453
ENSG00000053900.11	525	58	211	156	839	111	132	106	428	87	68	74	471	76	84	148	869	90	199	88	696	167	77	83	482	94	137	73	574	197	131	72	772	2262	161	110	204	1964	21	160	132	763	153	191	183	43	27	56	124
ENSG00000053918.18	7	6	55	36	25	0	0	0	2	0	0	4	1	0	0	0	19	2	46	6	59	23	30	20	35	1	5	5	75	21	9	12	34	136	1	3	5	80	0	0	3	232	42	64	32	1	0	0	6
ENSG00000054116.12	1507	82	199	142	1295	170	169	180	994	219	115	168	891	122	97	215	759	160	177	115	1016	214	145	129	906	193	181	72	1162	261	161	110	766	1959	68	65	85	4246	82	202	184	1050	140	245	186	84	61	100	328
ENSG00000054118.15	3286	417	1731	1086	3314	746	891	855	2028	896	567	622	2083	455	407	817	2811	530	1155	503	2721	1208	923	539	2604	616	826	400	2589	924	662	493	3789	12407	824	704	1074	15810	278	1358	1220	4979	1098	1476	1505	302	139	271	1226
ENSG00000054148.18	934	28	105	82	519	74	41	50	1926	106	22	56	1002	45	52	66	730	33	93	43	1082	118	118	102	363	33	63	33	414	72	53	36	1512	3575	43	42	62	5013	63	127	76	1026	92	168	128	44	29	49	87
ENSG00000054179.12	126	4	72	51	236	29	50	17	13	9	1	10	61	18	21	28	28	9	47	9	116	22	27	15	272	14	13	6	20	5	8	7	16	95	4	4	1	49	9	18	10	336	65	121	71	4	2	6	30
ENSG00000054219.11	145	1	0	1	617	77	68	63	3	14	15	8	306	30	33	38	10	1	1	1	288	63	55	34	0	2	0	1	93	8	7	5	2	1	1	0	1	599	8	28	24	1	1	6	1	11	8	18	47
ENSG00000054267.22	1142	166	612	400	1309	406	528	499	778	171	163	123	730	166	131	238	1020	230	368	272	877	426	302	141	819	215	292	118	1069	315	187	141	1245	4343	421	256	535	4743	101	560	471	1211	398	422	389	91	49	63	295
ENSG00000054277.14	52	7	14	8	90	8	5	8	92	5	1	4	64	6	4	20	43	3	7	5	99	19	9	6	15	8	5	6	72	17	15	3	24	42	2	2	2	60	1	1	1	24	8	8	8	5	0	5	20
ENSG00000054282.16	293	52	123	100	367	60	70	76	333	68	67	50	544	46	38	73	441	56	123	56	556	139	97	71	243	54	58	22	646	170	118	85	366	1152	136	125	212	1028	21	141	138	179	76	80	102	26	11	35	98
ENSG00000054356.14	0	0	5	2	0	0	0	0	0	1	0	0	1	0	0	0	0	0	5	3	1	0	0	0	0	0	0	0	0	0	0	0	0	5	0	0	1	1	4	1	4	1	1	10	4	0	0	1	5
ENSG00000054392.13	132	10	35	22	53	2	7	2	123	13	1	6	66	16	22	15	85	12	39	20	124	65	33	29	47	16	23	8	104	8	15	10	33	121	7	4	9	638	10	39	35	72	16	35	30	17	7	5	53
ENSG00000054523.18	1578	339	958	548	2093	645	886	773	1512	381	293	275	1877	380	251	603	1408	533	685	507	1481	475	368	202	801	382	413	201	1701	554	399	285	1558	5162	343	208	415	9582	108	659	556	1472	543	563	519	116	79	106	1302
ENSG00000054598.9	915	127	702	410	1316	273	283	288	297	56	21	54	515	148	153	151	770	116	496	167	417	325	180	150	606	102	104	63	1206	81	45	41	233	817	36	26	51	1644	53	94	54	1385	331	447	423	35	27	27	197
ENSG00000054611.14	415	67	241	179	883	150	254	141	435	95	47	70	366	55	53	79	679	152	218	126	547	193	151	109	704	142	191	55	898	137	95	52	1857	5319	241	190	374	2108	26	104	107	484	147	238	169	57	30	72	222
ENSG00000054654.19	3557	816	3059	2009	2640	1943	2448	2362	5872	1979	1935	1651	1224	867	1078	2119	5150	891	2078	1259	1692	1793	1881	648	2405	948	997	685	6923	2198	1984	1285	6059	27577	3388	1392	4359	12928	219	2417	2462	3126	1850	2003	1632	226	162	233	2722
ENSG00000054690.14	221	66	272	143	911	118	232	161	343	48	20	25	765	69	39	91	487	116	224	76	190	74	92	51	533	126	109	45	222	48	44	34	164	693	28	28	40	659	25	102	120	799	159	212	179	45	25	51	123
ENSG00000054793.14	1742	200	1068	727	3160	233	331	295	1553	118	86	106	2694	256	196	212	1840	374	734	375	2260	437	316	191	2458	353	409	177	3125	374	310	185	1152	4579	203	144	275	13166	47	217	213	1262	730	970	669	162	78	144	928
ENSG00000054796.13	0	0	0	0	1	0	0	0	0	0	0	0	0	0	0	0	0	0	0	0	1	1	0	0	0	0	0	0	0	0	0	0	0	2	0	0	0	4	0	1	2	0	0	0	0	0	0	0	0
ENSG00000054803.4	0	0	0	0	0	0	0	0	0	0	0	0	0	0	0	0	0	0	0	0	0	0	0	0	0	0	0	0	0	0	0	0	0	0	0	0	0	0	0	0	0	0	0	0	0	0	0	0	0
ENSG00000054938.16	0	0	0	0	1	0	0	0	0	0	0	0	2	1	0	0	0	0	0	0	3	2	0	2	0	2	0	0	0	1	0	0	0	3	1	2	3	15	2	8	5	1	0	1	1	0	0	0	0
ENSG00000054965.11	1926	124	531	348	2062	540	679	654	960	242	107	133	918	226	207	357	945	214	499	214	1315	411	341	231	1402	208	301	159	1179	237	185	151	862	3073	170	110	202	4548	84	344	312	1833	420	509	479	101	59	85	380
ENSG00000054967.13	225	9	54	32	318	28	52	28	61	31	18	23	175	21	16	18	136	18	57	31	182	44	45	30	409	42	45	31	129	20	15	12	196	616	13	19	19	1174	42	68	56	224	50	58	46	15	10	6	48
ENSG00000054983.17	52	0	0	1	1027	128	126	116	0	29	14	25	0	0	0	0	3	13	7	8	8	4	1	0	625	38	59	26	649	174	83	82	304	1168	81	59	86	2650	14	41	50	0	0	0	0	11	12	17	119
ENSG00000055044.11	1062	152	423	330	1648	202	180	209	1138	351	229	211	2896	135	127	236	2167	147	268	215	1534	324	200	150	1232	164	238	126	1007	386	235	203	1938	4357	281	240	395	6018	99	330	328	2011	336	459	425	94	65	77	430
ENSG00000055070.17	1930	136	517	357	2365	371	469	440	1162	378	100	243	1699	254	249	440	1741	233	484	242	2180	567	397	391	850	209	261	123	1978	401	281	177	1665	4657	133	140	193	10348	107	268	219	2273	487	643	584	178	114	192	485
ENSG00000055118.16	1	10	57	40	1	0	2	0	0	0	0	0	3	0	0	1	15	4	34	6	0	1	1	0	1	3	5	3	2	0	1	0	3	14	1	0	2	8	0	0	0	258	60	84	71	0	0	0	4
ENSG00000055130.17	1077	125	420	315	1651	237	311	278	1315	365	229	303	2851	153	136	272	1411	194	337	190	1546	293	223	145	708	171	213	100	1073	239	194	126	2225	5678	322	251	440	10503	89	483	435	1650	312	395	327	112	78	98	502
ENSG00000055147.19	388	47	106	91	171	36	30	30	404	80	69	64	478	44	37	71	271	57	105	64	349	95	61	51	321	80	91	33	518	165	94	75	304	958	55	40	72	2137	27	172	114	296	51	86	77	23	30	23	112
ENSG00000055163.20	39	90	350	189	17	1	1	0	423	1	1	1	73	34	4	14	119	171	205	98	3	4	5	0	18	103	67	45	86	169	149	63	117	271	15	15	19	84	1	3	0	1532	293	315	281	2	0	0	160
ENSG00000055208.19	2813	401	1094	800	2599	633	824	645	1001	471	279	377	2010	233	208	366	2338	583	938	597	1826	588	451	353	1246	490	611	283	2389	724	528	371	1656	4722	454	315	554	6751	173	709	579	2065	764	835	993	176	118	143	409
ENSG00000055211.14	1470	75	224	157	1116	179	151	165	468	152	57	107	1166	79	56	132	786	126	179	123	830	288	175	151	928	105	148	70	1309	239	148	111	862	2161	110	77	128	6538	88	191	218	576	119	216	142	51	29	36	97
ENSG00000055332.18	7226	756	2946	1964	4684	1117	989	1329	1885	1296	818	912	3464	515	520	951	2904	814	1971	945	2974	2226	1474	727	1740	530	827	493	3313	1287	903	666	1715	5125	1440	1034	1794	9777	221	1036	972	2838	2062	2734	2539	286	196	274	486
ENSG00000055483.19	1274	114	473	260	2322	204	293	263	1311	163	82	146	1036	112	82	172	1695	203	360	181	1228	390	296	200	1489	207	242	116	858	190	151	121	1898	5469	218	244	337	5297	86	272	238	1559	411	577	416	62	39	74	261
ENSG00000055609.19	787	317	1059	588	3035	1062	1596	1298	1726	413	400	338	1509	426	411	782	1163	484	698	517	1131	591	533	206	915	421	474	227	1289	453	367	214	2873	10332	1196	636	1668	8323	175	1462	1370	1101	510	621	539	235	125	246	1272
ENSG00000055732.13	940	47	198	131	929	97	86	72	769	93	67	64	287	0	0	1	526	45	152	43	756	237	147	124	670	31	57	26	280	90	67	52	278	768	135	61	181	124	14	72	66	848	184	253	210	8	6	8	64
ENSG00000055813.6	0	0	1	0	0	0	1	1	1	0	0	0	2	0	0	0	0	0	1	0	0	0	0	0	1	0	0	0	0	0	0	0	0	0	1	0	0	43	0	0	0	2	1	1	1	0	0	0	1
ENSG00000055917.16	3243	448	1126	800	4474	935	1051	936	1796	416	340	328	6847	482	414	809	3390	626	1038	721	2533	554	413	273	2331	583	819	300	3265	1076	614	431	2401	7029	504	301	622	7667	104	653	547	3599	784	927	881	136	93	117	819
ENSG00000055950.16	667	54	162	132	605	77	88	83	470	65	29	46	735	55	62	116	886	118	164	83	515	82	78	59	545	89	107	39	785	130	88	59	726	1235	52	38	72	1567	28	87	81	978	147	194	155	39	37	54	149
ENSG00000055955.17	2	0	0	0	0	0	0	1	0	1	0	0	1	1	0	0	0	0	2	0	0	0	0	0	0	0	0	0	0	0	0	0	0	1	0	1	0	7	0	0	0	4	0	1	0	0	0	0	0
ENSG00000055957.11	0	0	0	0	0	0	0	0	0	0	0	0	0	0	0	0	0	0	0	0	0	0	0	0	0	0	0	0	0	0	0	0	0	1	0	0	0	0	0	0	0	1	0	0	0	0	0	0	0
ENSG00000056050.7	366	27	85	76	150	25	17	23	264	52	72	57	302	19	19	24	365	40	80	42	199	78	39	39	145	39	45	22	197	56	31	50	468	1075	87	79	118	1478	29	166	123	543	84	88	118	11	19	15	42
ENSG00000056097.16	3614	382	922	728	4415	852	1002	991	1959	447	325	331	4825	378	376	659	3297	455	750	592	4046	1080	805	447	1824	494	540	256	2184	856	529	375	3748	12646	817	619	1097	17342	226	1333	1035	2666	591	712	772	127	73	117	509
ENSG00000056277.16	181	28	90	48	222	29	42	44	243	24	25	22	225	19	11	20	298	33	70	27	200	41	43	24	163	31	33	22	109	55	32	23	566	1382	116	92	183	418	9	69	50	405	99	77	88	16	12	17	39
ENSG00000056291.17	0	0	0	0	0	0	0	0	0	0	0	0	0	0	0	0	0	0	0	0	0	0	0	0	0	0	0	1	0	0	1	0	0	0	0	0	0	0	0	0	0	0	0	0	1	0	0	0	0
ENSG00000056487.16	4	0	0	3	2	0	0	0	124	0	0	0	28	0	9	7	25	1	7	1	2	2	1	0	77	0	3	2	2	0	0	0	50	142	24	10	14	4	0	2	1	0	0	0	1	0	0	0	2
ENSG00000056558.11	578	7	19	7	293	9	9	6	13	28	6	18	131	33	24	35	43	15	29	16	246	76	70	64	125	16	18	9	34	4	7	5	38	90	3	7	8	229	9	35	19	20	11	17	13	19	6	16	32
ENSG00000056586.16	3349	333	897	671	3063	854	986	881	2033	888	509	700	2729	236	227	501	1977	477	666	562	3100	1077	821	371	1517	475	569	281	2181	811	512	357	2597	6012	456	309	647	8123	112	499	471	2154	622	689	693	163	120	174	491
ENSG00000056736.10	16	25	83	55	38	3	5	9	55	4	6	8	14	5	2	8	71	11	43	8	22	3	2	2	21	4	9	11	38	11	7	4	33	98	8	12	5	400	32	115	132	698	68	107	85	2	3	2	11
ENSG00000056972.20	728	85	175	135	824	136	169	153	1488	275	109	204	900	103	131	212	664	272	223	183	799	246	192	167	1585	277	311	104	1403	268	191	124	382	1236	98	66	116	1596	10	66	54	231	115	144	137	74	39	63	257
ENSG00000056998.20	34	0	0	0	0	0	0	0	0	2	0	0	0	0	0	0	0	0	0	0	8	9	6	6	0	0	0	0	74	11	6	3	43	131	6	3	8	4	0	0	0	0	0	0	0	0	0	0	0
ENSG00000057019.16	1538	1038	5235	3455	4381	360	363	419	2472	170	61	92	9241	90	164	322	4027	656	3391	963	10149	751	643	454	1990	344	490	530	1265	325	169	152	1474	3683	261	211	358	4638	66	309	299	28084	3148	3498	3969	78	42	75	764
ENSG00000057149.16	396	2526	821	480	13	1915	2125	1759	52	31	19	36	1	258	90	174	2	3714	943	4043	33	50	51	19	16	2040	1954	320	132	3095	1697	1252	22	29	7	4	5	7	4	13	3	0	0	0	1	1053	522	788	875
ENSG00000057252.13	1147	68	207	168	1024	138	169	137	362	155	78	124	962	35	52	93	1238	74	190	82	783	124	83	63	718	71	110	40	1213	208	135	97	990	2916	103	84	137	7702	71	267	218	945	148	208	194	14	11	12	111
ENSG00000057294.15	1802	77	289	235	1109	212	217	226	809	418	152	327	741	41	59	80	2477	167	371	205	916	157	117	80	3335	246	339	208	1329	145	109	70	3101	7324	275	257	478	430	35	162	147	772	161	212	212	69	32	45	268
ENSG00000057468.7	6	0	17	15	3	0	0	0	32	0	0	0	4	0	1	1	10	0	8	0	2	0	0	1	11	0	0	0	4	0	1	2	8	46	4	3	6	4	0	0	0	146	28	29	22	0	0	0	5
ENSG00000057593.14	0	1	0	0	0	0	0	0	0	0	0	0	0	0	0	1	0	0	0	0	0	0	0	0	1	0	0	0	0	0	0	0	0	1	0	0	1	0	0	0	0	4	0	0	0	0	0	0	0
ENSG00000057608.17	6571	631	1251	1024	2521	452	455	462	4741	1384	980	952	4571	351	333	623	7458	1069	1274	1044	6630	1594	1064	926	5652	1119	1445	574	3527	1298	878	610	4041	10260	668	647	914	13093	262	908	755	3246	789	1136	1176	502	348	474	2330
ENSG00000057657.17	55	182	173	119	205	146	257	146	38	47	60	43	33	103	64	53	32	544	197	395	39	38	52	23	35	363	358	122	75	137	57	69	3	17	1	3	5	500	5	23	9	10	8	21	20	56	27	31	52
ENSG00000057663.16	732	73	272	231	1213	215	218	201	735	150	86	86	1276	66	52	85	1259	90	240	134	1106	203	136	128	576	93	153	61	1552	356	211	158	998	2234	109	94	156	2508	27	134	136	937	222	291	281	39	33	46	166
ENSG00000057704.13	348	74	253	177	376	63	112	66	659	45	36	35	708	64	55	118	1127	223	238	167	690	134	113	65	271	112	170	70	1178	173	125	98	132	509	25	21	41	20	0	1	0	204	99	111	124	19	9	19	125
ENSG00000057757.10	1048	48	120	87	1320	125	167	148	583	175	94	102	1280	110	82	176	674	121	137	66	894	168	119	113	476	100	118	48	898	230	136	93	1014	2946	72	83	126	4081	41	146	131	899	107	151	121	78	57	88	356
ENSG00000057935.14	1132	102	272	170	827	179	214	164	382	114	102	97	788	139	116	214	1005	223	300	175	640	189	144	75	881	205	231	85	1011	238	169	120	615	1883	150	81	243	3303	34	122	121	645	158	184	177	57	36	54	289
ENSG00000058056.9	303	75	241	164	799	140	144	174	175	42	18	24	459	13	13	18	1581	75	185	82	868	53	43	35	457	66	69	54	294	61	55	27	1523	4280	200	140	298	2185	30	165	169	1140	194	284	273	9	9	19	100
ENSG00000058063.16	2518	717	1020	722	4586	1421	1783	1480	1964	477	484	313	1581	283	207	492	2858	1424	1049	1329	2215	526	407	193	1858	1243	1334	473	3628	1989	1143	834	2465	6894	441	295	603	12045	190	957	838	1376	417	499	453	438	248	456	1803
ENSG00000058085.15	14701	554	2738	2203	3886	894	1004	741	15273	3963	1209	2214	12768	1569	1535	2484	4015	1382	3447	1613	17623	4298	4329	2320	36245	1634	3878	2072	10156	3495	2264	1877	1947	4988	537	481	532	2050	63	160	114	463	399	557	534	1001	708	1425	7212
ENSG00000058091.17	459	41	127	110	80	6	3	6	727	121	68	88	400	68	88	110	393	71	108	70	468	372	245	178	698	70	86	33	663	121	82	61	112	204	29	23	28	6182	124	531	501	319	67	94	105	25	13	22	397
ENSG00000058262.10	5771	408	1338	854	6220	744	1037	954	4044	837	233	604	4635	386	371	673	5058	918	1415	589	5679	1236	1053	832	2370	837	1111	381	3668	666	550	359	5991	18060	440	422	682	31328	297	803	691	4709	947	1373	1159	800	372	760	2544
ENSG00000058272.19	1606	200	714	508	1925	495	542	543	1434	440	310	275	1497	167	154	389	1828	330	498	326	1542	583	455	264	1162	271	345	187	1975	621	422	327	1896	6311	622	349	726	8787	140	775	738	1648	424	496	491	147	88	130	450
ENSG00000058335.16	204	1	10	11	223	28	31	37	28	5	2	2	748	12	19	25	147	2	14	3	525	93	77	57	27	2	1	3	261	4	3	1	144	230	8	20	23	2	0	1	0	29	17	25	16	3	4	4	3
ENSG00000058404.20	7	0	2	1	17	0	2	1	1	7	2	5	4	7	25	11	9	12	11	2	36	6	9	3	497	20	31	19	12	2	1	3	15	40	1	5	14	116	2	1	9	7	1	5	3	0	0	0	6
ENSG00000058453.17	484	19	120	93	537	63	75	54	317	36	21	22	248	81	83	164	432	37	98	35	210	86	107	69	128	22	40	15	502	124	85	48	121	646	22	15	31	1439	27	68	56	769	110	197	111	33	16	35	348
ENSG00000058600.16	1085	59	132	83	619	58	66	71	578	127	55	103	1193	99	58	138	761	90	112	62	1023	202	160	95	856	116	121	44	869	191	135	94	1828	6410	190	162	276	3989	50	182	172	657	102	159	111	82	51	103	338
ENSG00000058668.15	2961	578	1017	679	1233	526	789	671	2734	740	489	579	782	717	517	1097	1460	986	1090	985	1297	970	946	474	2295	1022	1163	463	6857	2113	1343	996	692	2959	191	82	233	25035	247	1321	1256	2018	573	667	581	194	116	176	1814
ENSG00000058673.17	5	0	3	0	2	1	1	2	6	1	1	3	2	0	1	0	5	2	1	1	4	1	1	0	2	0	3	0	6	2	0	0	11	12	2	4	10	14	0	2	2	8	1	1	0	0	0	0	1
ENSG00000058729.11	361	54	138	105	213	33	32	48	558	111	79	67	561	62	39	81	615	75	112	88	494	128	86	76	394	94	157	54	727	376	210	165	520	1196	94	76	143	1665	17	116	82	451	102	164	137	24	21	30	82
ENSG00000058799.15	952	83	133	113	812	116	119	110	359	103	44	79	415	69	51	95	501	191	189	105	408	137	103	85	288	118	159	54	639	148	107	75	368	1019	63	44	80	1375	17	84	70	361	71	151	119	41	24	47	80
ENSG00000058804.12	1169	179	473	348	1504	232	186	222	658	320	143	243	2276	99	128	261	4588	203	423	248	1925	237	173	147	1365	237	315	149	674	297	204	116	4728	9374	414	354	573	3650	104	359	360	1942	331	474	448	69	46	72	630
ENSG00000058866.15	135	14	74	53	99	13	12	19	99	7	0	2	31	1	0	1	24	3	56	8	76	41	14	12	26	3	4	13	7	1	0	0	0	0	0	0	0	405	6	24	28	234	51	83	59	2	3	1	2
ENSG00000059122.17	1271	57	137	102	726	38	53	37	1370	101	27	77	634	67	63	117	1051	77	143	59	1861	241	208	150	1089	85	103	41	1803	144	125	94	596	1720	17	27	32	5725	89	118	116	1330	124	202	138	76	42	79	332
ENSG00000059145.19	671	15	53	34	260	31	33	29	553	19	10	20	210	43	36	61	194	28	59	32	438	43	44	21	412	40	42	11	303	27	20	20	453	1449	24	21	38	2424	33	97	76	472	52	74	45	21	18	24	110
ENSG00000059377.18	7	2	3	6	7	3	3	4	159	9	2	3	1	0	1	1	6	1	3	0	6	1	1	1	1	3	1	0	1	0	1	2	4	19	3	0	4	56	2	8	6	20	8	3	3	0	0	1	10
ENSG00000059378.13	1498	142	643	425	2639	286	265	280	296	291	93	220	2110	266	207	362	1054	182	555	160	2269	1098	803	680	454	119	210	92	830	118	100	57	476	1448	183	122	253	3414	30	118	110	499	377	627	528	239	160	252	210
ENSG00000059573.9	2160	137	485	388	1773	229	282	245	1025	342	167	237	2658	199	163	335	1762	215	426	180	1522	268	204	173	2146	220	289	141	2211	472	364	219	2783	8134	249	272	370	9241	110	434	433	1894	448	476	460	101	58	84	379
ENSG00000059588.10	1163	65	239	178	2728	167	195	198	763	108	80	108	1535	269	184	383	1412	147	207	119	2117	387	279	147	1512	134	202	81	1211	212	193	139	1381	3908	261	168	353	5221	72	252	301	582	134	199	190	72	41	65	453
ENSG00000059691.12	465	32	81	59	205	25	32	35	384	64	27	36	300	20	24	54	443	62	103	59	321	79	56	35	240	59	84	27	214	59	48	23	402	1127	36	34	65	1403	13	68	67	372	68	86	80	24	14	26	98
ENSG00000059728.11	1256	331	644	497	1563	561	1013	519	646	430	525	357	589	327	160	186	407	978	946	697	899	298	365	195	338	703	773	260	1130	354	259	155	305	877	99	56	115	1575	93	368	223	115	157	167	171	306	128	247	459
ENSG00000059758.8	862	77	252	164	768	196	185	161	710	147	113	88	994	71	73	157	640	163	212	179	516	209	143	100	592	164	174	73	729	288	188	123	503	1225	134	88	161	2484	68	290	250	496	163	200	187	45	31	39	224
ENSG00000059769.20	430	14	51	38	331	45	57	50	310	64	53	52	356	32	20	50	121	25	54	23	294	90	42	54	300	28	47	16	215	57	30	34	151	357	29	34	40	790	14	75	53	226	58	46	56	15	14	19	29
ENSG00000059804.16	393	159	1279	1024	87	4	3	5	3	12	4	12	20	12	10	10	70	73	776	113	1	37	17	20	0	15	43	28	5	2	1	1	17	104	43	13	26	16	0	2	0	419	695	821	1043	0	0	0	24
ENSG00000059915.17	31	5	20	21	34	2	3	4	7	3	1	0	9	0	3	1	26	4	20	6	4	8	4	4	15	6	4	1	20	7	4	4	12	53	0	2	3	120	0	4	2	181	19	40	28	0	0	1	164
ENSG00000060069.17	336	46	159	103	639	137	164	129	288	59	23	35	257	48	46	68	321	79	127	68	190	56	43	30	270	82	100	32	308	68	43	34	356	1279	48	35	51	2121	15	72	58	444	103	129	117	51	41	41	85
ENSG00000060138.13	8191	760	1884	1273	8666	1225	1262	1295	9998	1006	352	790	9049	799	589	1207	8111	1467	1495	1350	7322	1340	1071	872	10740	1444	1687	798	7669	2297	1120	1004	8819	17168	1106	943	1478	12026	274	768	679	3235	1114	1417	1091	671	467	680	2489
ENSG00000060140.9	224	29	90	60	118	77	101	80	286	14	6	12	134	21	17	29	77	50	99	39	147	35	30	24	72	37	52	17	218	31	21	14	173	710	25	14	37	513	11	46	29	163	42	55	62	52	21	46	24
ENSG00000060237.18	4053	969	1632	1045	6104	1372	1838	1569	4537	1198	709	910	5340	633	564	1263	6642	1760	1627	1638	3691	906	892	531	3278	1307	1346	737	4749	1944	1459	968	7148	23071	1841	1395	2554	26056	542	2485	2254	2353	708	797	756	382	271	396	2327
ENSG00000060303.5	0	0	0	0	0	0	0	0	1	0	0	0	0	0	0	0	0	0	0	0	0	0	0	0	0	0	0	0	1	0	0	0	0	1	0	0	0	0	0	0	0	0	0	0	0	0	0	0	0
ENSG00000060339.14	2059	285	709	497	1753	436	625	552	1484	607	442	425	2721	432	328	647	2780	407	501	453	1706	886	609	425	1086	422	443	244	2271	915	643	472	3006	10888	967	793	1368	11610	167	1049	1003	2032	466	636	567	267	138	160	717
ENSG00000060491.16	828	100	462	305	1288	181	171	145	571	177	49	112	646	150	144	243	1650	174	402	172	1566	707	494	411	1346	146	218	96	1742	169	149	107	878	3135	74	74	141	6908	64	129	147	1505	326	631	442	107	58	94	208
ENSG00000060558.4	1103	66	73	56	632	160	249	169	1047	247	62	155	384	90	74	127	353	276	144	148	646	169	144	119	582	245	323	98	566	147	101	80	269	505	29	29	32	426	8	17	5	2	0	0	0	141	81	160	250
ENSG00000060566.14	0	0	0	0	0	0	0	0	0	0	0	0	0	0	0	0	0	0	0	0	1	0	0	0	3	0	0	0	0	0	0	0	0	3	0	0	0	0	0	0	0	14	1	0	1	0	0	0	0
ENSG00000060642.11	608	24	73	51	266	34	37	24	278	78	58	58	383	38	45	58	318	30	71	36	629	67	63	52	367	48	50	25	382	61	29	24	293	884	40	34	51	1008	7	97	64	338	55	70	55	33	8	27	139
ENSG00000060656.20	2294	71	697	476	1811	160	268	188	1091	88	25	61	1443	184	157	190	1870	87	410	74	869	404	284	199	556	66	88	60	2354	106	97	59	557	1860	44	41	63	4307	81	179	217	868	676	866	656	39	18	36	261
ENSG00000060688.13	1004	61	222	152	930	120	162	155	544	175	88	122	926	68	91	171	967	89	154	79	1035	170	137	108	450	70	94	45	713	193	123	82	1060	2736	104	99	190	5793	61	272	249	1371	157	210	188	66	39	55	214
ENSG00000060709.15	1	0	0	0	2	0	1	1	8	1	0	3	11	17	9	11	0	0	3	0	0	3	4	2	22	2	3	1	44	21	12	7	1	0	0	0	1	0	0	1	0	0	0	0	0	7	1	6	14
ENSG00000060718.22	2	0	0	0	0	0	0	0	19	1	0	0	0	0	0	0	0	1	0	0	4	0	0	0	12	0	1	0	21	0	0	0	20	58	8	4	3	9	0	0	0	1	1	0	0	0	0	2	0
ENSG00000060749.16	1710	255	877	618	1639	546	640	691	1399	585	479	436	2031	255	270	624	1991	295	633	395	2440	638	508	203	1763	410	443	297	1376	798	505	354	2256	6031	676	423	850	6131	184	1223	1059	2434	629	685	755	141	115	152	764
ENSG00000060762.19	410	13	47	34	156	28	33	20	221	32	35	22	515	29	16	41	232	38	50	36	266	65	39	36	147	48	69	16	353	131	67	54	363	811	39	33	52	1490	23	101	51	109	35	61	70	20	20	26	26
ENSG00000060971.19	297	63	112	80	246	49	79	46	545	43	21	35	336	58	61	97	404	137	135	79	260	77	58	68	140	117	116	29	626	82	71	52	745	2558	45	45	74	2654	9	28	31	619	75	136	102	59	25	58	117
ENSG00000060982.15	5450	113	129	124	14	0	0	0	1472	24	1	12	2117	35	51	104	15419	164	188	269	2961	417	199	147	732	154	222	164	4137	565	327	301	1772	2982	242	189	359	26	10	37	25	0	2	1	2	10	5	4	54
ENSG00000061273.18	1053	57	246	152	1948	232	355	268	1016	205	45	152	1170	125	152	195	1437	160	256	132	1457	350	293	226	1365	167	200	88	2305	192	171	93	1229	3350	73	56	105	7714	63	138	137	899	156	268	223	110	69	88	306
ENSG00000061337.15	0	12	50	44	1	0	1	0	43	3	1	4	8	2	7	5	21	7	50	5	1	6	13	5	1	1	5	1	7	8	1	3	43	137	1	4	2	4	0	0	0	144	38	70	42	1	0	3	240
ENSG00000061455.11	31	1	5	2	4	3	0	0	3	2	0	0	1	1	0	2	7	2	2	0	2	6	2	1	20	1	2	1	5	0	1	1	5	22	1	2	0	380	7	45	45	36	4	6	6	0	0	0	1
ENSG00000061492.12	0	0	0	0	0	0	0	0	0	0	0	0	0	0	0	0	0	0	0	0	0	0	0	0	0	0	0	0	0	0	0	0	0	0	1	0	0	1	0	0	1	0	0	0	0	0	0	0	0
ENSG00000061656.10	124	2	30	14	108	20	42	10	13	13	1	6	82	8	3	9	53	6	28	3	275	23	38	35	137	4	13	5	120	6	2	3	25	106	4	0	7	420	33	84	90	68	10	15	11	19	15	22	27
ENSG00000061676.15	11753	910	1802	1216	10164	1766	1921	1681	5267	1597	1149	1086	9129	602	556	1305	7927	1547	1762	1522	6928	1273	944	532	4108	1175	1449	573	8219	2290	1369	974	6421	18651	933	628	1315	23803	169	1024	900	3827	975	1196	1255	432	258	405	2373
ENSG00000061794.13	1274	270	445	315	1521	191	190	189	1287	209	114	134	2185	86	72	145	5810	454	504	445	1361	221	121	121	1514	394	547	187	1201	390	208	175	2276	5118	236	246	386	5464	63	294	258	1187	205	320	300	90	68	77	388
ENSG00000061918.14	40	0	0	0	1	0	3	0	0	0	0	0	0	0	0	0	0	6	0	2	0	0	0	0	33	5	11	2	15	8	2	2	26	78	3	3	10	0	0	0	0	0	0	0	0	0	0	0	0
ENSG00000061936.10	1050	82	300	197	1261	239	299	270	741	212	115	133	1202	235	167	327	878	182	247	127	958	397	249	203	1026	175	218	100	1005	241	170	109	1728	6526	437	339	571	4456	72	254	236	918	243	318	258	125	86	119	514
ENSG00000061938.20	994	102	293	164	1281	120	200	139	935	138	52	91	699	133	133	214	1140	278	288	166	1282	327	329	202	1756	259	253	90	1220	263	195	156	500	1721	33	33	59	3092	26	75	64	1114	148	237	151	201	84	171	1420
ENSG00000061987.16	919	186	416	299	1281	338	440	380	1497	216	213	170	976	143	112	254	1198	296	378	265	778	254	187	113	782	289	299	137	1748	486	336	211	1230	4749	372	193	429	7757	81	611	564	1104	285	303	302	93	66	92	347
ENSG00000062038.14	10839	322	1972	1433	6433	779	679	682	7965	2385	852	1711	5483	844	743	1262	9227	790	2221	673	10552	3084	3074	2240	25011	1173	1971	829	6856	1106	820	647	4223	12479	602	546	836	232	48	156	153	3057	1426	1780	1799	497	348	569	1451
ENSG00000062096.15	0	0	0	0	0	0	0	0	0	0	0	0	0	0	0	0	0	1	0	0	0	0	1	0	0	2	1	2	4	11	4	1	0	0	0	0	0	0	0	0	0	0	0	0	0	0	0	0	0
ENSG00000062194.16	2883	277	747	545	1243	247	238	289	1549	318	237	197	2017	193	153	258	2156	327	638	351	2084	705	444	381	2476	285	418	211	2243	677	361	328	929	2518	215	158	268	6037	122	646	566	2114	568	775	663	176	137	158	661
ENSG00000062282.15	22	33	50	36	365	32	50	30	4	7	8	3	210	77	42	74	24	88	37	53	382	20	32	14	114	209	114	44	91	165	112	68	7	43	2	4	3	553	6	16	27	195	34	38	35	18	12	20	77
ENSG00000062370.17	152	9	36	30	169	41	51	47	54	20	34	11	107	18	21	32	55	10	26	12	82	31	20	14	75	21	13	7	273	62	34	19	83	183	18	13	21	771	10	64	66	149	31	46	36	3	3	7	36
ENSG00000062485.19	2975	302	929	533	3314	600	860	749	3170	590	221	365	4080	305	295	566	3185	662	870	454	3385	628	513	438	3482	653	855	321	2521	765	523	392	3866	10049	438	468	610	21174	179	565	545	2881	627	902	838	378	238	347	1170
ENSG00000062524.16	6	7	47	30	3	0	1	0	11	0	0	0	2	0	0	1	11	10	43	9	3	2	1	2	0	4	2	3	0	0	0	0	11	32	1	1	3	35	0	0	0	208	34	59	44	0	0	0	1
ENSG00000062582.14	28	0	4	1	21	1	2	0	9	1	0	0	64	3	0	3	13	2	3	0	26	6	2	6	8	1	1	0	11	1	1	2	3	28	2	2	3	508	0	4	1	4	0	2	0	1	2	0	8
ENSG00000062598.18	663	89	189	116	965	204	278	239	403	93	58	72	922	167	148	255	660	147	202	110	573	258	170	144	488	136	151	55	847	252	212	125	454	1314	92	49	105	4622	30	171	159	538	129	115	132	42	31	58	209
ENSG00000062650.19	2100	235	703	483	2284	467	547	559	1146	352	307	232	2459	254	225	457	1858	339	512	356	1787	550	397	271	1326	313	360	195	2259	780	463	329	1995	5819	566	457	788	6129	152	901	732	1778	462	532	551	123	69	114	595
ENSG00000062716.13	8723	485	1970	1643	6223	555	533	561	7513	842	731	537	4702	421	289	401	5675	1064	1869	985	6763	1487	1144	973	6590	992	1277	493	4633	1011	450	359	8122	19101	1881	1242	2189	13022	455	2934	2206	6598	1560	2079	1979	556	329	512	482
ENSG00000062725.10	1151	149	507	362	1085	226	266	262	898	121	96	102	254	79	59	95	884	215	337	199	570	256	166	119	927	216	259	123	1243	326	204	120	792	2416	157	110	254	3040	51	291	230	1725	308	389	376	58	50	61	175
ENSG00000062822.15	754	25	141	107	549	65	82	67	484	139	26	103	994	38	62	76	1095	45	109	52	805	67	66	47	732	69	78	29	293	62	53	47	1647	5158	46	60	102	5164	30	124	110	1120	119	165	146	22	11	24	327
ENSG00000063015.20	4	0	2	0	2	0	0	1	0	0	2	0	3	0	0	0	1	0	1	0	4	6	3	1	2	0	1	0	6	3	0	0	7	11	6	4	8	34	0	6	10	2	0	2	2	0	0	0	1
ENSG00000063046.18	3666	638	2086	1508	6574	804	997	892	11411	934	728	595	4457	750	675	1398	10217	1224	1854	1089	6461	1106	724	572	12798	1382	1836	740	8117	1735	1107	796	6987	18317	1047	809	1423	14229	427	1714	1554	12898	1845	2478	2365	375	262	399	1805
ENSG00000063127.16	7	5	43	25	4	0	0	0	82	2	5	2	0	0	1	2	14	8	22	1	4	5	0	2	9	3	5	4	4	1	0	0	9	64	4	4	2	356	14	55	48	211	31	48	27	1	0	0	15
ENSG00000063169.11	333	11	80	47	317	77	100	108	304	31	7	29	261	46	61	75	205	45	69	42	251	79	69	77	220	39	42	21	360	50	45	38	185	666	13	19	23	2804	30	48	48	190	68	90	55	14	11	37	116
ENSG00000063176.16	145	11	29	17	163	29	45	37	170	23	5	10	200	9	15	33	99	18	44	14	124	43	34	28	108	16	15	12	146	29	21	11	196	515	19	11	11	1304	4	20	14	168	20	37	30	11	3	6	48
ENSG00000063177.13	11102	410	1397	1146	13465	838	1095	866	23878	962	473	622	12575	615	537	1032	10154	1091	1178	746	10377	827	689	669	17803	1142	1458	537	10051	1201	766	555	7357	16830	428	396	528	30727	220	638	541	10075	1410	2305	1503	315	178	318	2584
ENSG00000063180.9	139	14	61	30	406	21	40	33	134	2	0	4	93	9	16	10	39	19	69	13	98	34	28	19	278	21	26	4	118	12	4	7	14	45	2	2	5	214	1	8	6	602	56	107	96	3	1	6	47
ENSG00000063241.8	655	34	83	61	495	63	78	81	921	23	10	22	435	34	26	53	420	56	79	35	480	115	104	82	522	86	100	30	463	103	59	57	873	2165	25	25	41	3315	14	39	15	542	83	132	81	51	19	44	220
ENSG00000063244.13	2763	174	518	354	3608	446	619	552	3735	353	109	275	3877	214	282	433	3488	380	513	306	3103	510	402	314	2217	457	558	227	2908	515	377	287	4550	13371	251	275	369	19642	204	464	441	3354	387	621	470	183	100	204	727
ENSG00000063245.15	2047	144	511	290	1562	300	415	363	2287	526	125	320	2614	178	222	328	1384	345	499	320	2095	507	480	418	1880	409	474	203	1577	422	298	196	2321	7033	159	176	231	10909	86	250	223	1668	343	492	329	173	78	141	844
ENSG00000063322.15	1204	85	234	178	1326	254	384	294	1386	167	94	126	1193	161	132	245	784	162	276	126	923	336	258	174	797	179	197	99	1424	381	267	181	985	2310	94	95	124	8684	102	278	261	805	211	316	243	34	31	61	291
ENSG00000063438.19	12	0	3	1	17	1	2	2	1	0	0	0	36	0	0	1	3	0	2	0	34	2	1	2	23	1	1	0	9	0	1	0	4	14	2	1	7	226	0	2	2	32	1	3	1	0	1	0	3
ENSG00000063515.3	1	0	0	0	0	0	0	0	0	0	0	0	0	0	0	0	0	0	0	0	0	2	0	0	0	0	0	0	0	0	0	0	0	0	0	0	0	4	0	0	0	0	0	0	0	0	0	0	4
ENSG00000063587.15	386	15	154	100	551	74	81	89	270	94	15	51	272	18	21	37	36	34	104	26	252	81	59	42	475	80	79	54	387	59	47	35	298	682	49	34	49	974	13	39	39	601	126	165	131	29	23	23	35
ENSG00000063601.17	1094	201	315	191	1704	238	321	306	909	87	49	63	1672	187	152	263	1825	370	336	322	2169	390	305	221	2154	364	434	176	1506	211	173	92	1110	3128	174	115	230	1658	21	74	83	678	130	184	160	227	152	227	279
ENSG00000063660.9	8018	283	708	448	3750	1463	1778	1633	9630	1175	210	761	1152	416	566	1082	2863	563	644	481	2927	1616	1754	1173	4041	612	734	238	5630	815	535	483	5166	15830	250	228	301	22195	76	125	131	1882	344	500	378	374	216	314	4120
ENSG00000063761.16	190	9	43	20	165	11	22	22	100	20	10	16	273	13	12	16	117	20	31	17	104	28	34	16	88	43	31	7	161	36	27	10	233	666	22	18	34	1034	3	10	17	139	26	34	26	24	8	19	43
ENSG00000063854.13	692	23	97	66	427	39	45	33	303	51	21	24	400	30	33	50	415	48	84	37	515	75	59	45	564	76	93	38	882	82	52	41	476	1172	27	32	38	4114	66	114	116	555	63	92	89	22	15	47	138
ENSG00000063978.16	2103	121	471	276	2226	276	322	283	974	287	128	214	1428	130	127	231	1352	213	410	140	1844	393	194	234	841	148	210	105	1634	264	208	148	1571	4467	133	138	180	6550	76	244	247	1626	311	442	441	118	65	118	264
ENSG00000064012.22	333	104	373	254	731	219	161	187	178	172	158	109	872	192	132	335	855	147	285	150	835	394	208	140	612	123	165	89	1277	475	261	217	460	1350	135	136	229	3029	55	311	233	707	200	324	301	102	56	80	144
ENSG00000064042.18	2918	53	207	125	1496	80	128	97	5577	31	34	22	447	71	25	150	225	60	145	57	235	13	15	8	970	45	83	51	528	103	55	35	159	718	47	24	64	14931	125	760	705	349	78	101	108	25	30	54	65
ENSG00000064102.15	822	281	517	422	818	171	158	155	684	159	168	116	1329	95	95	177	3724	385	525	489	969	235	152	112	910	368	372	175	786	403	290	183	1048	2896	300	274	416	2766	54	306	282	728	251	366	312	89	46	65	366
ENSG00000064115.11	1172	203	431	317	1634	191	213	219	4473	121	29	89	1227	58	103	132	6633	320	488	372	1035	194	138	108	860	299	318	154	1193	147	144	87	2133	5714	124	134	182	8186	59	216	184	1466	256	324	306	109	64	88	214
ENSG00000064195.7	209	37	5	3	52	16	21	21	340	85	50	51	74	61	42	89	55	44	14	28	72	62	70	45	207	59	51	24	406	90	46	45	136	379	9	10	18	1341	3	12	30	0	0	0	0	15	13	22	91
ENSG00000064199.7	18	6	26	19	146	16	24	25	63	17	7	17	81	13	10	7	46	3	20	7	75	7	12	7	19	7	9	0	57	26	14	10	96	149	8	8	12	327	10	41	43	91	25	32	25	3	1	1	6
ENSG00000064201.16	1	0	1	0	1	0	0	1	0	2	0	0	1	1	1	1	2	1	0	0	7	4	2	6	13	0	0	1	3	0	1	0	1	9	1	0	0	20	0	0	0	1	0	0	1	1	0	0	2
ENSG00000064205.10	16	1	3	1	209	0	0	0	5	0	1	0	8	0	0	0	266	0	0	1	24	2	4	9	6	1	1	0	65	2	4	0	7	113	2	2	2	546	10	50	70	5	2	2	1	1	1	2	1
ENSG00000064218.5	0	0	0	0	0	0	0	0	0	4	1	1	0	0	0	0	0	0	0	0	0	0	0	0	0	0	0	0	7	1	0	0	6	5	4	2	2	0	0	0	0	0	0	0	0	0	0	0	11
ENSG00000064225.12	84	13	91	47	32	2	6	6	5	7	17	5	27	55	28	64	40	18	66	15	79	7	8	2	104	19	21	6	73	50	24	25	9	47	7	4	17	666	6	83	71	357	31	61	44	1	3	12	59
ENSG00000064270.13	208	31	90	56	182	37	78	45	25	40	66	35	348	32	20	56	608	136	101	69	480	109	90	57	29	94	78	19	176	97	50	44	164	456	39	30	63	132	11	40	23	61	44	80	62	79	46	67	228
ENSG00000064300.9	106	9	47	19	865	24	34	69	541	14	5	16	1956	58	108	98	244	7	40	10	1071	110	54	56	1498	36	18	10	219	9	8	4	520	974	15	16	34	4	0	0	1	243	39	42	42	41	12	30	129
ENSG00000064309.14	20	25	115	65	50	6	19	19	63	0	3	0	25	31	24	42	48	16	75	13	6	4	6	3	210	18	15	7	61	26	14	15	23	92	13	8	15	1290	3	50	78	416	110	88	70	1	1	2	21
ENSG00000064313.12	1196	227	563	407	1277	313	425	379	1106	352	296	317	1520	126	139	311	2048	333	473	341	1172	436	341	214	1045	299	353	169	1452	457	327	208	3087	8502	698	500	973	3828	63	357	316	1849	342	462	444	142	67	105	571
ENSG00000064393.16	658	186	876	501	2426	714	1005	888	4118	327	195	202	1307	261	249	501	897	244	494	265	1219	190	164	64	642	172	213	111	480	228	178	119	864	2776	228	168	368	5013	57	340	334	2822	548	618	505	105	79	102	580
ENSG00000064419.13	1029	125	395	262	3273	336	434	420	1240	194	119	127	3754	239	188	460	1600	242	371	179	2035	336	245	207	1035	189	230	88	944	180	140	64	2412	7447	353	307	491	8784	82	377	373	1754	281	387	366	145	85	141	675
ENSG00000064489.23	1	0	0	0	0	0	1	0	0	0	1	0	0	0	0	0	0	0	1	0	0	0	0	1	3	0	0	0	2	0	0	0	0	0	0	0	0	3	0	2	1	1	2	0	0	0	0	0	0
ENSG00000064490.14	759	21	84	48	489	66	101	70	335	50	16	27	400	24	36	50	345	32	79	33	384	86	65	70	298	44	59	21	520	57	49	42	390	1344	27	16	29	1688	18	39	44	449	46	96	93	18	9	31	131
ENSG00000064545.15	611	23	98	84	651	47	64	47	442	26	9	24	510	33	36	67	445	40	98	30	434	48	45	51	519	48	67	22	443	40	47	30	403	1316	11	11	26	2381	17	35	31	749	78	127	100	14	7	13	63
ENSG00000064547.14	411	15	75	63	590	45	54	64	159	23	6	18	191	33	35	37	272	33	90	24	198	65	67	48	207	33	40	15	339	48	20	20	173	544	10	9	9	720	11	11	22	425	64	114	107	12	10	18	52
ENSG00000064601.20	1234	196	596	367	2435	364	532	391	568	143	45	123	1454	352	240	467	1686	441	509	291	1006	505	441	336	1139	394	463	147	1669	318	233	159	925	3406	117	90	134	23661	131	365	355	1492	410	611	530	120	73	119	320
ENSG00000064607.17	1963	104	444	297	3233	275	410	356	1876	148	74	113	2025	176	190	321	1748	186	419	138	1599	393	312	226	2466	189	220	101	2090	259	182	188	2381	7180	345	308	495	10027	191	699	690	3428	327	560	447	72	44	76	311
ENSG00000064651.14	804	262	3114	1799	612	455	646	617	476	292	170	187	422	154	207	359	749	224	1181	269	399	824	599	318	256	188	292	216	1170	760	428	397	822	1992	100	83	149	2940	36	217	161	1717	833	1129	1110	192	92	117	387
ENSG00000064652.11	475	21	97	76	169	31	49	27	313	79	59	48	786	32	26	42	356	66	86	55	589	118	68	56	385	81	81	36	436	111	70	43	163	375	28	23	31	2052	33	158	116	230	56	88	67	34	38	57	112
ENSG00000064655.19	0	0	2	0	0	1	0	0	1	1	1	1	70	5	3	1	8	0	3	1	1	51	23	31	0	2	3	3	595	31	20	5	158	452	21	25	21	1	0	1	0	0	2	0	0	6	7	3	2
ENSG00000064666.15	2865	139	804	504	3725	497	654	565	2897	627	141	350	3510	363	356	619	2249	418	771	283	2236	526	458	395	2131	332	474	181	2108	281	185	141	2906	6761	177	206	226	18415	35	95	74	2551	486	805	786	266	130	207	1040
ENSG00000064687.13	626	33	345	185	1079	81	88	85	49	16	5	18	380	78	70	76	305	69	220	32	332	65	93	68	530	93	91	41	276	13	17	11	423	1970	26	24	22	5251	35	117	120	1984	282	540	301	40	17	23	170
ENSG00000064692.20	119	4	20	14	102	9	12	15	36	26	28	11	5	15	13	3	26	8	28	5	63	316	120	126	145	24	29	13	185	36	26	12	64	191	35	23	40	2	38	111	132	3	7	2	1	41	18	15	32
ENSG00000064703.12	598	85	188	149	604	106	91	82	357	111	66	97	802	59	59	125	1137	94	157	126	496	188	101	67	410	87	126	31	585	273	129	121	935	2142	133	142	193	2378	42	151	140	613	142	156	149	29	17	29	75
ENSG00000064726.10	1594	162	550	457	2094	347	384	356	1052	221	131	142	1720	165	120	325	1340	235	445	260	1242	305	179	157	987	167	239	110	1463	512	247	190	1850	3997	320	279	400	6510	115	416	340	2238	394	521	575	68	63	103	358
ENSG00000064763.11	24	32	95	54	388	34	52	45	30	46	28	26	44	4	7	12	55	40	60	38	23	8	9	4	35	34	25	14	43	42	16	12	192	424	35	30	33	62	7	33	18	255	79	142	121	3	2	0	15
ENSG00000064787.13	57	11	66	41	28	124	163	152	6	2	0	0	3	20	36	10	4	28	139	22	7	30	12	9	77	68	104	69	683	111	104	42	29	117	9	2	2	4	0	1	0	1	2	1	0	96	48	75	27
ENSG00000064835.11	6	0	0	0	1	0	0	0	0	0	0	0	0	0	0	0	0	0	0	0	1	0	0	1	0	0	0	0	3	0	0	1	1	0	0	0	0	0	0	0	0	1	0	0	0	0	0	0	0
ENSG00000064886.14	19	1	11	6	5	0	0	0	5	0	0	0	3	43	12	1	3	6	9	6	4	0	0	3	1	14	14	9	1	3	0	0	10	23	1	1	9	7	0	1	2	7	5	8	0	6	5	8	2
ENSG00000064932.16	3960	89	444	306	3711	399	531	414	918	351	74	298	1905	294	193	327	1387	304	433	172	1951	314	329	233	2348	317	342	129	1176	128	95	70	1871	5578	98	116	131	5868	87	169	182	981	245	323	239	205	90	172	601
ENSG00000064933.18	531	40	199	149	555	77	63	96	223	77	82	52	726	60	62	110	706	33	99	55	517	109	53	43	336	45	50	33	342	149	64	81	488	1368	110	71	140	2187	36	184	139	887	149	169	152	17	10	21	132
ENSG00000064961.19	1497	73	322	250	964	179	226	194	739	114	60	72	652	103	119	156	1186	154	239	137	1032	171	155	130	1105	124	146	77	427	97	70	50	976	1762	104	74	109	4942	69	169	169	1889	240	442	337	66	37	70	270
ENSG00000064989.13	146	39	44	36	130	121	150	139	7	15	18	20	0	0	0	1	97	29	44	57	17	2	1	0	9	12	15	6	138	18	9	12	6	29	0	3	1	2	0	0	0	82	21	34	35	1	2	3	1
ENSG00000064995.18	527	23	58	55	474	72	102	87	250	58	22	30	330	50	34	59	328	57	68	35	306	113	70	76	295	49	69	22	529	108	65	49	564	1064	72	64	124	1431	13	81	72	350	61	86	86	35	21	42	69
ENSG00000064999.15	1430	85	338	204	1611	293	410	342	928	177	102	136	957	133	152	201	787	198	267	162	1055	253	233	156	1159	186	198	87	988	274	198	161	1183	3661	157	119	193	2784	24	108	89	1049	196	275	214	103	54	70	406
ENSG00000065000.19	4577	265	1169	689	3246	439	577	518	2201	507	199	363	3460	322	337	586	2890	528	818	406	3063	550	507	351	2966	541	684	342	2180	395	302	204	2820	8270	278	260	409	13225	172	507	503	3340	856	1044	761	236	140	232	1148
ENSG00000065029.15	429	38	162	86	665	104	122	94	288	56	11	29	734	79	64	83	601	64	136	45	726	129	138	98	408	52	57	18	714	86	84	58	764	2718	69	57	102	2512	42	95	118	841	116	172	134	49	26	31	112
ENSG00000065054.14	739	36	224	161	393	62	95	75	99	10	3	11	201	51	61	69	194	53	162	42	845	218	158	146	479	72	88	43	257	37	53	35	177	417	5	7	14	890	19	18	26	524	242	292	228	88	29	59	177
ENSG00000065057.9	314	11	28	30	150	13	14	15	131	17	10	24	304	5	11	29	280	30	36	13	302	37	28	16	235	19	33	5	182	21	17	17	235	556	10	8	21	739	13	33	38	294	35	61	41	11	10	9	85
ENSG00000065060.17	1720	71	290	182	3009	333	408	375	861	90	56	71	2135	56	60	99	1069	86	184	121	1461	251	227	121	897	89	104	77	1372	182	152	86	1009	2770	163	136	240	7584	64	309	276	1340	226	253	225	74	43	62	321
ENSG00000065135.12	3477	572	971	726	2688	716	586	535	2034	697	453	447	2150	355	282	753	4144	1094	1065	962	2562	600	363	344	1866	734	994	336	2502	1286	608	576	3839	9878	673	497	791	8805	154	607	492	2431	563	673	716	219	159	250	517
ENSG00000065150.21	3458	447	1116	937	3559	440	481	514	2927	1089	485	747	6475	411	416	765	6361	643	1053	731	6664	896	577	413	7353	858	1064	487	2793	1306	838	676	4726	10803	622	596	895	13918	155	902	858	6366	1036	1223	1182	181	101	194	936
ENSG00000065154.12	3872	254	614	558	1836	224	187	185	3577	511	247	315	2335	158	171	346	3870	339	572	406	2824	479	353	273	2080	409	509	203	3954	829	478	384	6941	15761	311	284	502	11001	51	188	156	3415	472	714	721	72	40	75	1140
ENSG00000065183.16	1422	152	329	246	1282	173	169	202	1320	221	138	155	2163	157	133	253	1914	174	241	217	1180	156	145	91	1432	209	282	124	954	703	382	320	3111	6997	382	396	518	4106	45	170	162	1392	267	329	317	100	76	88	199
ENSG00000065243.20	1985	330	832	602	2870	581	624	590	1230	349	287	223	1803	229	227	475	3531	570	736	586	2092	542	335	209	1544	455	579	258	2901	797	444	339	3809	11085	785	534	1128	7731	193	950	904	2124	518	583	611	151	104	166	249
ENSG00000065268.11	1314	29	129	96	651	73	93	84	896	99	17	84	964	43	58	90	632	58	122	59	786	73	72	74	644	79	74	37	245	29	27	19	1001	2487	23	32	37	1839	25	47	39	922	120	191	118	38	17	35	310
ENSG00000065308.5	2013	56	375	257	1415	138	198	155	962	408	105	277	3242	133	167	264	531	79	288	76	2526	294	346	183	2780	68	147	84	830	267	171	150	595	1486	65	58	101	9483	28	104	119	1490	309	476	388	21	15	24	211
ENSG00000065320.9	70	32	92	73	32	3	0	1	745	21	7	8	135	77	104	81	176	28	99	31	66	596	558	314	402	33	64	24	150	11	7	8	720	3529	32	32	58	50	1	2	3	254	70	118	83	37	8	18	64
ENSG00000065325.13	21	0	0	0	3	0	0	0	301	3	1	2	5	1	0	3	3	1	0	1	3	1	1	1	0	1	0	0	4	0	3	0	5	19	1	1	0	812	12	64	52	0	0	4	0	0	0	0	0
ENSG00000065328.17	260	46	168	127	132	39	39	43	97	131	69	83	1109	11	35	40	1206	47	102	42	740	102	87	79	389	67	85	64	54	62	44	30	960	2403	104	119	169	1819	33	151	159	921	101	132	162	16	9	18	197
ENSG00000065357.20	1228	129	306	180	862	203	353	247	3318	390	177	293	1045	325	236	597	1460	356	400	243	1738	663	676	526	2781	358	487	149	3356	675	400	300	1168	4009	240	178	257	3783	65	213	162	630	126	183	154	258	183	333	750
ENSG00000065361.16	2960	369	571	329	1906	657	1156	810	1116	148	105	110	611	326	253	437	1381	898	669	654	790	352	315	214	1640	829	938	273	1975	468	319	182	875	4007	179	118	187	341	35	141	134	955	227	330	289	352	188	345	606
ENSG00000065371.17	0	0	2	1	0	2	0	0	0	0	0	0	0	0	0	2	0	0	1	1	0	1	1	0	0	0	0	0	0	0	0	0	0	0	0	1	0	2	0	0	0	0	0	1	0	0	0	0	0
ENSG00000065413.20	7	24	52	39	51	20	35	33	7	16	11	10	1	1	1	2	48	17	39	15	5	1	1	1	19	5	11	9	10	3	6	2	85	277	19	10	28	281	8	51	43	98	33	41	34	1	2	4	10
ENSG00000065427.15	4700	352	744	602	4185	520	565	473	2851	836	378	598	7007	265	235	470	6976	688	814	588	5593	874	664	522	6790	867	1097	408	3624	1013	720	464	5841	13432	494	471	658	26856	333	1243	1138	2543	509	666	653	251	181	266	1106
ENSG00000065457.10	652	67	186	129	729	119	134	126	263	146	68	112	1080	52	51	128	884	116	158	87	849	301	206	126	558	110	128	72	588	170	118	84	770	2111	88	100	145	6092	101	344	346	524	121	147	148	30	27	28	193
ENSG00000065485.20	340	39	184	115	414	21	32	27	147	47	13	31	679	41	19	48	450	49	120	33	628	124	117	84	340	27	60	18	121	21	13	10	391	1215	57	44	92	3506	38	153	155	701	127	181	213	37	33	38	263
ENSG00000065491.8	558	35	96	53	817	87	96	82	350	60	35	67	719	38	38	62	432	60	106	62	530	133	87	48	335	63	55	36	610	69	60	40	577	1698	52	47	87	1477	14	45	38	300	51	83	72	52	31	51	111
ENSG00000065518.8	1716	112	287	279	1505	155	211	194	1581	270	145	242	1094	86	99	135	1327	254	314	168	1353	221	179	128	683	194	239	91	1572	292	212	127	1841	4121	143	134	204	5089	62	205	218	1275	201	294	266	224	140	226	326
ENSG00000065526.12	2773	308	1318	768	5090	934	1234	1120	2989	689	426	570	2750	544	515	952	2234	405	739	509	3143	1041	1005	480	2034	328	427	248	4715	796	650	435	2954	10588	788	514	1060	12279	359	1766	1660	3617	975	1071	836	309	204	256	1502
ENSG00000065534.19	119	43	279	169	690	324	337	302	743	136	71	90	1424	107	225	464	1311	45	179	61	1197	574	522	305	30	19	19	18	606	102	111	67	127	392	43	37	87	9033	21	186	161	348	149	195	133	119	90	102	433
ENSG00000065548.18	3591	233	582	450	2091	407	355	403	1499	404	260	245	2839	176	187	271	2436	300	417	422	2066	465	293	263	1448	345	364	194	1627	801	446	385	2104	5800	271	279	403	5832	49	268	243	1526	413	549	463	137	70	112	458
ENSG00000065559.15	1333	228	328	251	513	103	121	85	1104	273	161	181	1046	103	89	241	1027	360	342	333	792	250	233	138	447	267	393	116	1381	497	296	218	912	1956	132	99	160	3817	28	135	121	939	198	239	239	59	43	90	174
ENSG00000065600.13	420	26	107	61	426	37	46	52	119	29	13	11	317	21	21	31	183	51	75	49	299	45	30	23	242	38	42	26	139	38	25	27	324	942	37	32	56	953	12	39	56	343	72	83	84	11	4	10	38
ENSG00000065609.14	0	0	0	0	0	0	0	0	0	0	0	0	0	0	0	0	0	0	0	0	0	0	0	0	0	0	0	0	2	0	0	0	18	64	10	1	5	0	0	0	0	0	0	0	0	0	0	0	0
ENSG00000065613.15	2286	1270	1826	1325	2753	1906	2509	1916	2051	1146	1223	678	2695	828	637	1575	4192	1757	1608	2411	2114	1195	994	482	1766	1356	1805	755	5455	3676	2247	1623	2224	6882	973	570	1209	6211	174	1021	943	2062	529	706	617	428	234	368	1733
ENSG00000065615.14	680	79	210	142	485	125	102	89	496	112	68	53	742	41	34	75	508	113	186	118	503	118	76	67	711	126	131	69	898	302	138	153	738	1623	73	87	114	1063	27	92	76	621	137	205	197	15	8	22	83
ENSG00000065618.21	5288	703	1167	889	6289	1670	1702	1548	13743	14461	5255	9069	11287	3427	4064	8506	7424	1010	1611	1294	7744	5912	6434	3727	18102	1488	2174	1087	13026	6443	4003	3459	3002	8650	1276	1015	1332	195	6	17	26	123	33	32	16	657	527	827	5933
ENSG00000065621.15	78	128	427	272	1222	106	135	126	35	11	11	9	1789	117	91	199	1617	165	335	128	150	25	19	17	849	124	161	81	202	46	48	23	541	1625	160	119	178	981	10	83	86	2324	356	530	451	54	27	38	325
ENSG00000065665.21	294	8	55	29	246	16	26	23	122	31	17	14	159	21	12	23	128	22	42	22	161	64	52	36	105	26	26	14	114	22	16	9	99	294	28	23	39	1983	19	67	73	260	36	45	57	14	12	13	58
ENSG00000065675.15	63	3	13	16	40	4	4	3	17	4	5	7	192	11	19	35	145	8	17	9	160	95	59	46	100	11	20	10	36	11	6	4	19	49	6	0	5	0	0	0	0	22	11	17	14	1	0	0	16
ENSG00000065717.15	4	14	165	81	86	35	35	21	23	3	0	3	25	28	27	10	199	19	86	24	11	8	8	11	52	11	14	12	208	14	7	1	59	224	4	3	7	447	0	3	3	772	100	160	104	0	0	0	9
ENSG00000065802.12	1078	46	136	92	2068	108	180	146	625	159	50	109	3207	82	90	151	1025	69	143	65	2560	172	154	104	888	63	95	44	772	73	59	44	821	2537	51	48	86	2381	38	99	85	1211	129	146	99	34	23	35	214
ENSG00000065809.13	1252	19	218	150	1179	24	24	15	294	109	65	73	1459	24	29	28	1450	26	145	35	3300	181	130	122	721	32	58	39	522	25	28	15	150	185	34	27	39	2146	102	358	333	948	124	146	163	6	1	8	76
ENSG00000065833.9	2744	148	322	256	1816	143	194	155	5697	115	89	64	966	80	45	117	815	239	234	172	1282	90	76	63	739	309	281	119	1256	356	180	143	1603	3254	168	124	204	3401	33	149	163	1014	224	314	323	35	16	41	84
ENSG00000065882.16	1559	76	429	266	990	131	141	136	453	82	39	58	615	24	56	77	963	86	269	85	1245	153	118	98	1357	64	93	58	362	84	45	33	821	2353	170	121	241	2153	35	155	157	1233	346	378	376	26	17	17	96
ENSG00000065883.16	1418	159	460	282	1514	332	495	409	801	228	250	176	1398	241	251	432	1141	318	398	294	1548	719	482	366	996	337	308	150	1817	516	342	257	1218	4066	420	293	576	5061	74	471	420	925	257	301	312	176	112	164	536
ENSG00000065911.13	3539	78	368	339	5489	174	146	180	4753	143	62	101	4899	78	73	112	5258	108	280	140	4290	205	148	107	2791	98	152	76	1506	90	45	45	3976	7785	258	253	431	4399	67	246	223	6476	472	520	562	16	12	11	347
ENSG00000065923.10	1584	55	440	284	1903	166	248	222	294	13	7	8	2296	134	103	127	969	103	325	111	1724	339	199	145	640	55	85	45	1222	108	74	47	682	2466	135	101	170	4313	33	157	156	1065	388	474	407	78	51	82	120
ENSG00000065970.9	1018	76	432	255	673	147	220	180	489	196	74	136	646	74	91	167	733	152	272	147	472	174	183	115	454	170	166	83	906	240	147	122	678	1896	120	89	154	3414	98	275	291	794	287	381	360	52	41	73	307
ENSG00000065978.19	9719	937	2952	2186	12112	2653	2823	2875	9551	2608	1492	1576	13406	1545	1590	3068	11799	1556	2484	1519	11506	2941	2006	1653	9153	1712	2226	1083	7995	3391	2192	1661	34273	90473	4646	4557	6341	54039	938	2753	2687	11786	2680	3629	3325	1015	742	1099	6925
ENSG00000065989.16	228	22	200	95	67	32	33	22	71	8	2	6	14	0	1	1	96	31	133	39	120	56	76	38	187	14	15	15	120	24	13	11	42	94	13	3	4	55	0	3	1	599	129	188	152	8	6	8	57
ENSG00000066027.12	1268	166	425	331	1023	225	261	278	1620	156	98	113	950	101	73	210	2137	240	355	266	1045	204	140	121	683	204	283	113	1304	516	312	240	1196	2802	123	104	209	2969	40	243	204	1350	253	354	284	124	80	106	410
ENSG00000066032.18	0	0	0	1	0	0	0	0	0	0	0	0	0	0	0	0	0	0	0	0	0	0	0	0	0	0	0	0	0	0	0	0	0	1	0	0	0	0	0	0	0	0	0	1	0	0	0	0	0
ENSG00000066044.15	1711	88	417	290	1675	233	263	280	639	256	95	151	1625	99	107	181	1794	190	329	170	1506	260	209	165	1230	223	256	113	796	168	119	80	2061	4330	182	152	214	5944	107	286	275	2343	352	427	389	84	53	79	488
ENSG00000066056.14	3	0	2	1	2	0	0	1	0	0	0	0	3	1	0	0	0	0	0	0	7	4	0	0	2	0	0	0	0	0	1	1	0	5	0	0	0	6	0	1	0	3	3	2	2	1	0	0	4
ENSG00000066084.13	1125	275	784	468	2063	587	697	631	5638	618	488	465	1336	296	206	533	1112	504	662	424	2026	717	635	321	1637	398	475	187	5245	1387	1055	676	1714	4881	307	185	383	8081	78	437	449	1418	373	393	425	205	131	210	1245
ENSG00000066117.15	752	117	404	287	1796	271	340	336	1452	393	112	239	2666	151	188	322	1385	194	386	149	1603	388	341	311	1189	204	248	133	1427	337	246	170	1853	4810	218	226	317	8177	85	314	315	1737	316	405	386	99	57	95	360
ENSG00000066135.13	491	17	68	59	629	83	118	100	402	30	23	24	408	67	52	87	418	33	75	18	353	139	94	68	202	49	41	15	519	69	48	30	616	2007	89	81	147	2523	20	77	89	560	52	64	72	23	27	32	112
ENSG00000066136.20	700	46	188	136	495	90	119	112	288	123	69	100	652	120	105	229	638	110	149	87	514	123	85	113	422	98	142	64	898	133	118	63	1005	3027	153	103	186	2239	37	186	162	870	141	194	183	76	59	92	302
ENSG00000066185.13	1	0	3	3	10	2	1	2	0	0	0	1	2	0	0	0	0	2	2	0	3	1	0	0	2	0	0	2	4	0	0	0	6	13	0	1	0	3	0	2	0	10	6	4	6	0	0	1	2
ENSG00000066230.12	128	1	18	3	31	2	5	4	73	3	1	5	37	16	8	28	85	24	20	10	72	13	23	18	75	26	17	0	135	7	3	4	7	25	0	1	0	255	8	7	4	104	2	5	7	4	2	3	185
ENSG00000066248.15	48	13	50	32	7	7	2	4	8	32	6	19	11	4	5	18	18	14	22	18	94	35	41	18	59	12	14	6	28	32	20	19	71	266	11	8	17	138	21	45	43	278	44	77	58	13	3	12	210
ENSG00000066279.18	1902	176	503	427	783	816	645	866	763	885	616	515	1739	63	155	343	3755	127	371	299	3086	262	242	108	1489	234	252	203	513	616	358	352	4326	13995	995	568	1469	9255	260	1791	1736	2008	453	531	572	37	30	49	649
ENSG00000066294.15	0	0	0	0	0	0	0	0	0	0	0	0	0	0	0	0	0	0	0	0	0	0	0	0	0	0	0	0	0	0	0	0	0	1	0	0	0	0	0	0	0	0	0	0	0	0	0	0	0
ENSG00000066322.15	2257	205	389	245	1963	431	540	414	1467	333	95	196	1181	229	183	425	1444	530	404	312	1995	276	195	224	1892	662	621	191	2033	527	357	249	2089	5532	112	104	153	7429	38	114	107	1040	261	406	340	187	73	170	649
ENSG00000066336.12	0	0	0	0	1	0	0	0	0	0	0	0	1	0	0	0	0	0	0	0	0	0	0	0	0	0	0	0	0	0	0	0	0	1	0	0	0	2	0	0	0	5	0	0	0	0	0	0	0
ENSG00000066379.15	214	11	20	18	164	20	18	11	139	15	7	9	275	9	12	12	227	25	25	15	199	19	23	17	157	8	24	4	165	24	14	15	219	231	13	12	15	279	6	12	11	131	9	20	17	14	11	25	23
ENSG00000066382.16	0	0	0	0	0	0	2	0	0	0	2	0	0	0	0	0	0	0	0	0	0	18	7	4	0	1	0	0	448	35	51	14	11	70	22	0	21	0	0	0	0	0	0	0	0	29	17	26	155
ENSG00000066405.13	16	1	9	4	8	2	2	0	20	2	5	0	24	3	6	7	0	1	2	2	3	10	6	0	20	1	1	1	3	3	1	0	1	11	4	0	5	70	1	22	17	35	2	5	5	0	0	0	9
ENSG00000066422.5	1026	85	268	218	1078	212	238	227	795	113	91	70	806	87	70	166	704	132	196	141	1020	248	175	88	767	131	135	93	766	272	148	103	1177	2781	253	172	315	2740	79	390	270	755	205	219	200	84	58	85	519
ENSG00000066427.24	691	49	178	131	875	197	219	197	513	127	85	75	1114	118	100	216	514	107	171	135	463	217	153	80	636	117	138	73	521	220	121	95	1141	3498	431	254	507	1491	27	147	79	576	120	129	127	22	31	52	310
ENSG00000066455.13	2271	170	425	362	1592	288	324	296	1082	344	231	198	2282	123	88	194	1180	305	357	321	1355	389	292	173	1358	302	390	162	1650	534	308	253	3946	9844	956	701	1104	4557	54	244	223	774	247	325	335	138	92	131	441
ENSG00000066468.23	381	55	167	102	40	66	61	42	302	154	102	124	637	333	282	563	804	64	93	98	371	340	219	177	275	62	72	46	1505	498	334	274	475	1566	111	58	128	28	0	4	4	434	149	198	175	51	31	30	605
ENSG00000066557.6	372	53	180	132	506	127	105	110	433	162	108	101	773	68	51	142	862	76	149	87	796	153	91	85	474	75	108	47	488	190	119	81	1134	2947	191	148	273	2482	38	192	143	485	109	133	148	17	14	21	104
ENSG00000066583.12	452	48	125	86	239	28	33	28	278	41	17	32	376	28	23	30	555	65	105	48	393	42	34	29	243	55	66	18	322	82	39	25	654	1723	57	54	70	2733	29	113	104	842	109	149	130	25	19	30	137
ENSG00000066629.18	192	60	56	30	4	0	0	0	29	82	39	50	44	8	2	10	159	79	57	57	45	20	11	8	122	66	63	22	405	137	77	62	95	244	22	13	20	1974	23	117	127	49	10	17	14	6	5	9	33
ENSG00000066651.20	747	59	154	135	724	70	60	83	276	54	39	37	791	22	19	51	758	59	109	78	585	96	72	53	531	57	65	40	278	95	39	35	391	1136	84	70	126	1155	16	123	100	690	123	195	170	18	11	11	45
ENSG00000066654.14	1225	92	400	296	786	120	106	127	849	266	191	165	760	86	74	164	754	116	300	135	965	420	275	206	956	171	227	114	1252	377	223	164	2048	5674	472	398	626	2771	71	284	280	1414	277	374	378	76	55	77	306
ENSG00000066697.15	538	34	182	168	407	43	45	49	563	232	168	157	739	57	49	74	313	61	161	54	677	126	103	64	248	35	69	41	371	123	50	44	446	1012	114	90	137	1267	27	147	124	406	117	173	179	40	27	40	79
ENSG00000066735.14	15	7	82	47	4	20	52	27	71	68	7	60	7	0	2	2	32	7	45	9	1	25	33	14	0	1	2	8	77	28	21	15	152	615	19	15	22	2805	71	156	172	354	75	138	89	70	19	39	455
ENSG00000066739.12	1001	136	261	143	1106	316	389	327	1183	223	192	172	1020	164	120	302	811	219	245	231	523	239	155	64	917	257	302	123	1390	508	380	281	4281	12362	1146	600	1443	4358	72	393	376	467	149	205	167	55	31	57	607
ENSG00000066777.9	1937	456	819	559	2567	644	843	772	2380	588	451	384	2554	252	258	508	3682	728	764	758	2776	1042	814	373	2074	577	703	313	4035	992	696	469	3170	10858	849	458	1034	3037	65	387	351	1150	352	451	380	224	163	222	1244
ENSG00000066813.14	0	0	0	0	0	0	0	0	0	0	0	0	0	0	0	0	0	0	0	0	0	0	0	0	0	0	0	0	0	0	0	0	0	0	0	0	0	0	0	0	0	0	0	0	0	0	0	0	0
ENSG00000066827.16	225	31	64	41	281	71	82	85	151	21	20	21	233	37	28	50	227	41	66	55	183	25	40	26	144	33	52	27	225	40	37	25	211	853	57	38	78	736	10	41	42	148	51	51	34	15	20	20	53
ENSG00000066855.16	950	72	203	130	722	84	104	80	1235	115	118	94	1149	84	69	166	1220	118	184	115	1257	308	220	146	624	79	138	61	547	235	135	104	1078	2648	151	114	207	2165	35	118	89	797	121	169	191	114	84	127	321
ENSG00000066923.17	37	9	36	19	93	13	30	17	83	8	1	1	16	7	8	20	54	18	26	3	44	46	18	19	26	11	11	6	49	0	2	3	41	173	21	6	14	343	4	22	24	140	36	62	41	5	1	6	15
ENSG00000066926.12	417	65	224	149	635	76	87	77	1525	32	17	27	231	21	33	63	806	81	165	70	155	41	27	23	267	74	103	50	526	80	50	22	590	1513	32	30	52	3513	26	150	125	1298	179	220	239	34	28	41	61
ENSG00000066933.16	875	149	431	292	1039	401	446	387	1045	222	197	133	829	129	153	367	796	183	322	208	725	319	227	99	568	176	214	118	983	381	244	171	379	1240	187	86	210	3903	44	408	384	701	250	302	286	48	33	50	349
ENSG00000067048.17	0	0	2	0	0	0	0	0	1390	422	360	299	243	126	94	220	0	2	0	0	7	8	2	0	0	0	0	0	0	0	0	0	0	3	0	0	0	9	0	0	0	0	0	0	0	0	0	0	140
ENSG00000067057.18	4715	240	1626	1099	2503	152	230	126	3164	534	225	380	3721	94	86	180	3192	401	1305	336	6415	658	777	525	2998	349	406	191	1532	273	161	148	2374	6974	230	190	352	9175	184	526	479	3136	1117	1399	1309	157	87	137	1585
ENSG00000067064.11	1737	265	452	339	366	151	181	155	651	368	320	213	511	82	42	96	2514	492	469	420	1287	333	251	205	1229	394	489	154	436	465	243	152	2658	3255	135	114	210	4216	94	401	331	939	195	309	358	128	63	94	396
ENSG00000067066.17	3646	390	1543	1057	2773	504	499	607	1610	979	489	772	843	339	227	441	1275	412	1105	404	2433	1696	1088	745	1403	251	369	167	2886	810	611	434	954	2952	523	350	623	3243	55	309	234	975	862	1381	1129	293	225	284	249
ENSG00000067082.15	2011	325	1766	1333	801	187	275	225	2614	813	366	603	1719	218	168	301	678	671	1445	462	1217	610	504	299	859	536	670	304	481	290	173	157	327	784	110	75	108	3971	83	237	216	1547	1137	1559	1631	140	87	130	1250
ENSG00000067113.17	197	21	47	32	97	15	9	10	423	83	39	57	137	22	17	32	134	18	58	24	114	67	46	50	148	34	33	13	436	84	97	54	46	178	14	9	11	1283	14	34	30	159	30	49	36	18	7	11	58
ENSG00000067141.17	230	138	541	314	1117	220	257	200	341	37	15	37	156	131	93	106	708	182	344	184	88	91	77	31	637	152	159	97	732	155	140	78	868	3005	177	136	256	9537	135	463	432	1162	344	391	336	89	53	90	415
ENSG00000067167.8	7339	495	1780	1331	7264	775	752	617	4810	828	756	436	4242	412	242	536	7679	1081	1884	913	6463	1812	1186	844	4313	764	1075	432	11278	1512	645	486	3060	7400	510	369	673	35335	166	948	616	4383	1040	1495	1853	287	243	312	1269
ENSG00000067177.15	581	40	128	78	660	45	59	66	526	110	52	57	974	55	60	108	819	50	106	65	804	84	58	56	827	36	63	28	989	93	89	55	411	966	50	29	67	2966	30	95	107	538	85	141	117	33	15	27	66
ENSG00000067182.8	3291	210	459	294	3614	469	534	496	2888	279	100	228	1562	189	194	291	4079	446	547	355	1943	474	362	285	3859	519	672	228	4408	403	306	212	2695	9262	198	189	251	13039	120	275	283	1586	249	347	284	234	143	274	592
ENSG00000067191.16	292	9	103	45	233	31	66	47	71	11	2	6	148	30	35	56	76	12	59	6	109	48	50	36	222	21	22	13	82	15	12	9	180	452	15	18	31	609	44	136	186	171	55	128	77	2	0	3	37
ENSG00000067208.14	478	82	216	139	643	108	146	111	408	93	68	50	295	53	56	96	384	104	166	113	330	139	89	59	197	77	81	48	645	257	157	119	356	1048	101	64	113	2187	23	159	114	512	143	166	155	25	16	24	45
ENSG00000067221.14	129	9	28	18	99	24	21	26	89	57	17	24	238	29	22	27	139	16	44	19	175	63	56	41	120	14	25	7	179	35	29	9	97	296	4	6	10	797	3	19	18	89	11	23	24	22	6	24	57
ENSG00000067225.18	32352	2801	11308	8291	13056	4176	5326	3824	36715	7735	2645	4711	21342	2951	3264	6919	44143	4780	10999	4526	24189	10551	9534	6973	7967	3686	5415	2363	31184	6416	4591	3414	37239	133075	3510	3426	4564	304813	3922	9514	8754	42167	7686	10398	10254	3520	2820	4615	12443
ENSG00000067248.10	1436	205	386	313	476	143	127	148	1029	406	238	218	1198	125	84	184	1217	289	328	320	1244	319	300	177	744	308	343	148	1656	720	362	316	622	1495	124	109	188	5400	52	425	373	981	207	278	310	82	37	69	328
ENSG00000067334.14	1479	273	536	499	1678	368	324	369	1689	436	301	240	1316	171	149	279	1957	303	390	439	1216	410	217	191	992	261	387	163	1406	950	478	434	2296	5249	517	404	596	6933	100	430	406	1155	360	523	435	140	95	91	239
ENSG00000067365.15	393	17	60	48	239	24	28	21	506	76	39	49	582	44	50	67	311	37	61	29	407	127	85	59	409	52	63	26	363	36	32	25	329	1004	47	43	64	2209	39	185	147	285	57	80	70	42	19	40	131
ENSG00000067369.14	1494	146	567	348	1437	282	301	335	523	180	87	101	1195	129	133	242	1411	153	324	145	861	382	290	156	695	101	133	73	1105	245	207	113	2426	7794	445	349	678	7350	61	433	456	1925	326	419	338	73	51	51	222
ENSG00000067445.21	2	0	8	5	3	0	0	1	0	3	2	4	1	2	0	2	0	0	5	0	0	1	0	0	0	0	0	0	11	0	0	0	125	477	48	31	46	5	0	1	0	6	2	2	6	0	0	0	16
ENSG00000067533.6	628	58	170	106	611	98	87	98	444	73	63	57	990	66	58	139	622	97	139	68	851	195	112	80	398	88	115	55	388	136	96	73	915	2611	131	132	212	3053	54	205	194	662	117	199	179	21	37	40	182
ENSG00000067560.13	4022	668	2424	1833	4094	625	752	661	5992	881	473	635	6153	597	566	1023	5960	1263	2253	996	5360	955	821	737	7080	1191	1618	692	4422	958	636	472	5524	19271	581	590	835	49214	428	1580	1303	8752	1875	2588	2530	469	304	522	1796
ENSG00000067596.12	1806	116	410	250	1940	343	464	365	880	248	129	194	2618	197	154	373	1296	248	330	168	1570	331	288	171	1818	261	328	165	1867	378	277	158	1882	5733	313	220	389	4391	62	326	340	1498	318	327	343	71	27	65	246
ENSG00000067601.8	43	6	6	6	50	14	8	19	23	12	10	2	78	2	4	8	57	5	18	8	26	22	14	9	15	6	6	3	33	7	6	4	24	163	16	4	16	248	1	24	21	30	4	6	11	7	1	5	18
ENSG00000067606.17	327	28	102	67	457	107	126	107	240	38	19	31	275	75	36	90	237	67	91	49	330	95	82	51	169	49	63	30	331	49	41	38	204	796	41	41	47	1107	12	62	66	392	77	92	82	49	26	33	221
ENSG00000067646.12	1	55	49	51	0	0	0	0	166	43	60	26	57	50	23	58	522	101	67	122	0	0	0	0	0	55	63	21	1	0	0	0	0	2	0	0	0	2	0	0	0	0	0	0	0	75	78	71	27
ENSG00000067704.10	3290	287	698	593	2869	392	478	434	2376	438	224	383	3340	243	223	468	4027	407	658	419	2943	437	342	216	3318	465	536	282	3088	663	460	319	4362	13590	477	395	696	17025	154	706	688	3235	568	754	648	204	78	162	840
ENSG00000067715.14	386	112	751	439	1	1	1	1	208	30	17	22	8	2	2	0	134	65	472	97	37	43	39	44	120	38	46	71	10	2	0	3	281	761	86	39	114	81	0	3	3	2713	458	571	619	15	12	15	53
ENSG00000067798.16	133	45	93	77	13	0	2	1	96	34	19	25	92	22	15	49	87	104	74	70	204	24	20	4	111	100	90	51	0	6	2	0	87	95	28	26	23	197	1	7	10	289	87	128	169	2	1	5	1
ENSG00000067829.19	608	78	213	162	619	102	152	89	438	110	63	76	490	130	108	211	1017	275	312	153	745	210	167	129	931	240	298	99	769	122	108	69	397	982	39	48	77	1712	42	117	114	632	177	281	269	174	137	178	125
ENSG00000067836.13	253	4	22	9	184	15	29	16	88	11	3	4	79	20	19	19	151	10	13	8	188	55	49	49	103	17	16	6	392	17	13	11	219	493	12	9	14	953	12	10	18	181	6	21	10	20	15	27	35
ENSG00000067840.12	0	1	9	2	1	0	0	0	7	1	1	1	1	0	0	0	0	3	6	2	2	0	1	1	12	3	2	3	1	2	0	0	11	30	3	2	4	270	10	22	15	9	6	12	5	1	0	0	18
ENSG00000067842.17	1	0	0	1	0	0	3	3	0	0	0	0	0	0	1	0	1	0	0	0	0	0	0	0	5	0	1	0	1	0	0	1	0	1	0	0	0	1	0	2	1	0	0	0	0	1	0	0	1
ENSG00000067900.8	950	313	1023	799	1778	527	607	600	1238	529	329	310	1680	183	160	359	1898	313	655	411	962	390	320	138	701	293	296	174	2295	1070	672	487	2049	6808	528	384	759	11069	174	957	816	1996	606	791	703	117	75	119	469
ENSG00000067955.15	763	135	479	370	1247	268	282	271	654	274	149	168	1125	102	77	162	1802	235	414	212	1454	340	241	203	927	226	314	130	938	253	138	121	2226	6569	317	283	435	11054	233	990	795	1800	398	559	505	64	52	76	658
ENSG00000067992.16	358	65	365	286	544	126	152	154	421	165	171	119	184	230	248	397	82	35	240	68	49	248	147	66	3	33	18	24	1124	335	233	186	1117	2883	231	108	233	3081	166	791	765	413	252	256	254	30	13	28	132
ENSG00000068001.14	174	38	139	94	334	43	37	49	350	25	5	15	183	26	31	39	240	54	126	40	250	55	47	39	638	72	81	28	241	46	24	25	266	457	4	5	14	1337	15	22	17	794	128	178	144	17	9	21	77
ENSG00000068024.17	359	29	127	75	388	46	86	53	323	66	52	56	352	65	62	119	317	66	94	46	249	40	37	23	255	62	59	26	234	62	53	45	369	1161	53	54	94	1752	24	109	112	751	78	138	105	34	29	38	299
ENSG00000068028.17	178	22	85	66	478	63	65	52	155	50	23	37	767	48	23	90	225	40	93	23	323	70	60	62	299	29	49	19	128	24	14	17	195	563	18	18	24	4317	33	131	120	617	85	124	106	22	15	19	218
ENSG00000068078.20	883	56	175	108	275	242	391	273	600	221	54	175	10	271	180	382	1250	200	158	146	386	466	327	252	659	440	438	128	4441	825	553	450	2282	10624	141	98	222	532	3	3	7	1340	146	179	135	357	171	344	1034
ENSG00000068079.8	2788	30	245	157	486	85	68	80	129	71	13	71	227	30	38	54	259	47	187	56	461	384	242	235	318	35	62	34	973	66	63	52	325	855	42	35	53	1551	17	46	54	376	134	282	206	39	17	36	6
ENSG00000068097.15	701	56	275	179	1228	101	125	134	692	60	20	34	356	47	32	53	859	108	210	100	666	151	119	109	853	102	125	63	667	118	87	72	539	1553	87	107	138	1281	29	128	127	1062	196	260	222	39	21	33	116
ENSG00000068120.15	2867	117	294	205	2716	243	353	272	1312	250	82	178	2748	215	199	362	2083	228	258	178	2405	371	279	235	1126	246	277	111	2962	427	322	204	3188	7581	217	248	338	3867	55	188	156	1721	247	350	287	166	79	155	387
ENSG00000068137.15	805	49	195	108	810	93	187	111	285	36	11	39	306	108	98	136	621	132	134	95	417	123	110	101	1007	152	165	51	1226	76	72	54	613	2536	22	16	30	2229	34	45	42	1061	127	229	110	82	46	73	194
ENSG00000068305.17	960	183	535	339	1424	419	546	409	932	286	268	203	729	304	158	455	881	433	462	363	588	435	403	239	655	347	383	149	1139	427	231	176	1205	3314	351	250	480	4293	153	795	765	911	336	466	437	96	69	106	525
ENSG00000068308.14	1248	102	279	176	1190	176	281	246	740	101	54	82	1157	194	160	306	661	200	266	168	761	267	225	158	697	182	219	81	1185	244	160	126	1300	4223	249	190	284	6201	114	341	303	916	212	297	230	85	57	78	224
ENSG00000068323.17	1694	99	267	161	1261	201	248	238	1137	110	34	61	1309	210	194	348	689	203	228	170	691	215	176	133	711	191	226	80	1562	390	282	164	1658	4674	158	138	209	12601	110	324	287	703	108	143	133	91	56	102	245
ENSG00000068354.16	346	23	83	59	346	66	99	80	246	29	5	19	343	56	59	90	165	47	69	34	177	60	46	64	138	44	45	22	255	73	59	34	275	643	33	24	34	1409	11	47	44	207	62	77	67	24	13	21	126
ENSG00000068366.20	1152	116	622	472	1272	164	146	142	1353	631	359	399	1781	237	254	441	1352	156	475	186	1980	651	440	258	1740	127	212	145	806	403	187	158	931	1893	137	97	173	9704	156	553	408	1971	424	505	684	45	37	59	236
ENSG00000068383.19	529	26	79	67	337	63	94	68	302	53	28	33	353	22	23	72	461	49	87	52	303	85	69	49	157	46	72	33	271	47	37	26	312	812	31	20	46	1454	22	58	65	215	42	52	33	40	20	36	212
ENSG00000068394.11	749	23	94	67	502	70	74	59	365	42	30	18	936	38	48	85	452	70	80	43	381	93	53	44	276	57	77	21	480	61	44	33	639	1838	91	74	119	2253	31	115	100	420	52	88	71	35	19	25	83
ENSG00000068400.13	1137	58	254	172	1610	174	241	192	561	55	38	30	881	218	186	272	704	112	203	90	622	260	190	141	496	98	127	40	1285	170	127	78	1349	6141	264	232	389	7922	117	411	372	1075	165	280	213	105	56	94	279
ENSG00000068438.15	1268	78	218	192	1794	152	165	144	1160	143	54	91	2006	124	119	225	684	116	225	92	898	205	163	125	480	94	112	59	692	202	147	114	1488	2712	133	125	195	4539	66	188	144	728	160	233	199	64	32	69	167
ENSG00000068489.13	1104	95	269	203	382	90	81	96	796	235	109	169	1233	32	94	221	4200	90	241	138	2904	252	202	161	1813	123	181	160	462	305	235	157	2499	6322	217	256	320	4060	123	288	267	1779	252	315	300	49	48	50	430
ENSG00000068615.19	6	15	69	52	1	0	0	0	30	52	23	31	0	1	2	1	35	13	37	18	0	1	2	0	1	5	6	6	135	89	45	46	49	134	10	4	8	158	8	18	16	165	32	51	47	1	0	0	81
ENSG00000068650.18	1721	175	820	524	2199	422	605	466	1017	133	67	99	1343	257	194	418	1287	234	606	263	1728	299	208	118	1570	250	278	182	2131	205	146	114	1330	5057	199	99	217	6125	42	228	189	2029	577	699	651	62	34	74	580
ENSG00000068654.16	1651	161	643	351	1948	332	408	459	1226	237	108	178	1954	239	234	510	1912	289	440	231	1422	382	309	201	1021	269	326	177	1103	389	298	228	3485	10669	470	401	632	6969	57	186	163	1815	453	531	413	67	53	79	620
ENSG00000068697.7	4855	446	795	606	3086	703	685	619	2463	805	402	585	4235	458	404	844	4064	767	912	588	2177	1048	784	660	3508	796	960	303	7241	1527	1096	676	1544	6556	199	152	196	41543	198	625	498	2336	451	712	725	202	121	230	1396
ENSG00000068724.17	2370	45	217	144	1435	154	204	155	666	114	28	85	1962	109	113	145	1292	78	200	57	1465	292	263	187	535	62	81	42	1208	115	102	46	647	2445	71	39	86	9966	15	118	88	738	187	221	191	36	15	48	288
ENSG00000068745.15	729	97	409	253	680	132	168	135	1379	87	44	73	679	211	198	278	928	188	283	150	666	370	262	211	737	197	213	101	1097	192	104	88	849	2951	160	112	223	10976	100	323	263	1959	279	369	321	90	56	82	325
ENSG00000068781.21	0	0	0	0	0	0	0	0	0	0	0	0	0	0	0	0	0	0	0	1	0	0	0	0	0	0	0	0	0	0	0	0	0	0	0	0	0	0	0	0	0	0	1	0	0	0	0	1	0
ENSG00000068784.13	348	40	167	121	244	67	72	62	111	78	57	61	609	34	36	89	424	42	123	64	291	84	53	45	250	51	59	30	242	102	82	56	386	909	79	89	140	1521	17	153	121	402	86	135	148	11	10	16	53
ENSG00000068796.19	1406	110	334	226	896	97	118	117	874	238	175	148	1693	94	65	180	1462	161	279	174	1871	291	227	178	1543	152	227	125	1536	544	327	244	1509	3599	224	175	300	4328	83	343	312	1134	200	280	252	61	33	58	411
ENSG00000068831.19	49	3	21	13	4	1	0	0	0	3	0	5	143	2	2	4	17	6	17	1	43	19	18	12	161	9	15	1	26	4	2	1	28	62	2	5	7	8	0	0	0	177	21	25	13	0	0	0	10
ENSG00000068878.15	2525	391	913	599	2733	682	750	696	1813	622	353	429	2741	359	311	706	2900	548	831	553	2198	873	805	350	1732	579	760	342	2558	1022	637	479	2220	5749	454	369	594	6020	85	541	472	1772	496	670	634	123	88	132	968
ENSG00000068885.15	314	31	104	74	540	79	88	111	224	63	66	25	385	58	48	75	613	44	68	58	523	177	86	57	526	67	85	37	927	152	82	62	667	1820	125	93	186	1410	40	203	175	582	82	95	97	43	36	50	169
ENSG00000068903.20	485	41	99	63	756	126	171	137	1381	137	43	85	478	71	69	167	307	108	132	82	345	117	111	88	466	122	155	47	1437	314	247	148	482	1248	39	24	42	3663	25	64	62	225	46	75	49	58	18	52	225
ENSG00000068912.14	1499	130	382	254	1944	250	256	251	845	119	87	79	1448	106	82	167	1398	191	300	205	1244	276	167	160	1475	189	260	114	1360	224	157	98	1541	3850	208	171	287	4235	42	196	180	1136	237	337	303	50	22	39	116
ENSG00000068971.14	404	30	144	100	1101	103	172	127	390	67	27	43	333	82	49	87	83	78	177	58	329	114	123	71	634	131	147	55	342	79	56	40	62	227	12	7	15	2237	17	36	35	253	79	94	118	40	24	28	114
ENSG00000068976.14	8	1	3	2	15	0	0	0	1	4	0	1	13	0	0	0	5	1	3	0	5	4	2	3	22	2	1	0	3	2	0	1	20	82	4	4	1	53	1	6	7	18	8	5	3	0	0	0	4
ENSG00000068985.5	0	0	0	0	0	0	0	0	0	0	0	0	0	0	0	0	0	0	0	0	0	0	0	0	0	0	0	0	0	0	0	0	0	0	0	0	0	1	0	0	0	0	0	0	0	1	0	0	0
ENSG00000069011.16	809	172	279	182	432	351	519	370	1744	196	42	159	407	144	100	259	869	503	300	448	470	179	197	178	708	549	714	184	905	169	103	108	638	1855	31	23	30	6796	49	105	105	260	70	94	49	546	224	462	803
ENSG00000069018.19	0	0	0	0	1	0	0	0	0	0	0	1	0	0	0	0	0	0	0	1	0	0	0	0	0	0	0	0	2	0	0	0	3	15	2	1	1	1	0	0	0	0	0	1	0	0	0	0	0
ENSG00000069020.18	1199	499	518	309	885	283	476	377	1824	258	226	204	1063	531	333	717	1251	1221	753	890	1425	630	706	347	1382	1062	1211	359	2375	765	537	357	517	2142	189	116	280	666	39	220	123	109	68	79	58	535	278	439	808
ENSG00000069122.19	1	0	0	0	0	1	0	0	0	0	0	0	3	0	0	0	0	2	0	1	8	7	0	4	3	0	7	2	15	4	1	0	7	8	1	0	0	0	0	0	0	0	0	0	0	1	0	0	0
ENSG00000069188.17	0	6	15	7	1	0	0	0	1610	101	70	49	0	49	55	88	6	15	39	16	1	178	280	99	297	40	71	38	21	95	64	47	24	118	24	9	37	5	0	0	1	1	0	2	2	22	16	23	187
ENSG00000069206.15	0	0	0	0	0	0	0	0	0	0	1	0	0	0	0	0	0	0	0	0	0	0	0	0	0	0	0	0	0	0	0	0	0	0	0	0	0	0	0	0	0	0	0	0	0	0	0	0	1
ENSG00000069248.12	1385	128	310	218	1513	214	218	234	1049	204	138	176	1580	113	101	169	1933	161	267	183	1515	253	173	128	1185	159	218	86	1733	370	253	187	1949	5054	263	185	349	6416	72	379	375	1553	210	261	253	82	46	69	308
ENSG00000069275.13	7848	673	2390	1766	6759	1183	1173	1363	5102	1821	919	1044	9042	446	483	915	14012	836	1891	1109	10941	1963	1364	1002	8389	887	1295	681	7785	2024	1135	926	14045	42443	2411	2128	3430	43703	449	1677	1577	10653	1582	2194	2234	506	366	473	2567
ENSG00000069329.18	6269	494	1153	1017	4046	624	633	635	2492	1421	803	913	5513	313	297	548	6041	710	1183	865	5143	1022	747	548	5084	901	1068	479	4189	1394	885	666	4666	12211	677	555	910	12088	213	781	817	3632	754	1100	1043	196	121	179	1133
ENSG00000069345.12	3437	218	413	305	1813	229	245	237	1756	369	203	232	2068	144	140	260	2305	418	441	363	2195	594	397	284	3436	457	551	243	2935	600	378	278	3096	8025	379	331	520	7808	66	277	226	1642	251	412	320	117	94	124	426
ENSG00000069399.15	604	37	110	59	758	75	94	80	265	100	13	89	505	80	71	82	356	107	105	73	362	64	64	41	598	93	156	50	439	38	24	15	814	2197	16	19	23	5399	65	128	126	344	50	75	35	96	40	65	68
ENSG00000069424.15	549	15	66	44	569	43	63	45	351	2	1	6	219	14	15	26	57	7	45	10	286	34	18	21	302	12	9	7	150	11	6	4	263	721	18	10	22	990	7	31	41	541	62	87	51	0	0	1	77
ENSG00000069431.11	7	0	0	0	0	0	0	0	7	11	1	5	0	0	0	0	0	1	2	1	0	0	0	0	10	1	3	1	0	0	1	0	1	1	4	1	2	161	0	0	0	0	1	0	0	1	0	0	1
ENSG00000069482.7	57	20	43	30	21	0	0	0	0	10	2	6	0	1	0	0	105	9	33	12	111	2	5	5	48	6	8	6	1	7	0	1	885	1735	90	94	100	210	5	13	14	237	46	75	69	0	0	0	10
ENSG00000069493.15	196	7	34	28	153	20	26	19	136	11	8	6	96	36	24	43	95	5	29	7	113	115	58	42	46	4	2	4	151	34	24	15	133	380	75	29	116	532	28	141	130	76	26	20	33	14	18	33	62
ENSG00000069509.6	464	33	74	57	256	58	27	52	159	19	14	14	259	15	15	34	227	26	56	39	149	38	18	22	82	19	48	13	510	144	58	69	232	753	33	22	54	3493	31	106	91	338	49	84	67	11	10	10	34
ENSG00000069535.14	0	22	109	72	0	0	0	0	0	0	0	0	0	0	0	0	14	11	60	10	4	0	3	0	1	0	6	6	0	2	2	0	7	16	9	3	5	6781	45	139	137	358	64	101	101	0	0	0	3
ENSG00000069667.16	145	148	106	76	25	13	23	1	137	160	216	93	37	26	19	40	78	301	170	233	34	21	29	9	184	236	180	71	257	433	146	148	75	272	73	27	107	107	15	123	102	10	6	2	1	6	7	23	221
ENSG00000069696.7	7	0	2	1	29	0	3	2	25	6	4	7	12	3	4	4	3	1	4	0	17	6	3	5	12	0	0	1	8	0	0	0	10	35	5	1	4	80	6	8	10	31	0	4	5	2	1	2	33
ENSG00000069702.11	171	15	41	30	1	0	0	0	181	5	5	11	8	8	4	11	41	46	44	28	12	23	8	7	503	31	40	8	108	27	11	20	39	155	18	3	11	1279	5	76	81	203	20	22	21	0	2	0	3
ENSG00000069764.10	3	0	1	0	3	0	1	0	1	0	1	0	0	0	0	1	1	1	2	0	2	4	1	1	9	0	1	0	15	0	1	0	6	3	0	0	2	6	1	4	5	3	0	2	2	1	0	0	1
ENSG00000069812.11	2062	75	139	103	2212	145	198	129	2860	111	43	82	563	669	279	713	1005	191	216	144	885	489	425	294	589	178	239	52	1448	298	259	166	18	256	8	2	6	263	1	6	6	239	69	125	89	134	132	186	504
ENSG00000069849.11	4395	1197	1195	778	2605	745	730	813	4171	1216	774	999	2125	1153	978	2154	4603	1673	1427	1965	2903	2537	2037	1418	4586	1765	2064	772	14508	4092	2807	1821	3860	11813	478	344	577	29560	459	1328	1256	3191	300	437	363	1916	1681	2430	7808
ENSG00000069869.16	1855	100	196	145	2407	199	191	178	558	370	194	235	1948	151	141	271	1867	161	221	204	974	210	179	103	1511	192	205	82	1224	328	232	162	836	2270	142	103	233	3477	37	205	175	468	64	85	78	47	41	35	186
ENSG00000069943.10	208	18	73	48	389	58	41	45	103	25	22	25	206	24	17	49	293	27	80	34	132	71	45	39	181	37	51	26	414	74	47	45	286	746	50	27	67	783	9	53	50	268	53	69	84	13	5	11	49
ENSG00000069956.12	2926	506	869	669	3357	661	757	617	2852	781	566	500	2235	335	226	570	2920	950	860	881	1389	479	370	221	1878	872	1068	388	3184	2113	1296	896	2271	6148	580	435	773	7756	85	408	299	2134	574	736	762	288	207	276	1050
ENSG00000069966.19	766	26	95	64	557	69	70	64	180	81	50	62	543	67	65	107	351	51	105	43	371	84	79	48	271	46	63	19	476	108	86	61	365	1182	52	19	56	3083	23	85	84	551	70	119	82	15	13	8	137
ENSG00000069974.16	445	31	120	78	453	80	96	76	372	64	47	40	594	39	23	59	402	83	132	63	308	113	91	67	470	127	135	66	226	154	66	50	234	595	43	37	73	2701	47	186	123	175	62	73	87	34	33	35	195
ENSG00000069998.12	1064	37	130	95	708	61	81	73	672	57	18	41	1503	87	74	135	632	55	135	49	780	104	119	90	599	62	89	40	701	118	70	60	600	1505	31	30	48	3100	55	139	129	1095	138	191	158	34	18	28	188
ENSG00000070010.19	1476	83	197	144	1272	136	199	138	946	65	41	61	1700	100	105	199	1072	158	195	160	927	261	204	140	591	141	168	67	913	227	135	122	788	2188	110	95	126	4921	81	314	276	969	138	232	181	65	35	54	154
ENSG00000070018.9	1086	117	411	242	1267	275	337	306	1094	105	62	59	620	92	106	170	850	179	309	167	565	214	138	47	910	195	247	115	8	1	1	0	1531	5001	212	154	316	4225	76	326	306	1229	281	324	331	37	23	41	352
ENSG00000070019.5	11	1	0	0	12	6	6	4	67	1	10	3	0	0	0	0	0	0	2	0	0	0	0	0	3	4	2	0	11	8	4	4	5	31	18	8	20	32	0	13	9	0	0	0	0	2	1	0	5
ENSG00000070031.4	1	0	0	1	8	0	1	0	10	1	0	0	3	0	0	0	0	1	0	0	2	1	0	2	5	0	1	0	2	0	0	0	2	3	0	0	0	11	0	0	0	1	1	0	1	0	0	0	6
ENSG00000070047.13	1012	89	539	327	564	135	205	158	593	249	100	151	1141	299	287	431	684	180	358	163	1224	550	417	336	889	213	268	120	1371	353	274	205	1130	4175	167	168	231	6637	105	347	324	1291	369	543	358	172	87	164	489
ENSG00000070061.16	2338	97	348	249	2342	224	274	290	2017	516	381	483	2293	134	161	351	1043	136	248	121	2629	518	418	269	1748	174	211	111	1720	397	296	183	1243	3031	226	147	275	6092	83	403	339	1676	279	296	248	72	39	60	304
ENSG00000070081.17	977	127	353	257	169	68	110	110	441	227	160	110	534	100	71	134	671	180	276	244	642	226	139	135	1316	262	329	143	1001	477	305	199	574	1403	138	100	198	5658	186	864	728	767	201	315	234	141	93	110	203
ENSG00000070087.14	3394	137	510	423	2701	399	413	422	5052	336	126	164	261	36	33	50	4254	306	603	240	324	105	40	36	3362	247	395	175	4656	606	334	270	2568	4866	162	158	274	4599	91	289	273	2394	336	569	572	102	74	124	1411
ENSG00000070159.14	2282	141	372	234	1962	219	351	231	1349	260	142	188	1899	213	171	326	967	234	300	235	2202	434	337	240	1348	236	264	126	1548	334	241	183	630	1901	119	79	163	1372	33	161	123	1152	184	255	231	81	48	61	291
ENSG00000070182.21	45	15	70	30	4	5	5	2	20	6	5	3	13	10	4	12	30	9	41	14	15	40	28	21	40	3	6	8	60	12	3	5	25	188	15	21	28	48	1	16	10	147	35	43	36	5	2	2	24
ENSG00000070190.13	1000	78	214	113	827	100	142	139	1323	33	55	25	545	67	62	65	626	146	233	117	858	207	133	96	456	157	236	92	572	68	42	38	150	428	32	30	56	398	2	4	3	2	15	33	41	94	62	84	52
ENSG00000070193.5	0	0	0	0	0	0	0	0	0	0	0	0	0	1	0	0	0	0	0	0	0	0	0	0	0	0	0	0	0	0	0	0	0	0	0	0	0	0	0	0	0	0	0	0	0	0	0	0	0
ENSG00000070214.16	4874	259	782	571	2411	520	508	494	3376	1201	1105	838	1838	273	290	594	1772	393	582	395	3435	1303	973	645	1665	506	561	266	5418	2276	1269	918	2019	4535	356	250	450	6820	68	438	351	2409	543	705	674	162	113	179	1582
ENSG00000070269.14	236	19	94	67	1114	120	156	118	474	42	35	38	507	49	46	71	331	37	75	42	467	127	107	53	319	32	61	20	600	132	78	60	372	1196	113	59	134	1184	12	54	54	348	69	80	73	26	14	31	95
ENSG00000070366.14	598	79	254	145	337	79	127	101	608	104	78	92	828	112	98	190	473	114	168	89	650	221	169	99	291	106	80	53	581	142	133	84	412	1402	127	91	160	3061	39	243	251	614	139	159	137	19	12	25	106
ENSG00000070367.16	1678	265	589	566	1772	434	479	438	1912	391	281	213	1767	204	181	359	2166	413	622	408	1846	494	363	199	1343	413	493	219	1628	771	378	291	2982	7227	454	288	600	7587	81	385	292	1673	371	442	526	122	86	124	781
ENSG00000070371.16	214	16	66	47	236	45	54	47	576	29	13	22	186	51	34	93	120	37	57	36	178	100	102	54	140	35	37	19	42	58	31	32	38	178	4	12	11	1927	20	71	96	229	33	61	28	6	2	8	70
ENSG00000070388.11	4	0	2	0	4	1	3	0	0	0	0	0	2	1	2	0	1	1	4	1	1	1	0	0	4	6	2	0	0	0	1	2	3	7	1	0	0	46	1	1	4	14	2	2	5	0	0	0	1
ENSG00000070404.10	1025	42	232	185	207	14	19	5	659	314	48	242	133	28	30	41	292	41	189	67	225	215	246	236	409	49	57	28	669	109	64	60	107	460	8	7	5	26634	132	247	223	711	260	422	278	46	26	50	366
ENSG00000070413.20	3985	183	615	377	3707	561	763	685	1842	318	79	225	1832	303	353	479	1922	373	552	321	1279	540	501	376	1473	375	447	154	3282	375	327	243	1383	5483	88	74	124	13911	73	189	154	1503	394	562	460	149	83	161	720
ENSG00000070423.18	1104	84	269	175	1106	207	239	217	543	248	61	144	566	80	74	118	637	176	234	105	550	122	128	90	647	135	196	98	673	190	145	114	712	1658	48	61	72	2163	49	92	101	826	230	366	273	77	52	90	286
ENSG00000070444.15	668	66	147	92	403	66	80	58	392	65	33	58	416	104	90	163	486	88	159	98	551	166	134	105	500	89	99	37	524	67	61	36	458	1375	62	55	73	1495	34	72	90	404	80	136	100	51	28	33	176
ENSG00000070476.15	821	74	230	148	953	127	188	136	494	99	51	84	1060	116	96	210	1008	136	202	119	1110	296	264	174	379	119	159	40	882	163	132	97	675	2000	92	74	120	2251	35	148	161	613	140	213	147	146	91	162	552
ENSG00000070495.15	493	62	228	159	479	59	96	43	457	78	39	66	212	29	23	39	691	83	183	75	407	87	86	74	548	83	103	38	520	94	70	56	612	1715	78	48	98	2626	59	179	176	612	177	227	218	53	29	59	90
ENSG00000070501.12	363	31	109	91	636	47	80	87	410	58	24	36	523	19	16	44	277	32	87	42	439	83	54	39	239	48	60	22	308	80	52	46	835	1962	114	92	168	1139	22	87	98	484	86	139	120	14	15	17	154
ENSG00000070526.15	54	79	83	45	117	192	307	252	58	0	0	1	0	25	10	14	400	170	158	120	10	1	5	5	80	168	206	93	335	27	25	11	52	293	2	2	4	2	0	0	1	4	1	1	1	89	30	49	11
ENSG00000070540.13	535	43	145	116	713	85	115	70	497	9	19	7	192	35	21	39	93	66	173	42	344	67	60	46	271	53	68	17	342	161	99	68	61	183	3	2	12	1074	5	21	35	486	150	223	195	23	9	22	101
ENSG00000070601.10	3	21	20	13	1	5	8	1	2	0	0	0	0	7	7	17	2	35	11	38	0	2	0	0	3	42	22	11	17	44	36	16	3	6	1	1	1	7	0	0	0	14	8	10	8	1	1	0	3
ENSG00000070610.14	877	196	278	160	2391	259	406	355	1280	65	33	51	1310	243	165	360	1167	321	253	299	1351	396	305	255	742	301	273	72	1093	160	134	92	732	2466	85	60	108	3413	35	116	129	1409	159	303	184	50	28	51	233
ENSG00000070614.15	4338	392	725	423	2207	460	602	532	8722	801	209	519	3159	472	346	658	4207	923	855	687	4551	1671	1703	1092	3113	846	1019	344	5555	953	776	588	2119	7309	195	176	256	11946	50	125	123	1219	355	456	372	311	143	297	1662
ENSG00000070669.17	47	0	8	2	298	1	2	2	147	1	2	0	105	1	1	5	103	2	3	0	149	3	1	2	51	1	1	0	72	0	1	1	67	195	2	5	12	33	0	6	5	134	9	8	9	1	0	2	6
ENSG00000070718.12	385	38	162	108	1730	123	113	139	704	48	39	54	1008	28	18	72	847	53	114	41	489	62	42	34	256	39	42	24	332	99	63	50	1640	3157	212	181	284	2173	49	196	153	936	118	197	149	28	18	24	239
ENSG00000070729.14	37	14	9	4	35	1	3	4	3	160	56	107	11	9	6	7	3	27	9	37	44	31	22	16	96	23	30	7	10	14	7	7	38	78	1	3	9	1173	9	24	24	0	0	1	0	5	3	6	34
ENSG00000070731.11	163	27	75	43	229	63	58	53	522	30	11	21	36	16	19	45	694	55	95	61	270	62	51	26	527	38	42	18	465	44	32	24	65	368	8	6	13	412	4	7	11	52	13	15	12	11	1	21	111
ENSG00000070748.19	0	0	0	0	0	0	0	0	0	1	0	2	0	3	0	6	0	0	0	0	0	0	0	0	1	0	0	0	0	1	1	1	0	0	0	0	0	0	0	0	0	1	0	0	0	0	0	0	6
ENSG00000070756.17	16305	6187	17067	11863	26287	4564	5792	4926	25292	6198	3909	4394	39979	5224	4077	7969	58899	12294	15665	11180	30516	6681	5774	3971	31466	10226	12283	5195	23758	10346	7450	4915	41693	100592	8114	7357	11880	42397	867	2681	2358	36185	13423	13530	14133	4504	2751	4380	20180
ENSG00000070759.17	100	9	26	12	138	32	48	36	89	20	9	5	51	29	24	48	115	31	39	21	56	8	9	9	178	41	34	13	188	23	22	14	82	332	15	12	27	477	4	23	29	97	26	26	27	5	3	5	40
ENSG00000070761.8	671	42	111	96	486	62	76	86	355	112	67	94	766	30	35	60	904	92	120	56	554	107	77	78	623	84	107	46	382	78	49	24	1042	2285	122	107	185	4052	79	232	209	625	103	136	133	41	27	43	118
ENSG00000070770.10	1237	323	363	293	1090	186	240	229	774	325	223	270	1494	120	127	233	1523	461	352	410	1183	287	226	151	2077	345	374	172	954	373	222	187	1401	3440	336	284	455	4771	93	609	570	825	270	308	266	55	37	52	541
ENSG00000070778.13	351	65	192	138	417	121	159	160	683	100	48	66	538	79	51	101	273	98	148	93	246	125	114	64	122	67	76	51	534	192	89	75	271	796	59	35	72	2143	31	118	87	263	98	108	120	35	33	44	262
ENSG00000070785.17	465	19	68	57	355	52	50	42	439	88	73	48	389	32	32	65	331	28	52	32	437	97	49	48	364	50	79	24	361	129	76	59	655	1777	93	69	134	3914	37	184	191	226	30	51	55	29	21	38	126
ENSG00000070808.16	47	1	1	1	46	1	2	2	920	0	2	3	43	5	4	14	12	2	5	2	89	69	75	68	27	1	3	0	300	7	5	8	7	53	2	1	2	85	0	0	0	0	0	0	1	11	10	11	44
ENSG00000070814.22	1733	99	505	315	1331	120	148	148	1199	590	202	377	5889	176	230	380	3943	246	466	213	5402	685	634	488	2426	294	356	215	869	381	323	262	3772	9607	417	501	533	7097	196	526	497	1997	404	547	439	176	99	157	676
ENSG00000070831.17	5068	571	1556	1268	4577	871	995	848	4523	1206	891	770	3076	538	516	1033	4006	849	1402	830	4803	1318	980	813	1914	619	935	328	7998	1873	1094	775	3465	11238	527	424	656	28262	259	1280	1199	4571	980	1551	1495	452	348	514	1303
ENSG00000070882.13	2034	129	700	479	2707	322	449	382	971	253	199	200	3164	208	195	333	1436	152	511	179	2681	707	500	406	868	109	140	101	1387	236	185	101	691	1496	162	135	236	6495	53	267	205	2467	624	745	692	235	128	199	683
ENSG00000070886.12	0	0	7	3	5	0	0	0	0	3	1	3	0	0	0	0	0	0	4	0	0	0	0	0	1	0	0	1	1	0	0	1	3	7	2	1	0	0	0	0	0	9	3	5	5	0	0	0	0
ENSG00000070915.10	0	0	0	0	1	0	0	0	0	0	0	0	1	0	0	0	1	0	0	0	1	7	0	0	0	0	0	0	7	0	0	0	0	0	1	0	1	127	244	1669	2855	1	0	0	0	0	0	0	0
ENSG00000070950.10	237	58	157	147	327	35	47	44	194	113	56	68	785	62	57	123	763	49	147	88	482	88	47	34	464	58	95	48	116	78	39	37	711	1557	147	95	209	1685	43	239	198	467	85	160	133	25	11	24	119
ENSG00000070961.16	1274	154	516	455	1451	408	424	474	586	258	120	169	2236	116	103	197	1449	207	373	265	1259	319	243	137	1053	204	267	151	693	498	292	194	1040	2345	296	195	310	10022	312	1622	1246	1903	443	526	475	56	46	80	268
ENSG00000070985.13	0	0	3	0	1	0	0	0	0	0	0	0	1	0	0	0	1	0	0	0	0	2	0	0	0	1	0	0	0	0	0	0	0	0	0	0	0	2	0	0	0	2	0	2	2	0	0	0	0
ENSG00000071051.14	962	70	245	127	701	207	245	216	535	121	50	104	555	134	158	230	506	127	166	120	446	245	203	152	310	110	143	63	1347	233	142	88	263	1095	28	24	29	1807	9	15	16	476	135	173	155	167	85	154	549
ENSG00000071054.16	2731	570	1605	1049	3205	569	741	536	1495	1130	595	676	3419	725	637	1099	3387	946	1300	884	6441	1608	1896	1193	2021	745	1031	426	1455	741	475	377	1887	6114	471	499	686	16310	182	711	704	2528	729	888	910	294	169	294	1456
ENSG00000071073.13	380	29	131	81	528	33	49	38	24	19	10	13	393	48	41	31	274	45	76	40	253	41	7	2	13	18	32	15	315	53	35	22	135	681	21	9	24	1822	5	42	31	309	64	122	81	5	2	2	32
ENSG00000071082.11	11188	603	1358	1327	14047	846	661	672	12993	795	395	521	11388	735	593	1119	15835	1080	984	1131	9183	988	597	534	19516	920	1210	518	10347	1740	914	750	8507	29241	381	340	678	31261	194	365	374	9787	1365	2437	1316	257	256	327	1771
ENSG00000071127.17	5461	421	1508	1033	5969	889	993	867	4647	1032	467	703	4493	721	714	1203	3362	744	1212	571	6850	1526	1180	802	3141	635	842	360	6249	1053	679	530	6173	14763	534	449	688	30639	196	593	523	5444	1035	1305	1191	633	348	601	1252
ENSG00000071189.21	1625	212	470	327	1443	422	358	460	1378	173	198	109	1656	161	145	314	1500	288	427	355	1447	577	332	232	1169	352	396	165	1648	688	360	284	1074	2891	208	119	341	2971	38	273	249	1102	222	278	292	105	70	107	450
ENSG00000071203.9	0	0	0	0	0	0	0	0	0	0	0	0	0	0	0	0	0	0	0	0	0	0	0	0	0	0	0	0	0	0	0	0	0	0	0	0	0	2	0	0	0	0	0	0	1	0	0	0	0
ENSG00000071205.12	476	25	87	52	157	18	27	18	308	75	43	49	280	23	24	27	406	35	55	31	362	61	52	33	432	30	42	22	455	53	26	19	149	530	58	27	40	540	21	80	62	317	50	80	69	15	12	16	91
ENSG00000071242.12	1053	27	103	78	2526	163	250	191	174	127	37	69	2895	130	152	261	577	37	70	23	1173	253	195	138	594	50	72	29	454	110	66	45	31	100	5	2	4	834	20	56	52	348	87	123	99	19	4	6	3
ENSG00000071243.16	168	30	92	83	334	78	70	98	124	32	19	18	564	37	37	58	307	23	69	48	276	70	48	47	138	29	47	21	175	46	40	22	385	1206	56	54	98	1114	18	44	59	349	63	82	74	37	16	29	66
ENSG00000071246.11	24	12	98	46	25	4	8	9	31	0	1	0	55	2	4	2	57	12	58	11	5	7	14	10	139	12	12	5	90	13	9	8	96	273	18	16	16	426	3	28	14	548	67	93	79	1	0	1	20
ENSG00000071282.12	48	5	30	25	20	0	0	0	206	8	7	5	104	16	45	50	93	10	33	9	81	26	16	11	60	11	14	1	14	4	9	3	20	99	21	11	23	285	5	19	15	73	9	16	18	3	4	8	56
ENSG00000071462.12	958	51	276	160	1661	108	160	121	706	94	31	45	3070	108	120	180	1249	128	225	84	1341	271	206	179	719	100	161	47	533	61	49	41	1344	3993	119	107	160	7330	88	210	164	1477	162	348	261	107	81	110	343
ENSG00000071537.14	3697	250	862	632	4547	591	691	616	2985	426	236	315	5387	187	215	308	2503	504	755	461	2242	565	490	286	3743	646	807	415	4715	1393	929	620	4454	15715	793	573	1154	8129	87	344	335	1733	625	647	689	157	79	153	784
ENSG00000071539.14	1425	48	142	116	419	87	115	122	227	180	81	155	2227	41	80	179	1472	65	157	59	3148	305	250	253	788	90	107	81	149	122	88	55	1724	3984	217	223	275	8012	134	492	437	790	120	179	170	23	16	35	264
ENSG00000071553.18	2227	188	523	390	2355	392	523	447	976	240	59	181	1413	231	196	344	1893	553	670	306	1422	447	384	337	2259	626	735	220	2042	376	305	211	2449	9408	156	161	275	9706	42	124	119	1317	317	500	438	311	120	272	228
ENSG00000071564.17	1506	146	676	410	2042	372	543	425	1432	269	79	183	1728	201	225	364	1456	235	534	243	1255	202	202	158	1937	233	319	165	1123	217	158	113	1748	5162	133	122	178	4061	91	238	203	2619	579	694	563	111	54	91	605
ENSG00000071575.11	317	77	339	227	16	0	0	0	55	35	27	33	231	195	215	283	334	166	298	137	367	277	204	161	348	154	228	91	342	73	35	41	44	150	10	12	19	133	2	3	7	1007	178	249	213	31	21	32	59
ENSG00000071626.17	2655	159	516	365	2810	310	450	371	1544	431	217	264	4347	272	290	439	3519	375	522	294	2719	463	336	304	2590	429	464	210	1917	437	327	243	3358	7356	369	367	472	5943	179	488	440	2340	370	485	456	248	210	297	892
ENSG00000071655.18	1285	23	98	53	831	124	151	157	708	100	6	70	653	37	56	87	704	61	112	31	455	69	57	65	545	79	71	36	805	101	102	68	971	1989	14	29	38	2647	26	50	47	738	83	118	100	31	14	37	146
ENSG00000071677.1	0	0	0	0	0	0	0	0	0	0	0	0	0	0	0	0	0	0	0	0	0	0	0	0	0	0	0	0	0	0	0	0	0	0	0	0	0	0	0	0	0	0	0	0	0	0	0	0	0
ENSG00000071794.16	484	104	457	343	915	147	113	170	218	178	151	103	595	20	18	46	685	57	246	128	1670	249	178	93	1510	102	121	94	489	153	150	64	1703	4350	389	210	500	4764	127	793	768	2066	346	460	399	48	22	35	555
ENSG00000071859.15	905	41	194	135	1246	108	145	113	77	41	33	20	901	94	89	119	345	116	168	71	1259	330	253	222	1666	168	213	95	554	81	52	42	845	2092	93	75	118	3424	42	112	98	808	153	212	176	74	51	66	80
ENSG00000071889.17	822	43	76	71	712	106	144	100	338	75	33	48	723	103	87	132	889	184	114	98	686	136	146	101	747	164	219	71	767	112	98	67	1076	2604	84	50	98	1471	12	42	51	220	51	61	44	155	81	141	175
ENSG00000071894.17	3112	177	620	440	3274	383	517	462	1499	292	57	208	2828	191	227	348	3391	295	543	283	2734	401	466	322	1825	256	279	103	2133	275	243	171	1591	5544	78	88	116	12432	134	263	259	3131	540	742	507	123	72	123	1398
ENSG00000071909.19	123	7	9	5	21	40	51	33	289	11	10	5	6	6	1	7	55	2	9	8	0	5	1	0	0	1	3	0	496	114	82	68	348	1215	64	46	108	14	0	0	0	3	4	5	2	0	0	0	38
ENSG00000071967.12	6711	91	191	196	1805	335	283	307	1766	268	181	180	671	228	218	431	471	96	195	139	665	276	147	130	294	85	106	58	4731	703	429	302	64	277	29	5	30	24356	143	670	603	1063	172	230	222	6	4	4	641
ENSG00000071991.9	0	1	0	0	0	0	3	0	0	0	0	0	0	0	0	0	0	0	0	0	0	0	0	0	0	1	0	0	0	0	0	0	0	0	0	0	0	0	0	0	0	0	0	0	0	13	5	13	0
ENSG00000071994.11	1802	134	297	219	1804	192	211	220	1210	154	76	96	2267	102	90	189	1752	172	271	191	1539	270	158	162	1398	192	253	108	1620	373	254	169	1578	3076	168	167	263	4171	62	260	227	1315	242	356	276	80	51	72	213
ENSG00000072041.17	21	30	20	21	2719	171	145	175	626	65	70	55	375	3	2	0	308	85	63	67	1983	69	59	51	2486	176	243	122	142	275	107	116	785	1472	136	95	197	12	0	2	1	0	0	0	0	43	31	42	97
ENSG00000072042.13	2100	239	496	369	2283	285	368	332	1638	246	168	172	2914	165	144	319	2417	516	532	347	2405	625	408	384	2190	555	612	202	1593	618	369	260	3084	6605	292	283	412	4800	86	284	239	1189	263	394	421	125	100	151	513
ENSG00000072062.15	1335	97	380	239	1306	266	348	340	704	112	45	64	877	76	95	174	873	165	303	144	1114	241	194	167	705	152	155	89	1008	169	115	82	1216	2810	65	77	112	4895	109	188	197	1666	238	358	320	89	54	80	452
ENSG00000072071.16	105	85	528	269	698	62	111	96	319	11	5	8	277	30	29	52	522	147	396	135	307	93	88	79	1044	170	244	90	428	114	88	47	681	1959	71	55	71	1324	14	61	57	2049	412	594	501	47	26	54	697
ENSG00000072080.11	0	0	0	0	0	0	0	0	0	0	0	1	0	0	0	0	0	0	0	0	0	0	0	0	0	0	0	0	0	0	0	0	0	3	0	0	0	0	0	0	0	1	1	0	1	0	0	0	0
ENSG00000072110.15	8777	352	1670	1056	7769	813	798	759	12061	2719	642	1853	27873	773	982	1573	6438	844	1574	778	14616	2993	2946	2084	9803	893	1395	671	8847	1578	1148	953	9960	23965	996	852	1369	80423	236	628	521	3440	703	804	812	289	154	328	3814
ENSG00000072121.17	981	131	331	194	1148	329	462	358	661	161	92	150	1823	193	160	312	939	306	361	244	775	430	348	240	713	240	297	120	794	290	258	145	994	3442	222	178	292	2578	28	164	156	501	159	195	180	99	60	89	315
ENSG00000072133.11	0	1	1	0	0	0	0	0	1	0	0	0	0	0	0	0	6	0	0	1	0	0	0	0	0	0	0	0	0	0	0	0	0	1	0	0	0	0	0	0	0	0	0	0	0	0	0	0	1
ENSG00000072134.15	683	83	183	113	253	78	98	74	416	90	55	74	538	117	115	191	552	151	166	96	772	135	167	86	380	131	146	40	536	172	145	102	481	1789	95	65	118	1806	15	87	54	411	72	114	76	47	21	36	190
ENSG00000072135.13	673	22	155	103	1007	146	193	146	217	68	26	68	570	96	128	185	221	34	111	34	627	161	158	129	282	37	65	37	347	48	39	24	419	1510	51	50	57	2833	64	134	144	739	138	223	165	64	34	64	216
ENSG00000072163.20	51	6	37	20	59	8	11	5	0	9	1	10	30	2	3	2	13	6	14	2	18	30	21	9	2	4	2	2	22	3	0	1	9	32	7	1	1	1507	0	3	6	70	23	47	25	0	0	0	70
ENSG00000072182.13	0	0	2	0	18	0	0	1	0	0	0	0	1	0	0	0	0	2	5	2	1	0	1	2	1	1	0	0	3	0	1	0	1	5	0	0	0	17	0	1	0	23	0	6	5	0	0	0	2
ENSG00000072195.15	624	36	193	122	1815	61	107	82	1683	95	26	84	828	113	156	219	916	37	147	57	750	186	176	102	1173	33	35	22	1561	70	42	49	265	1059	27	28	33	1658	12	33	36	1443	138	226	185	47	35	27	269
ENSG00000072201.14	144	23	39	28	63	52	71	47	50	11	10	5	24	24	7	14	55	42	43	59	21	11	15	8	51	43	47	23	124	21	26	11	67	297	13	11	15	52	3	9	4	28	22	25	20	21	9	13	19
ENSG00000072210.19	3270	239	463	320	1191	209	288	276	3174	297	182	247	1728	481	459	807	3648	334	427	357	2952	558	388	269	1646	366	353	136	2982	625	422	302	3605	9183	412	344	553	15367	89	440	365	2609	331	490	420	105	72	124	776
ENSG00000072274.13	4631	369	1143	908	6331	762	815	764	3845	902	432	567	7518	523	397	692	7646	416	1040	636	6495	720	621	385	4797	548	1027	331	5241	2049	1198	837	10496	24290	785	666	1294	31628	417	1847	1534	5687	686	929	747	297	179	295	1684
ENSG00000072310.17	3780	233	1139	627	1380	77	133	100	2659	243	67	203	1564	192	137	232	5060	418	880	328	2429	363	506	316	1875	519	521	213	3210	287	207	157	4347	15466	127	139	178	10625	87	104	120	5250	684	1132	791	307	102	272	416
ENSG00000072315.3	0	0	0	0	1	0	0	0	2	0	1	0	0	0	0	1	0	0	0	0	0	0	0	0	1	0	0	0	0	0	0	0	0	1	0	0	0	1	0	1	2	0	0	1	0	0	0	0	0
ENSG00000072364.13	3595	527	1288	925	2406	581	803	672	3354	831	561	555	2907	444	315	687	2186	1095	1241	1074	3322	1203	1025	375	2584	1021	1170	519	2921	915	532	406	2648	8420	783	462	1071	13563	215	1078	1028	1872	608	789	829	257	174	228	1265
ENSG00000072401.15	801	46	138	95	801	103	96	70	443	90	56	43	2301	171	117	239	529	107	157	128	648	80	47	48	867	76	116	35	1187	227	94	82	548	1408	63	52	87	3069	28	121	99	449	81	119	103	26	18	32	101
ENSG00000072415.10	1344	78	289	179	1307	274	322	277	1030	170	127	91	1909	118	111	184	1334	142	237	158	1234	328	169	116	733	165	207	113	1650	304	167	124	1539	4817	279	210	370	6518	37	192	177	1249	233	275	235	68	57	56	341
ENSG00000072422.17	17	4	15	9	141	3	8	14	155	57	33	39	1	5	6	3	4	4	15	4	50	38	25	24	108	9	14	4	44	103	60	59	22	24	2	8	10	1394	22	69	89	21	9	27	18	1	1	4	47
ENSG00000072501.19	2163	261	899	577	2022	523	633	684	1072	327	183	235	3521	311	350	655	3045	282	536	311	1529	323	297	192	954	289	312	193	1526	601	443	328	3352	13028	528	534	814	33311	613	2858	2717	3215	657	745	669	127	63	130	570
ENSG00000072506.13	805	32	110	78	570	89	135	128	596	75	16	40	1097	74	63	156	717	101	126	67	470	104	64	59	340	111	144	22	496	141	90	69	1013	2775	51	66	70	7492	79	161	139	746	77	131	124	69	47	71	274
ENSG00000072518.21	1575	170	508	322	2584	787	1226	986	763	305	104	173	1721	476	459	635	1187	363	467	309	1379	630	508	414	1611	454	560	238	1827	415	333	225	961	2955	134	109	167	4643	75	246	190	933	259	385	338	270	141	237	555
ENSG00000072571.20	595	96	237	261	159	54	42	77	241	414	210	217	1764	19	54	89	1953	80	180	111	2372	169	156	108	947	118	147	116	291	238	183	168	1835	5884	270	268	477	3521	73	419	381	1376	188	308	329	26	28	31	394
ENSG00000072609.18	281	42	54	22	1110	190	268	218	226	136	51	97	364	71	54	99	361	111	54	72	209	77	87	35	14	41	66	11	1076	206	140	108	883	2946	136	86	177	2135	12	69	73	0	0	0	0	64	47	98	281
ENSG00000072657.9	0	0	11	10	1	0	0	0	9	6	3	3	10	7	6	26	8	1	10	0	265	46	47	21	22	2	1	1	85	50	19	20	1	5	0	1	1	5	0	0	0	223	11	16	31	1	0	0	5
ENSG00000072682.19	1306	80	463	368	764	57	108	68	2279	415	179	278	815	117	120	198	645	132	390	140	1154	530	685	446	901	136	194	77	1944	328	248	187	244	1286	79	53	105	5964	61	242	179	701	294	321	317	139	104	175	771
ENSG00000072694.21	0	0	0	0	0	0	0	0	0	0	0	0	0	3	0	1	0	0	0	0	0	0	0	0	0	0	0	0	10	2	2	1	1	0	0	0	0	1	0	0	0	0	0	0	0	0	0	0	0
ENSG00000072736.19	449	81	174	121	403	127	192	202	162	158	77	102	278	73	57	110	750	123	143	109	332	153	129	82	316	141	135	56	482	204	150	94	602	1624	129	108	195	4824	108	706	642	422	118	152	162	42	20	35	308
ENSG00000072756.17	334	56	128	94	329	25	26	42	427	28	23	22	717	52	43	65	611	55	117	70	420	97	65	49	484	86	107	58	275	68	51	33	777	2004	106	107	178	1730	33	115	112	484	86	122	87	31	11	20	52
ENSG00000072778.20	4420	508	1252	873	4992	399	619	487	2999	267	125	157	4883	721	635	710	4428	1404	1454	912	4967	874	654	600	3528	1216	1380	376	5453	686	414	300	3832	10957	283	206	382	29775	206	513	377	6019	722	1108	989	337	178	305	1022
ENSG00000072786.13	614	38	291	171	377	31	36	22	517	120	47	92	1549	94	119	173	890	107	224	84	2337	471	454	279	1665	101	146	91	998	112	98	80	742	2546	83	71	131	4257	21	101	87	518	189	234	183	48	18	50	354
ENSG00000072803.17	2277	171	425	295	1222	130	162	150	1591	245	136	141	2053	145	103	188	1743	369	423	292	1780	344	275	201	2651	425	494	189	2283	356	231	156	1687	4641	190	134	284	6312	42	258	269	1536	279	300	310	94	54	72	93
ENSG00000072818.12	82	9	25	16	29	7	5	7	105	17	14	11	96	10	7	14	35	13	34	15	52	24	29	23	49	4	10	4	51	18	10	4	15	80	5	4	12	288	6	30	28	127	16	40	28	3	0	3	52
ENSG00000072832.15	149	1	8	7	622	92	105	104	131	39	30	29	336	49	61	95	41	4	16	11	361	112	75	79	76	12	13	9	81	34	19	6	69	287	29	19	37	4	0	0	0	0	0	0	0	10	8	12	189
ENSG00000072840.13	899	10	19	22	2675	249	271	256	474	123	55	86	946	91	93	153	207	21	28	22	1245	257	200	125	332	19	29	22	381	60	39	40	128	489	31	22	52	7	0	0	0	2	1	0	0	23	17	19	173
ENSG00000072849.11	845	79	223	154	425	66	77	50	453	84	75	69	1136	77	89	161	866	128	219	108	746	263	163	167	530	124	176	48	794	208	103	93	887	2359	122	94	164	3394	34	169	125	729	163	171	177	46	32	51	117
ENSG00000072858.11	65	3	15	4	146	47	88	58	3	0	0	0	0	4	6	1	21	3	18	5	16	9	7	10	14	18	15	9	198	14	19	7	4	22	3	1	8	5	3	6	8	5	5	1	6	59	26	35	3
ENSG00000072864.16	606	56	208	166	307	104	112	85	902	392	266	311	444	93	105	196	1144	121	183	115	1096	353	309	169	892	176	231	127	714	294	216	140	648	2377	147	101	229	3023	62	275	267	516	95	116	123	83	40	76	439
ENSG00000072952.19	17	0	14	7	3	0	1	0	36	3	1	1	1	1	4	6	16	13	6	2	12	2	5	4	9	3	7	4	41	26	14	11	0	3	0	0	0	1	0	0	0	232	19	16	15	0	2	1	4
ENSG00000072954.7	334	12	55	34	1030	41	72	58	121	10	1	8	275	32	24	31	60	10	43	9	519	51	30	33	94	5	9	2	284	28	16	9	49	131	2	2	4	1155	3	14	12	316	47	62	32	12	5	11	7
ENSG00000072958.9	704	45	172	102	838	138	162	147	531	144	35	83	667	38	63	139	659	86	158	73	857	163	149	116	621	90	131	50	630	117	95	73	741	1799	53	57	81	3484	38	122	109	879	140	166	131	34	18	53	278
ENSG00000073008.15	1663	59	326	195	2773	115	129	137	2774	240	68	184	4118	50	57	118	1234	104	269	84	2757	245	173	128	2153	136	161	90	992	115	77	72	1251	3373	141	122	177	19781	76	272	245	1392	281	333	358	75	33	67	287
ENSG00000073050.12	607	29	114	62	543	68	101	68	469	89	37	64	667	40	49	93	441	41	90	42	577	89	85	79	528	54	77	33	409	68	72	31	339	949	32	29	54	2325	36	73	72	409	78	118	92	27	32	37	121
ENSG00000073060.16	867	52	360	241	878	39	37	38	101	120	41	106	1096	30	34	52	571	64	289	69	1788	139	225	128	1163	67	73	36	1721	68	52	39	1635	3673	125	76	156	25526	75	225	239	1263	382	422	380	25	14	13	267
ENSG00000073067.14	13	12	3	1	18	15	20	16	10	1	0	1	2	37	22	49	12	33	4	23	9	131	89	125	8	22	20	7	272	110	160	56	54	321	13	6	19	3	0	0	0	4	1	3	0	9	1	5	141
ENSG00000073111.14	1060	65	233	165	933	128	122	149	218	358	104	228	3198	32	97	120	2513	60	186	71	2405	186	177	128	964	77	79	62	254	116	112	81	3745	10604	181	238	369	14248	178	580	585	2179	216	260	220	73	27	66	751
ENSG00000073146.16	1	0	1	0	28	0	3	0	27	2	2	1	3	4	2	7	0	0	1	0	3	5	4	2	11	0	3	0	4	5	1	1	3	13	3	2	4	40	0	0	0	0	0	0	0	0	0	0	2
ENSG00000073150.14	239	4	45	28	337	12	32	23	355	27	6	18	59	7	3	9	130	9	25	3	229	23	17	13	84	1	4	2	84	10	11	7	347	1119	22	12	44	449	4	9	9	101	51	75	54	2	0	0	24
ENSG00000073169.14	265	29	81	46	617	80	100	89	331	36	8	35	350	43	53	65	443	78	54	40	350	61	53	42	328	49	69	18	540	59	43	29	1182	3366	57	60	89	2286	36	64	56	408	57	105	60	26	20	24	194
ENSG00000073282.14	2987	460	567	373	5404	1163	1032	1193	12883	5027	2488	3665	5426	1054	1104	2440	5221	860	893	887	3599	2036	1820	1092	4697	911	1191	543	10147	6487	3940	3224	3457	10858	798	522	976	18	5	28	27	3	0	0	0	583	351	535	5084
ENSG00000073331.18	804	45	141	86	605	64	94	69	239	41	47	32	92	41	36	46	485	62	117	41	364	113	97	57	491	82	81	33	357	60	37	30	402	1484	119	67	163	587	17	77	89	359	113	130	129	38	30	47	64
ENSG00000073350.14	1640	189	881	554	1751	277	451	273	840	112	56	104	429	92	72	113	1144	331	648	284	654	150	119	106	1314	411	442	140	1403	159	148	91	1105	3645	49	49	79	5331	49	125	129	2836	643	1039	644	151	64	132	322
ENSG00000073417.15	813	134	433	258	1276	167	227	182	328	73	60	49	1164	160	111	262	1151	167	367	147	813	272	222	142	606	124	194	83	1304	252	138	106	651	2043	137	99	209	5250	84	376	376	710	214	251	227	80	43	75	296
ENSG00000073464.13	236	3	26	12	134	42	62	51	30	2	1	1	83	14	17	20	18	12	16	6	118	36	26	12	86	8	6	2	79	55	42	24	40	145	9	6	12	651	18	42	36	12	5	7	8	7	3	7	8
ENSG00000073536.18	432	22	82	65	555	53	52	77	470	48	14	33	1248	48	45	72	544	33	74	30	574	54	31	42	1091	60	68	32	182	55	47	32	890	1462	35	35	44	1390	15	68	52	539	95	123	119	11	9	13	89
ENSG00000073578.17	433	12	21	15	161	21	26	19	157	9	9	16	240	32	21	44	193	13	26	8	385	83	64	48	145	14	19	5	120	17	9	6	197	249	44	26	50	795	45	159	163	145	11	14	17	2	2	4	30
ENSG00000073584.20	142	14	68	54	229	31	39	35	147	22	24	16	167	31	31	48	104	23	51	21	102	59	42	15	129	25	29	14	264	89	57	23	311	715	96	52	138	656	21	67	87	389	62	75	88	13	6	15	24
ENSG00000073598.6	4	0	0	0	6	0	0	0	4	0	0	0	4	0	0	0	3	0	1	0	0	0	0	0	7	0	0	0	0	0	0	1	1	6	0	0	0	4	0	1	0	2	0	0	0	0	0	0	2
ENSG00000073605.18	462	24	183	80	1492	56	64	61	157	31	24	13	326	79	83	136	173	28	103	17	406	168	113	96	594	37	33	20	673	45	32	21	132	545	38	13	33	915	15	58	49	672	81	108	86	34	20	31	91
ENSG00000073614.13	2069	415	720	490	2393	501	724	599	1995	288	192	252	1407	164	177	391	3105	681	677	658	1312	492	385	161	1527	507	589	255	1754	504	363	247	3047	10166	773	562	1018	6489	81	585	606	1178	330	394	340	134	88	138	596
ENSG00000073670.14	53	4	30	19	54	4	6	3	3	3	1	0	17	3	7	16	38	8	17	7	16	5	3	2	46	26	17	9	11	9	5	4	10	25	1	0	4	73	1	7	12	233	18	33	26	0	0	0	5
ENSG00000073711.11	733	82	231	162	315	122	142	125	429	305	285	194	287	161	128	327	425	122	203	144	504	175	159	64	149	113	154	65	645	521	342	220	215	668	136	69	168	932	33	262	206	340	95	111	134	142	114	142	412
ENSG00000073712.15	720	61	242	197	207	29	29	18	874	142	83	103	503	42	23	61	382	62	177	83	835	179	161	94	987	51	64	64	818	46	28	33	1059	2466	250	194	301	17948	168	928	735	991	201	232	236	0	1	1	211
ENSG00000073734.10	2	1	1	0	0	1	0	0	0	0	4	0	3	0	2	3	0	2	1	3	1	2	4	6	6	12	5	2	38	19	9	4	2	14	2	0	0	0	3	39	48	0	0	0	0	1	1	1	2
ENSG00000073737.17	46	176	142	144	16	7	13	3	33	4	7	2	2	7	6	2	18	433	242	358	50	4	2	5	731	409	535	122	295	25	7	11	19	35	1	0	0	0	0	2	2	2	0	0	0	118	57	106	0
ENSG00000073754.6	1	0	0	0	0	0	0	0	0	0	0	0	0	0	0	0	0	0	1	0	0	0	0	0	17	0	0	0	0	0	0	0	0	0	0	0	0	0	0	1	0	0	0	0	0	0	0	0	0
ENSG00000073756.12	929	7	27	26	1085	21	23	22	216	1360	203	963	29	66	27	81	20	153	421	108	197	83	52	27	4585	387	652	562	545	441	107	147	35	95	19	11	16	733	11	21	11	15	16	9	25	22	13	14	10
ENSG00000073792.16	4133	391	1248	841	4364	490	534	484	1810	457	228	344	3864	480	484	717	4234	706	1099	603	4400	1271	972	660	6520	553	764	402	3450	731	523	374	168	277	106	69	130	428	5	7	6	2580	643	773	746	236	169	231	1335
ENSG00000073803.14	1491	81	184	127	1573	259	249	177	410	98	55	65	494	73	52	80	801	144	194	181	455	196	109	82	1282	155	237	98	1119	298	166	138	765	2020	110	109	167	1770	38	144	119	391	113	166	90	134	106	139	227
ENSG00000073849.16	312	6	166	99	17	0	1	0	165	41	14	24	25	1	6	10	49	11	80	15	5	94	47	35	550	13	15	8	243	16	17	7	65	198	22	12	30	38	10	100	58	429	138	198	147	4	0	3	78
ENSG00000073861.3	0	0	0	0	0	0	0	0	0	0	0	0	0	0	0	0	0	0	0	0	0	0	0	0	1	0	0	0	0	0	0	0	0	0	1	0	0	5	1	0	2	0	0	0	0	0	0	0	0
ENSG00000073905.8	10	0	1	2	7	0	1	0	8	0	0	1	7	0	0	1	5	2	2	3	8	0	0	0	8	1	2	0	6	0	1	0	7	8	1	0	0	24	0	0	2	2	0	0	1	0	2	0	2
ENSG00000073910.22	380	42	39	17	67	0	0	0	1	35	54	27	17	6	3	10	15	81	27	50	25	0	2	0	246	90	69	27	252	38	21	19	34	163	11	0	12	2820	56	327	339	40	16	29	20	1	0	3	24
ENSG00000073921.18	13067	427	1134	855	6395	1295	1593	1330	3006	1278	792	859	6262	895	713	1281	2974	952	1359	868	5709	2450	1790	1151	9262	1408	1604	754	6156	1603	963	717	2057	5485	473	388	603	21722	432	1999	1553	1919	584	688	795	349	263	393	1056
ENSG00000073969.18	492	95	355	229	588	156	237	188	341	73	34	54	648	64	42	99	444	149	253	103	424	98	67	49	392	167	200	103	630	198	113	79	892	2644	130	93	145	4337	52	343	253	1504	240	290	310	57	34	40	98
ENSG00000074047.22	95	5	56	45	0	0	0	0	791	34	6	22	8	33	54	107	18	5	34	7	0	55	63	26	145	13	12	6	39	43	38	25	6	18	1	0	0	1543	8	13	17	240	37	65	46	0	0	1	124
ENSG00000074054.20	1708	211	572	403	2420	407	515	509	1687	335	279	303	1421	234	241	426	1562	323	528	297	1158	461	456	297	1274	306	313	137	2020	396	306	227	1196	4211	352	230	496	7238	70	338	311	1518	381	455	399	118	70	120	1150
ENSG00000074071.15	1146	44	140	104	524	89	95	79	698	113	71	49	735	93	79	112	1128	104	163	71	921	144	101	81	849	137	165	56	1014	167	111	76	1571	1898	144	153	206	3329	70	241	268	925	101	206	174	121	81	166	228
ENSG00000074181.9	3204	220	1131	655	1597	608	748	685	1120	231	114	253	41	249	193	347	1160	394	780	404	935	613	911	534	1092	678	708	299	2951	909	881	496	1852	11038	139	111	202	112	1	3	0	857	595	871	506	431	143	332	3976
ENSG00000074201.9	5919	172	418	310	3516	324	337	375	2050	281	197	174	3103	275	242	427	2658	266	377	246	3023	606	409	352	4247	322	428	199	2142	483	350	268	1431	3528	201	184	253	5987	95	412	353	1670	300	444	340	212	154	196	558
ENSG00000074211.14	1291	105	255	186	28	2	3	1	1213	472	240	397	52	83	34	116	78	232	189	104	308	115	93	83	45	97	132	27	484	307	188	169	73	258	8	6	7	262	1	3	0	858	174	191	178	148	89	170	623
ENSG00000074219.14	365	16	79	57	278	30	25	39	720	45	27	36	122	26	34	41	66	17	72	22	308	117	107	70	273	24	34	12	62	27	14	19	238	701	25	15	16	1719	28	61	64	440	42	88	75	17	15	14	100
ENSG00000074266.22	1373	41	91	65	1063	138	143	172	274	98	58	71	995	61	46	86	589	64	84	59	913	154	100	79	1040	81	100	55	641	125	62	58	921	2882	120	103	175	3765	86	353	291	481	71	96	94	30	23	43	90
ENSG00000074276.10	23	3	10	4	10	0	0	1	23	4	4	2	12	3	2	4	10	3	6	2	14	9	8	1	24	2	4	1	50	6	2	6	17	70	2	2	4	125	1	7	3	48	5	7	10	3	2	1	28
ENSG00000074317.11	1	1	0	0	1	0	0	0	0	0	0	3	0	0	0	0	0	0	0	0	1	0	1	1	1	1	1	1	2	4	1	2	1	0	0	0	0	7	0	0	0	1	0	0	0	0	0	0	7
ENSG00000074319.13	2018	163	374	281	818	120	159	118	1077	281	160	201	2423	216	159	324	1034	320	371	286	3030	515	339	330	1554	292	358	115	1965	484	311	205	1243	2510	127	94	153	5203	42	227	198	1156	255	321	295	138	71	102	279
ENSG00000074356.17	1031	146	429	291	1029	136	200	144	1014	221	147	158	2297	217	225	369	1895	218	352	204	1509	445	376	212	1149	187	259	135	1280	300	212	156	2066	7609	429	311	647	7615	85	338	307	1663	299	386	333	78	45	64	336
ENSG00000074370.18	46	29	131	89	3	37	117	77	19	74	12	56	7	6	4	8	51	23	111	21	43	25	44	23	11	13	11	16	39	25	14	10	63	429	14	4	8	369	2	2	1	607	83	144	83	1	2	0	143
ENSG00000074410.14	9	112	172	114	69	421	570	449	1549	343	265	311	45	384	312	820	19	428	326	253	13	53	65	40	47	654	673	216	22	838	469	380	1	22	7	2	4	119	183	630	420	72	25	33	30	374	268	410	2404
ENSG00000074416.14	2702	154	159	111	505	97	172	99	2371	248	86	149	2536	189	123	280	221	404	227	269	1830	333	280	183	1028	315	369	91	485	300	228	134	39	127	12	9	4	17665	46	116	100	91	75	107	76	197	79	146	1118
ENSG00000074527.13	1838	19	116	51	3451	157	123	124	917	51	22	29	1101	69	77	104	1657	35	103	34	1580	251	169	153	2912	32	65	41	2796	36	22	28	175	759	34	15	33	11607	13	66	36	190	40	48	43	42	16	34	4
ENSG00000074582.15	252	18	67	52	635	46	66	58	457	59	24	41	1086	58	57	89	647	42	75	39	485	63	47	48	445	55	40	22	287	65	57	34	657	1781	42	67	82	1760	14	70	47	477	59	111	59	27	18	32	158
ENSG00000074590.13	701	41	225	154	495	271	274	231	825	112	34	70	583	381	397	601	309	56	185	94	381	505	346	248	268	55	84	36	1256	185	120	113	70	229	13	12	17	1282	15	23	23	536	119	174	163	38	40	32	294
ENSG00000074603.19	1255	128	385	239	1966	355	381	349	732	154	127	112	965	199	155	303	1193	227	313	238	717	353	284	137	925	201	235	121	1677	403	243	160	1548	4267	278	224	420	3979	56	278	237	1185	281	337	285	58	55	83	321
ENSG00000074621.14	214	32	162	101	459	98	127	108	174	24	15	23	337	36	41	60	259	19	100	23	199	114	86	47	95	27	24	22	144	52	35	30	157	683	48	49	71	244	6	24	14	324	118	132	125	24	16	22	78
ENSG00000074657.14	606	102	409	327	1668	457	522	488	2592	248	149	184	1564	231	207	386	1106	176	334	182	635	374	358	210	387	98	153	83	1310	431	339	235	280	826	110	89	129	3365	45	212	180	553	246	339	340	210	165	212	610
ENSG00000074660.16	8	0	12	4	69	4	1	0	4	1	1	0	22	3	3	7	5	1	3	0	36	9	4	3	1	0	0	1	8	0	0	0	17	43	1	0	0	148	1	3	1	39	7	6	7	0	0	1	4
ENSG00000074695.6	3639	272	1003	797	5790	655	629	639	2220	545	399	349	2224	215	188	438	3134	435	853	425	2210	343	248	144	5466	495	586	295	2466	662	396	258	1679	4286	387	233	520	13291	230	1155	991	2702	781	843	885	171	126	198	741
ENSG00000074696.13	3641	188	641	492	2917	375	324	396	2732	483	224	352	3552	172	207	442	3251	219	570	309	1840	459	290	234	3087	274	383	207	4489	690	426	352	3152	7707	315	283	471	11823	151	465	479	2893	495	631	565	89	76	88	497
ENSG00000074706.13	1	0	2	1	3	3	4	5	0	0	0	0	6	3	1	2	0	4	3	1	4	12	11	3	0	0	1	0	4	9	1	1	2	0	0	1	1	0	0	0	0	6	1	3	3	3	1	1	6
ENSG00000074755.15	1453	190	443	283	1632	353	497	421	907	257	111	184	1967	240	211	427	1447	399	436	324	1537	578	494	222	973	387	411	174	1951	435	385	310	1637	6125	279	240	391	6433	53	260	252	822	245	351	264	111	72	117	344
ENSG00000074771.4	0	0	1	0	0	0	0	0	0	0	0	0	0	0	0	0	0	0	0	0	0	0	0	0	0	0	0	0	0	0	0	0	0	0	0	0	0	0	0	0	0	2	0	0	0	0	0	0	0
ENSG00000074800.16	25066	1883	7876	6586	12529	2315	2680	2247	26022	9337	3384	6623	28267	1899	2217	4732	31587	2919	7669	2653	35353	5333	4619	3856	13101	2466	3577	1495	27170	6325	4709	3250	28364	87637	1897	1804	2516	170125	3257	8728	8738	33892	6842	9530	8589	2332	1513	2658	13384
ENSG00000074803.20	2	0	0	0	1	0	0	0	0	0	0	0	1	0	0	0	0	0	0	0	0	0	0	0	0	0	0	0	0	0	0	0	0	0	0	0	1	0	0	0	0	0	0	0	0	0	0	0	0
ENSG00000074842.8	1879	48	223	159	1191	115	167	131	704	110	44	69	830	72	74	100	863	134	258	82	924	156	141	119	1477	125	184	54	822	108	57	43	879	2711	55	40	61	6271	91	154	135	1045	183	303	241	79	46	104	198
ENSG00000074855.11	414	27	133	64	515	58	101	58	86	20	5	23	167	57	48	74	276	52	75	39	232	68	53	41	335	52	40	28	258	41	25	21	81	379	8	7	11	1303	29	41	37	529	65	133	85	12	7	14	134
ENSG00000074935.14	372	24	104	54	1775	73	78	77	469	30	17	14	909	32	23	50	855	30	78	29	772	83	35	34	445	41	41	22	537	79	55	46	540	1250	68	52	107	1496	33	127	92	881	105	98	121	13	9	6	50
ENSG00000074964.17	635	64	185	104	65	38	69	28	361	29	24	45	227	85	45	91	341	175	135	116	413	82	78	45	471	170	131	38	1532	150	119	65	314	1522	19	13	26	1413	22	56	52	380	85	152	99	81	29	55	150
ENSG00000074966.11	110	2	34	10	36	2	12	8	11	0	0	1	15	3	1	1	16	4	12	4	32	2	2	1	75	12	12	7	4	2	2	2	4	17	1	0	1	14	0	2	0	185	25	28	26	2	1	1	0
ENSG00000075035.10	0	0	0	0	0	0	0	0	0	4	7	2	0	0	0	0	0	0	0	0	0	0	0	0	0	0	0	0	0	0	0	0	0	0	0	0	0	0	0	1	0	0	0	0	0	1	0	1	2
ENSG00000075043.19	1	21	135	98	11	0	0	0	0	0	0	0	0	0	0	0	57	14	103	21	0	0	2	0	0	12	18	8	1	0	0	0	3	19	0	0	0	26	0	0	2	950	114	188	141	0	0	0	1
ENSG00000075073.15	15	1	0	1	9	2	8	2	21	2	0	0	16	3	4	8	0	1	3	1	8	8	6	3	6	3	4	1	10	2	2	2	5	26	3	1	4	48	1	6	10	1	0	3	1	1	0	0	13
ENSG00000075089.9	803	63	120	106	954	90	83	131	496	79	40	41	831	38	32	63	688	62	104	79	662	129	48	59	546	45	73	38	791	186	113	79	854	2128	69	68	109	2462	26	124	93	642	97	118	124	25	16	29	121
ENSG00000075131.10	211	16	69	50	230	40	31	51	92	39	21	30	486	9	17	38	466	16	47	40	240	57	28	31	129	28	24	18	139	65	40	44	388	988	69	59	99	998	13	117	102	389	63	76	55	10	6	17	77
ENSG00000075142.14	1152	58	194	145	2397	153	131	106	954	68	37	56	1486	48	48	125	1443	94	185	81	1233	193	139	121	1047	58	95	29	762	72	44	33	1009	1788	90	55	118	9937	58	227	219	834	149	199	188	53	42	45	146
ENSG00000075151.21	3166	186	559	319	4206	564	733	694	2400	404	291	361	2059	364	297	634	1456	290	364	280	3225	760	578	317	1030	266	329	152	2192	508	407	233	1658	5022	440	336	564	18870	109	648	610	1756	380	457	351	209	127	192	621
ENSG00000075188.9	656	58	104	100	462	66	49	68	419	146	87	103	1127	24	25	53	1369	59	103	61	900	91	76	41	652	101	117	61	611	171	106	84	1114	2440	104	79	106	1324	14	56	55	655	78	110	104	19	16	35	130
ENSG00000075213.11	581	179	863	630	864	373	364	340	802	50	25	30	775	15	37	97	501	99	522	151	1123	517	375	254	863	85	139	129	457	68	47	31	498	1499	142	124	192	48	4	12	4	6087	790	877	846	2	4	2	5
ENSG00000075218.19	251	43	138	99	156	137	108	126	166	82	44	80	564	18	70	108	1790	58	162	66	811	88	79	61	610	89	118	82	188	88	68	48	5331	18931	474	569	777	4709	81	278	257	1097	127	188	179	21	14	23	243
ENSG00000075223.14	1521	295	692	527	1111	1347	1479	973	720	512	271	300	1629	742	483	910	528	395	579	527	725	1932	1034	511	1150	402	576	286	1841	511	262	210	1766	3498	462	280	584	18833	118	493	341	5171	1017	1353	1337	131	134	206	859
ENSG00000075234.17	261	13	95	54	582	68	59	50	145	43	11	16	340	19	15	56	244	21	66	23	237	49	44	31	171	15	18	10	371	52	45	31	1380	4706	127	116	173	3145	33	73	87	537	61	92	82	11	8	14	28
ENSG00000075239.14	499	42	141	118	563	71	76	65	459	58	47	32	1339	74	70	130	966	50	120	60	722	111	62	56	432	49	58	27	664	180	118	80	671	1353	95	91	146	4463	47	255	251	833	113	196	181	21	18	15	101
ENSG00000075240.17	387	32	153	100	1443	113	205	133	284	45	18	26	279	78	70	172	607	88	112	44	662	96	92	63	697	107	98	36	551	89	63	63	1884	7956	202	161	322	1509	13	32	42	552	125	183	148	57	22	35	318
ENSG00000075275.18	1924	252	1054	586	7874	1780	2559	2130	4815	759	229	641	1858	406	536	848	3644	466	856	535	3473	1364	1643	851	2555	601	713	374	2636	796	663	491	10983	49414	2207	1474	2833	6142	68	307	302	1228	500	631	455	235	120	215	1714
ENSG00000075290.8	6	0	6	3	1	0	0	0	0	1	0	0	21	1	1	2	10	1	3	2	1	0	0	0	9	0	2	0	4	0	0	1	9	23	3	2	3	10	0	4	3	38	5	10	9	0	0	0	1
ENSG00000075292.19	2577	361	1039	815	2642	686	800	888	1960	449	404	292	1987	369	352	584	2933	453	763	634	2013	860	667	382	1834	577	548	306	2463	1108	630	519	3170	11083	1317	772	1660	10038	196	1246	1075	3058	762	1022	827	178	106	155	903
ENSG00000075303.13	194	39	191	146	547	133	131	124	123	63	45	39	322	50	33	97	626	55	143	52	406	92	54	42	192	32	52	36	249	82	43	24	707	1657	83	57	124	2592	64	292	267	746	117	152	145	33	23	37	206
ENSG00000075336.12	212	20	80	50	311	43	31	56	376	37	21	22	367	23	26	55	453	46	69	42	142	27	13	11	209	58	59	33	168	67	45	43	364	1067	39	46	47	1639	33	91	61	386	62	97	71	39	25	35	141
ENSG00000075340.23	102	7	36	25	21	0	0	0	1	185	10	84	655	0	0	0	1859	16	46	27	28	2	1	1	222	16	39	17	6	5	1	2	1678	4841	290	249	399	2550	106	560	573	2	0	1	0	0	0	0	41
ENSG00000075388.4	0	0	0	0	0	0	0	0	0	0	0	0	0	0	0	0	0	0	0	0	0	0	0	0	0	0	0	0	0	0	0	0	146	217	94	87	182	0	0	0	0	0	0	0	0	0	0	0	0
ENSG00000075391.17	2566	195	480	323	1328	558	642	584	1445	299	174	211	1740	195	203	412	1372	330	431	362	1539	414	312	166	1655	311	363	184	1761	338	275	177	1489	4628	230	160	348	4076	37	185	185	732	261	304	272	145	83	133	443
ENSG00000075399.14	369	18	63	29	179	46	53	45	117	18	6	21	91	23	18	28	116	33	46	18	210	60	40	39	82	34	47	17	393	32	24	19	118	266	7	8	9	3041	13	35	42	229	26	55	31	41	19	31	88
ENSG00000075407.18	933	83	384	231	551	102	123	143	561	123	102	100	497	76	50	96	517	108	259	100	372	189	118	74	311	73	106	70	853	295	186	145	475	1223	190	122	281	1631	35	154	156	841	265	329	260	56	38	41	166
ENSG00000075413.19	1970	287	742	448	2481	424	587	494	2070	541	377	355	2073	307	228	516	1911	678	711	489	1657	641	478	286	1737	490	557	271	2293	688	471	334	1901	5898	539	388	694	8920	192	909	798	1387	346	394	344	333	192	346	1138
ENSG00000075415.13	6413	716	1614	1259	6105	730	806	702	7420	1149	503	827	8614	419	399	831	14130	1225	1815	1106	5819	713	635	525	8133	1278	1761	662	8979	1791	1327	907	9760	22058	868	741	1085	38552	334	1126	976	9407	1289	1753	1623	471	347	501	1802
ENSG00000075420.13	2483	155	862	579	4012	540	611	510	1427	521	315	408	1784	209	187	338	1448	225	725	284	2365	1112	922	512	3791	324	426	280	3178	553	361	271	1600	5176	347	223	524	11157	190	924	636	1341	491	531	602	243	164	228	889
ENSG00000075426.12	3549	404	892	533	3003	969	1807	910	5458	846	376	606	1994	664	497	975	1453	631	881	543	1398	653	836	419	1820	677	733	204	3977	997	782	585	766	2903	213	109	235	16354	184	593	587	582	337	405	408	318	162	231	2064
ENSG00000075429.9	0	0	0	0	0	0	0	0	0	0	0	0	0	0	0	0	0	0	0	0	0	0	0	0	0	0	0	0	0	0	0	0	0	0	0	0	0	0	0	0	0	0	0	0	0	0	0	0	0
ENSG00000075461.6	456	14	23	16	1	0	0	0	2162	49	25	27	45	21	43	53	558	18	41	15	152	179	169	139	873	30	41	17	232	35	18	29	92	622	18	16	21	1057	6	9	9	0	0	0	0	0	2	3	130
ENSG00000075539.15	2123	288	793	547	1818	480	552	520	2251	468	390	378	1090	169	203	409	1757	349	635	461	2141	538	400	196	1857	360	429	252	2482	901	644	407	1311	4466	373	205	464	3411	65	437	395	1721	539	638	626	158	115	144	421
ENSG00000075568.17	1226	264	620	441	1509	344	488	475	1385	438	222	347	1159	343	269	594	1411	424	525	369	999	383	376	232	1415	347	417	222	1569	653	489	334	1004	3459	274	194	464	10629	72	329	331	2107	437	462	463	116	99	148	817
ENSG00000075618.18	6254	401	1232	885	2585	512	604	540	4625	1806	414	1098	6093	891	1267	2350	3799	1127	1551	882	10049	2395	2307	2030	5178	1132	1667	702	2158	1520	973	802	4413	12108	265	282	364	19030	100	170	188	1726	567	706	525	1060	595	1135	4208
ENSG00000075624.17	42246	4175	13837	10028	30720	6123	6845	5748	41580	14217	3691	8981	33082	5194	6193	10710	29265	12891	14997	7166	62920	17953	15690	14483	41054	9762	14486	5605	43142	9860	7332	4931	43960	115304	2746	3026	3743	404296	2009	4238	3515	20184	7278	10368	9926	5966	3304	5882	20287
ENSG00000075643.6	798	54	116	73	3163	111	116	138	1337	89	50	59	945	17	27	55	1130	89	100	60	525	44	30	30	748	74	78	33	393	81	44	44	328	864	37	25	43	10645	199	875	829	445	84	117	77	45	35	34	20
ENSG00000075651.16	943	519	392	290	615	299	309	347	1229	116	173	95	426	258	181	371	639	806	503	708	553	414	336	150	1294	770	810	228	1750	925	751	401	330	1615	198	69	211	847	45	305	283	356	107	154	122	294	164	223	559
ENSG00000075673.12	32	33	34	16	2	74	189	68	0	0	1	0	2	58	41	55	2	156	33	100	1	6	2	3	14	280	184	83	374	404	162	158	3	1	0	0	0	1	0	0	0	5	3	6	5	2	0	4	60
ENSG00000075702.18	386	20	76	55	243	55	67	58	202	62	22	46	739	18	28	52	363	32	61	23	530	75	64	52	269	28	39	22	74	41	38	38	904	2338	79	95	131	3605	44	122	161	547	61	91	80	9	6	17	201
ENSG00000075711.21	4536	349	697	521	13877	1306	1592	1552	3049	333	444	200	6571	298	287	449	7708	621	743	585	5267	640	439	268	3354	821	953	353	5577	892	617	493	3026	8243	527	329	738	9315	167	1036	893	2553	349	417	437	707	384	559	1643
ENSG00000075785.14	4712	720	1260	823	5890	851	1026	858	3469	1189	617	890	4542	462	403	693	4926	1430	1238	1042	6202	1240	1054	850	2329	953	1174	403	3831	1018	617	465	6331	22313	851	649	926	22132	242	685	599	3523	632	833	794	1230	938	1361	2511
ENSG00000075790.12	7	1	4	9	20	3	7	3	8	2	2	1	21	0	6	7	21	6	3	3	17	7	17	6	7	5	7	1	8	8	6	2	19	58	5	7	8	105	0	13	4	11	10	8	13	7	0	3	10
ENSG00000075826.17	256	14	109	55	31	1	7	3	159	17	11	14	98	72	57	82	139	24	82	18	88	33	41	28	302	39	28	10	313	25	14	13	104	406	28	18	45	1211	30	116	100	827	88	118	93	10	5	7	69
ENSG00000075856.12	1109	70	270	189	1603	177	209	201	540	132	60	98	1531	103	79	164	1443	120	223	126	794	196	142	130	1073	132	171	100	893	137	88	72	1646	5820	221	190	354	5579	89	324	295	1436	212	266	222	75	53	81	178
ENSG00000075884.14	2	0	0	0	0	0	0	0	3	0	0	0	0	1	1	0	0	0	0	0	0	0	0	0	0	0	0	0	0	0	0	0	0	1	0	0	0	3	0	0	2	0	0	0	0	0	0	0	0
ENSG00000075886.11	12	3	7	3	25	5	2	4	21	5	7	1	28	3	4	9	18	3	9	7	18	8	4	1	9	2	6	0	13	3	2	1	19	85	5	3	8	59	1	5	9	28	6	6	9	5	1	2	32
ENSG00000075891.22	0	12	70	30	1	0	0	0	0	0	0	0	0	0	0	0	6	6	29	9	0	0	0	0	0	1	5	2	3	0	0	0	0	1	0	0	0	204	0	0	4	202	42	77	58	0	0	0	0
ENSG00000075914.13	406	22	66	48	379	21	40	26	509	27	13	13	632	37	52	87	519	52	73	32	416	71	53	47	663	54	71	19	321	44	30	20	422	1703	33	30	46	2165	18	36	34	444	58	86	67	21	25	24	81
ENSG00000075945.13	349	62	140	105	376	107	100	127	1003	83	78	64	559	95	84	132	250	76	131	107	337	80	75	47	457	128	121	60	618	391	242	131	320	822	58	40	80	2457	28	130	125	321	84	99	111	53	21	52	223
ENSG00000075975.17	506	72	227	152	550	44	75	66	608	65	43	44	781	71	44	121	899	133	232	126	484	99	94	51	753	126	160	79	559	97	53	39	828	2112	110	97	141	2838	29	167	134	1062	170	210	236	35	21	37	137
ENSG00000076003.5	990	133	381	298	1425	163	191	194	671	346	142	238	2637	75	134	262	3695	137	306	127	1675	199	149	123	1673	133	210	120	590	210	148	117	3953	10772	313	346	537	11727	139	689	681	2944	303	406	347	45	20	40	531
ENSG00000076043.11	1160	59	117	76	1410	125	141	130	1403	71	40	52	2344	143	106	223	809	124	154	102	1537	261	163	146	783	122	134	49	1184	228	124	91	409	782	60	39	96	3199	51	153	176	547	82	111	81	68	58	78	165
ENSG00000076053.12	656	45	159	117	854	134	158	147	367	53	32	30	593	74	66	109	699	81	177	101	605	179	101	100	677	78	123	54	878	203	107	74	469	1015	54	49	101	1769	39	177	133	464	97	130	135	23	18	42	97
ENSG00000076067.13	2871	106	514	344	1548	280	345	289	4594	295	130	210	2496	133	169	277	1093	194	452	244	1823	918	668	530	3767	209	286	132	2411	376	252	186	1084	3540	254	173	313	8812	83	411	340	1813	389	581	435	42	29	28	293
ENSG00000076108.12	4277	418	1468	861	5861	1039	1630	1294	2613	497	174	382	3463	441	425	691	3205	753	1193	746	3192	1021	966	580	2667	637	729	341	3729	767	670	401	3945	14597	593	476	824	13955	166	585	515	3197	894	1065	980	308	193	291	1150
ENSG00000076201.15	664	120	399	220	1133	148	226	178	966	103	31	109	1025	149	144	227	1014	174	300	196	830	171	143	111	1001	205	229	111	813	108	102	68	836	2657	65	40	91	4980	25	79	89	1201	258	376	275	57	27	68	339
ENSG00000076242.16	252	24	77	44	518	67	64	86	406	93	55	79	1363	63	78	119	1040	64	104	48	711	144	110	78	701	74	118	52	514	125	80	56	1375	3963	178	169	289	3991	58	258	198	211	48	58	54	42	20	39	173
ENSG00000076248.11	1102	74	238	133	1211	141	129	141	522	220	88	166	2708	50	79	147	1585	122	201	84	1273	158	128	118	1469	133	199	77	945	202	135	101	3559	8356	164	212	233	5978	65	194	191	2534	188	245	215	90	36	65	337
ENSG00000076258.10	69	6	25	16	69	15	21	28	13	15	11	11	16	16	17	21	31	7	25	11	21	19	10	6	66	7	10	3	151	43	24	13	93	265	28	8	37	129	3	12	18	48	19	26	30	9	6	8	26
ENSG00000076321.11	544	69	145	82	572	153	146	155	592	57	51	36	496	60	47	95	453	94	112	77	238	69	55	32	373	81	101	51	611	156	119	81	332	1242	74	70	79	3671	39	160	150	423	93	113	99	28	20	26	75
ENSG00000076344.16	11	0	0	0	16	1	2	1	5	1	0	0	0	0	0	1	3	1	0	0	2	0	0	0	31	3	5	1	15	0	0	0	4	16	1	0	0	908	0	5	2	1	0	1	0	0	0	0	2
ENSG00000076351.13	362	3	25	14	183	2	10	12	1	12	4	6	381	3	7	10	112	6	24	7	202	22	29	17	220	5	13	7	170	13	5	10	178	327	12	11	16	2862	14	43	32	168	25	39	36	4	0	1	17
ENSG00000076356.7	1392	99	135	65	1610	242	320	324	1272	107	46	81	2213	172	183	341	2134	233	150	166	1839	715	720	479	1065	196	209	77	1939	407	329	241	1224	3998	162	164	295	2965	17	78	78	20	19	17	21	144	77	126	247
ENSG00000076382.17	925	58	159	171	233	54	65	65	260	181	88	138	1397	29	70	101	1381	57	152	74	995	79	70	68	1169	96	109	76	308	149	123	90	2731	6656	235	267	429	7103	110	510	475	1593	155	206	217	30	16	30	169
ENSG00000076513.17	3433	209	332	234	1923	441	489	405	486	568	280	394	1246	152	124	291	1672	418	409	394	1836	305	225	169	4142	452	562	231	2618	518	283	216	1117	3319	198	160	270	4666	74	247	247	685	181	247	245	109	85	122	319
ENSG00000076554.15	1892	193	852	667	1214	201	202	179	479	322	368	190	1760	110	76	162	1537	387	840	376	1977	419	283	226	1108	335	522	199	2118	763	405	225	1217	2624	357	283	481	3958	56	368	246	1666	645	740	841	190	174	233	1059
ENSG00000076555.15	92	13	79	47	125	42	49	42	1	18	3	8	49	8	22	30	127	16	50	13	21	2	3	4	141	16	15	20	24	6	7	5	186	862	34	19	49	1309	20	98	103	401	71	87	76	1	2	3	53
ENSG00000076604.15	1809	34	195	129	991	75	132	93	672	132	20	85	1332	76	74	99	1121	57	165	59	1044	163	142	128	1495	55	110	44	2393	105	78	56	1564	3689	51	46	77	9564	40	91	90	983	192	267	215	59	27	54	74
ENSG00000076641.4	45	28	53	41	27	4	36	11	124	95	96	67	72	51	54	94	18	59	60	55	228	324	356	132	138	91	86	47	356	190	87	72	29	148	56	25	66	55	7	60	43	16	33	35	30	2	6	5	567
ENSG00000076650.7	256	22	89	60	389	62	87	68	276	73	66	53	359	32	38	81	351	34	68	30	244	99	83	70	259	38	44	21	412	98	43	37	333	1091	101	65	109	1891	33	178	130	193	54	50	48	17	8	14	96
ENSG00000076662.10	0	0	0	0	0	0	0	0	0	0	0	0	0	0	0	0	0	1	0	0	0	0	0	0	0	0	0	0	0	0	0	0	0	0	0	0	0	3	0	0	0	1	0	0	0	0	0	0	0
ENSG00000076685.19	2063	182	389	301	2354	331	448	396	1176	100	71	86	995	256	200	325	1103	283	374	253	898	339	246	136	980	282	264	111	1611	323	228	130	927	2793	122	93	186	6820	48	253	248	1302	249	355	310	170	96	125	204
ENSG00000076706.17	702	29	273	154	4067	415	452	440	16	203	80	165	1222	107	106	230	123	46	148	49	1621	335	327	235	159	28	36	34	249	112	82	60	28	107	16	6	19	12275	144	315	292	886	200	322	250	28	24	46	448
ENSG00000076716.9	0	40	234	168	5	0	0	0	272	1	1	2	0	0	0	0	55	29	191	45	12	1080	979	624	298	41	64	54	31	89	47	35	77	294	26	19	36	618	0	1	0	756	302	411	365	1	1	1	43
ENSG00000076770.14	376	110	149	113	521	258	259	291	280	114	93	82	255	47	35	107	1138	199	158	195	219	76	47	21	228	198	210	105	443	226	142	96	998	2885	196	116	330	2910	56	259	262	24	31	40	45	114	78	110	98
ENSG00000076826.10	513	47	174	101	552	138	228	167	141	67	24	38	132	56	66	85	190	99	111	70	150	89	79	69	298	118	132	36	219	74	51	26	305	1180	35	32	39	470	23	44	34	470	123	169	105	55	21	53	238
ENSG00000076864.19	411	35	119	87	168	44	106	62	739	36	14	24	66	57	35	43	75	61	92	60	102	50	45	30	173	68	96	25	246	49	38	18	185	671	9	11	16	996	19	64	47	322	108	126	93	25	9	10	101
ENSG00000076924.12	2321	74	356	238	1346	166	237	198	742	132	43	102	1073	104	81	148	854	106	257	103	922	154	137	104	1179	149	148	85	601	77	79	53	1078	2770	72	56	115	2999	62	169	139	1658	297	416	311	53	32	80	285
ENSG00000076928.18	1926	71	353	213	1495	218	294	200	1682	266	85	146	1805	231	194	307	1035	168	341	145	2299	391	386	315	1421	164	237	86	1596	261	184	146	1041	3818	104	99	138	9330	89	189	207	1545	271	443	345	61	37	69	661
ENSG00000076944.16	786	23	125	70	737	57	103	70	356	47	15	46	422	39	39	62	359	47	116	33	513	88	81	80	601	41	64	26	439	35	26	25	379	1217	20	25	33	1129	17	42	32	630	81	145	108	57	30	51	162
ENSG00000076984.18	761	58	210	148	957	143	165	163	426	90	37	58	728	103	95	142	646	108	166	87	824	162	148	141	656	106	131	52	380	50	40	31	756	2184	70	60	102	2155	38	83	73	947	159	226	173	44	36	51	324
ENSG00000077009.13	1	0	0	0	0	0	0	1	1	0	0	0	0	0	0	0	0	0	0	0	0	0	0	0	0	0	0	0	0	0	0	0	0	1	0	0	0	0	0	0	0	0	0	0	0	0	0	0	0
ENSG00000077044.11	752	50	305	169	876	50	53	63	398	79	33	71	1199	64	71	118	876	56	236	55	1083	173	133	103	1005	46	54	45	628	43	38	22	665	1756	73	85	99	4706	88	258	219	1260	231	292	248	18	11	11	102
ENSG00000077063.11	1	9	82	41	1	0	1	2	0	1	0	0	0	0	0	0	13	5	36	6	2	0	0	0	0	1	0	3	0	0	0	0	6	17	4	7	2	467	3	26	34	216	57	57	54	0	0	1	1
ENSG00000077080.10	0	0	0	0	2	0	0	0	0	0	1	0	0	0	0	0	0	0	0	0	0	0	0	0	0	0	0	0	0	0	0	0	1	1	1	0	1	22	1	5	8	2	1	0	0	0	0	0	2
ENSG00000077092.19	1	0	1	3	0	1	1	1	17	1	1	0	4	0	1	0	0	1	0	0	1	2	0	1	3	0	0	0	37	0	1	1	70	137	10	3	10	7	0	6	5	1	1	1	1	1	0	0	19
ENSG00000077097.15	935	378	898	618	1545	384	469	459	1713	442	343	322	1467	382	325	619	2321	424	655	558	1432	463	294	146	1484	532	599	281	3735	1237	746	541	4049	11643	992	648	1300	10332	200	1009	887	2192	545	668	604	153	107	123	822
ENSG00000077147.16	5341	531	1310	870	7104	1246	1310	1232	3224	813	440	438	4666	614	448	1030	5096	1220	1282	1091	3943	1275	883	632	3619	1029	1354	493	6278	2082	1039	768	6366	16832	846	673	1092	13900	274	1048	817	2896	682	997	955	347	239	343	1747
ENSG00000077150.20	2108	109	823	497	1247	64	81	77	125	130	56	85	1579	148	108	173	520	167	605	169	1038	258	190	196	1609	159	209	100	578	62	38	34	788	2207	81	102	129	3873	75	180	132	1326	378	524	456	127	55	94	353
ENSG00000077152.11	489	47	116	116	408	48	49	53	169	50	31	45	1089	20	23	42	1373	45	126	44	909	43	44	39	863	57	77	39	275	59	34	35	1487	2980	89	105	146	2607	28	193	203	1029	85	140	117	20	8	18	111
ENSG00000077157.22	823	67	191	123	3569	626	829	711	3239	248	112	245	573	141	86	224	667	136	174	115	525	314	184	111	2358	174	172	93	3390	156	102	87	907	2282	209	110	216	1689	31	329	351	446	103	117	107	48	25	38	163
ENSG00000077232.18	5074	272	1042	706	6618	589	580	670	1454	641	365	385	4918	215	224	434	3272	268	643	358	4754	667	494	343	2558	234	342	160	1669	703	361	315	2272	5476	361	261	473	9539	117	581	522	3031	686	979	764	106	57	126	369
ENSG00000077235.18	2078	253	870	534	2396	529	708	681	1612	530	268	418	1507	254	232	488	1274	469	601	366	1899	589	528	281	1785	491	618	284	2457	759	638	361	3936	14284	599	484	799	7917	97	366	355	2796	606	719	556	290	133	271	868
ENSG00000077238.14	2114	84	344	218	2496	269	359	279	1112	376	135	231	1472	227	182	363	1202	369	436	212	2824	771	737	509	1787	407	569	217	1433	226	128	112	1393	3538	150	171	184	847	12	57	44	526	171	220	207	506	253	422	296
ENSG00000077254.14	2296	167	600	407	1840	324	373	409	1083	294	151	185	1052	155	121	258	1855	230	432	289	1293	375	233	158	882	236	254	130	2298	404	295	181	2489	6935	433	256	513	4266	77	366	347	2261	350	411	375	88	62	92	185
ENSG00000077264.15	5	0	1	1	0	0	0	0	0	1	0	0	38	1	5	3	9	0	3	0	2	2	1	1	1	0	0	1	1	0	1	1	6	15	1	5	2	3	0	0	0	0	0	2	0	0	0	0	1
ENSG00000077274.9	0	2	57	48	0	0	1	0	14	0	0	0	0	1	0	0	2	4	10	1	0	0	0	0	0	1	0	0	0	0	0	0	4	4	1	0	0	4	0	1	0	164	72	85	92	0	0	0	0
ENSG00000077279.19	0	0	0	0	0	0	0	0	0	0	0	0	0	0	0	0	0	0	0	0	0	0	0	0	1	0	0	0	0	0	0	0	0	0	0	0	0	0	0	0	0	0	0	1	2	0	0	1	0
ENSG00000077312.9	747	38	158	88	683	54	85	93	730	127	40	85	1152	47	53	89	1543	74	115	63	1292	132	83	99	1283	100	94	49	425	93	70	59	1471	2875	56	74	99	4255	44	166	170	967	148	191	150	36	25	37	166
ENSG00000077327.16	1	0	0	0	1	0	0	0	1	0	0	0	1	0	0	0	0	0	0	0	1	0	0	0	1	0	0	0	0	0	0	0	0	3	0	0	0	5	0	0	0	0	0	0	0	0	0	0	0
ENSG00000077348.9	552	11	38	44	544	32	36	32	595	33	11	27	1125	17	16	26	301	18	46	21	666	43	40	38	449	39	19	14	202	40	29	20	455	1006	15	20	34	1415	18	34	33	382	53	63	51	18	9	18	102
ENSG00000077380.16	5616	336	568	515	2612	549	565	555	2795	831	488	544	1873	271	272	521	2765	528	560	580	2284	627	439	307	2191	459	621	223	2784	832	488	413	2069	8678	282	252	459	9542	69	262	225	1106	265	321	335	170	98	128	615
ENSG00000077420.16	0	0	0	0	0	0	0	0	1	0	0	0	0	0	0	0	0	0	1	0	0	0	0	0	0	0	1	0	0	0	0	0	1	4	0	0	0	101	5	15	23	0	0	0	0	0	0	0	0
ENSG00000077454.16	134	13	52	36	214	38	89	59	46	14	1	8	151	18	19	23	148	28	55	23	140	42	41	21	110	23	25	14	152	20	14	15	146	687	12	12	13	1337	3	13	12	148	28	46	34	16	10	13	67
ENSG00000077458.13	1174	37	166	92	1028	202	246	204	187	93	88	64	553	104	59	147	593	84	99	63	513	192	105	75	309	48	82	32	504	195	108	77	579	1675	108	71	155	1920	51	225	171	527	119	143	150	15	22	26	77
ENSG00000077463.15	501	14	73	49	419	34	59	48	276	34	12	24	320	20	36	36	260	30	59	35	242	39	42	35	337	46	71	20	195	30	17	9	263	837	12	11	11	1156	17	23	21	373	56	71	58	17	12	12	58
ENSG00000077498.9	0	0	0	0	0	0	0	0	0	0	0	0	0	0	0	0	0	0	0	0	0	0	0	0	0	0	0	0	0	0	0	0	0	3	0	0	0	0	0	0	0	0	0	0	0	1	0	0	1
ENSG00000077514.9	296	42	122	87	992	149	191	154	230	159	117	89	1309	50	74	137	1201	76	117	84	923	163	119	100	1395	119	175	85	551	128	74	76	895	2570	129	117	210	3499	126	624	574	566	56	90	96	43	24	42	116
ENSG00000077522.14	5	0	2	2	0	0	0	0	0	1	0	3	2	0	0	0	0	0	1	1	4	17	10	14	1	0	1	0	0	0	0	0	2	8	2	4	1	5	0	0	0	0	1	0	1	0	0	0	0
ENSG00000077549.19	4022	221	666	438	2705	511	657	542	2045	599	308	441	1662	378	369	742	2221	413	632	298	3253	835	720	555	1618	337	524	194	4404	553	394	301	2814	8494	278	237	418	23943	178	524	475	2230	409	616	583	413	274	445	1323
ENSG00000077585.14	339	72	145	81	660	60	96	50	195	16	16	9	77	44	28	64	190	110	151	108	207	53	57	27	451	93	109	41	378	107	58	38	129	315	21	8	19	320	0	19	15	216	51	78	61	11	8	12	104
ENSG00000077616.11	23	4	5	4	57	5	5	5	14	4	2	2	8	4	3	6	12	11	4	9	43	20	13	11	9	4	6	2	43	19	5	6	16	78	6	6	10	40	1	3	1	28	10	7	5	1	2	1	9
ENSG00000077684.16	371	34	156	104	214	59	54	47	120	37	13	24	306	11	15	25	530	46	120	42	251	34	26	17	164	29	41	24	75	23	15	11	486	1548	90	84	122	1924	54	237	244	836	195	242	182	6	6	15	123
ENSG00000077713.19	1149	144	236	161	771	157	178	146	802	165	111	121	741	99	75	200	741	374	260	240	721	130	116	71	492	303	358	101	665	219	140	89	664	1968	134	117	190	2932	19	155	125	382	139	169	179	169	97	135	166
ENSG00000077721.16	1883	202	413	273	1176	259	265	253	1538	344	179	244	1435	158	136	237	1907	433	433	304	1305	356	272	200	1365	392	554	209	1432	408	236	179	3630	8278	369	310	496	12606	136	464	391	1317	226	344	311	225	138	263	221
ENSG00000077782.21	14	36	321	176	5	2	1	1	36	35	7	27	29	3	17	3	203	44	199	42	23	23	24	24	26	20	24	25	69	13	14	8	47	175	17	9	14	4656	74	277	190	3267	245	341	221	1	0	4	338
ENSG00000077800.13	1	0	0	0	0	1	0	0	1	0	0	0	2	0	0	0	0	0	0	0	0	1	0	0	0	0	0	0	0	0	0	0	0	0	0	0	0	1	0	0	0	1	0	0	0	0	0	0	0
ENSG00000077935.17	2	0	2	0	4	0	3	0	3	2	9	0	14	2	1	0	2	3	1	0	25	5	4	2	1	0	0	0	3	2	3	0	16	47	11	19	21	1399	74	619	542	10	2	4	0	0	2	5	38
ENSG00000077942.19	1070	22	140	80	1067	39	70	63	816	105	31	75	836	50	76	116	2038	60	90	51	1745	271	242	188	2732	75	111	66	3254	73	72	44	2296	7745	150	128	210	20285	242	638	645	730	128	169	160	35	14	45	517
ENSG00000077943.8	0	0	0	0	0	0	0	0	0	0	0	0	0	0	0	0	0	0	0	0	0	0	0	0	0	0	0	0	0	0	0	0	0	0	0	0	0	1	0	0	0	1	0	0	0	0	0	0	0
ENSG00000077984.6	3	0	1	1	9	0	1	0	3	1	0	0	7	1	0	0	0	0	0	0	1	0	0	1	0	0	0	0	1	0	0	1	3	12	0	1	1	11	0	0	0	3	0	1	0	0	0	0	0
ENSG00000078018.20	355	105	159	113	425	26	50	46	11467	83	79	44	352	41	31	64	342	187	88	128	220	42	38	25	232	100	82	25	493	186	107	62	61	172	21	6	21	2666	4	25	21	373	155	183	255	11	10	21	32
ENSG00000078043.16	220	36	214	137	470	102	144	111	268	40	46	34	124	36	17	53	236	52	145	46	113	47	38	24	282	29	53	38	287	82	62	31	195	598	61	51	87	2135	75	350	309	689	148	189	191	29	19	41	169
ENSG00000078053.17	0	0	0	0	0	0	0	0	0	0	0	0	0	0	0	0	0	0	0	0	0	0	0	0	1	0	0	0	0	0	0	0	3	6	1	3	1	2	0	0	0	0	0	0	1	0	0	0	0
ENSG00000078061.13	992	57	231	149	1106	189	279	228	446	76	12	57	848	114	128	190	702	117	209	87	554	134	122	117	383	128	149	65	1095	190	113	88	796	2336	52	79	77	6130	50	117	120	708	175	194	191	59	27	67	194
ENSG00000078070.13	660	44	71	48	1068	143	168	175	322	63	32	48	488	53	44	70	878	83	70	83	743	142	105	60	860	143	125	46	442	59	43	22	947	4044	121	73	174	7962	35	158	136	218	37	57	45	52	43	55	214
ENSG00000078081.8	1610	74	420	248	1655	151	93	178	137	139	55	133	570	32	19	23	91	77	323	70	578	628	396	296	271	88	129	68	266	78	99	49	166	594	171	122	233	112	15	50	53	71	217	342	340	251	209	217	165
ENSG00000078098.14	6	3	22	20	46	6	0	2	452	0	1	1	180	12	17	35	55	10	35	11	102	181	148	79	231	19	54	21	230	21	18	19	0	3	2	1	2	846	2	5	2	1	0	0	1	11	10	13	25
ENSG00000078114.19	947	398	754	547	149	176	247	210	417	130	207	94	77	216	141	301	371	691	697	676	90	320	185	131	122	522	630	211	944	526	351	165	123	648	116	38	116	571	15	140	154	2389	598	620	619	175	137	146	366
ENSG00000078124.12	3481	92	274	216	2175	569	605	545	816	275	158	163	1692	399	341	802	929	211	296	206	2055	530	338	253	852	176	261	136	1416	492	258	212	691	1151	129	124	175	3607	77	344	275	786	138	156	184	59	22	67	334
ENSG00000078140.14	2514	294	796	568	3058	610	591	595	1494	407	285	271	1340	280	216	422	2937	443	648	485	2895	604	408	294	1640	342	476	220	2156	867	482	353	2215	6327	316	269	493	7058	147	583	512	3101	587	786	760	183	148	219	426
ENSG00000078142.13	503	88	359	239	2093	338	342	346	857	120	89	56	537	59	48	117	694	123	236	160	384	87	46	29	573	121	142	64	790	215	132	91	821	2412	191	82	192	1788	16	109	72	909	237	290	259	45	35	60	120
ENSG00000078177.14	264	123	220	140	393	158	212	188	423	59	62	30	271	43	24	77	768	184	166	222	399	87	63	29	218	166	175	82	565	329	215	150	567	1457	127	67	172	943	30	196	165	305	101	99	95	10	17	12	99
ENSG00000078237.7	204	43	85	56	95	26	31	23	681	38	32	28	67	9	10	17	155	104	74	75	55	42	23	19	43	71	86	24	190	74	49	30	156	352	36	30	51	1009	9	52	53	155	55	63	65	10	6	13	22
ENSG00000078246.17	590	250	335	223	443	83	94	121	387	94	54	75	450	59	64	121	4391	415	395	396	369	120	106	69	477	316	345	122	516	92	62	48	603	2247	110	72	134	4187	110	291	313	794	147	200	191	30	32	41	185
ENSG00000078269.15	1658	64	385	207	862	142	235	207	513	130	53	88	1131	72	87	183	879	99	275	103	2055	287	286	167	671	112	151	76	1962	225	164	137	1000	2764	166	153	212	6166	85	342	359	860	282	351	273	30	14	33	174
ENSG00000078295.17	0	0	0	0	0	0	0	0	0	1	0	0	0	0	0	0	0	0	0	0	0	0	0	1	0	0	0	0	0	0	0	0	0	0	0	0	0	0	2	1	0	0	0	0	0	0	0	0	1
ENSG00000078304.19	3147	338	810	561	3576	652	690	645	2467	540	352	336	2671	222	196	351	3155	545	681	527	2158	419	316	218	2017	486	609	247	3193	1066	619	471	2617	6696	407	331	597	9288	121	539	558	2395	458	605	595	173	118	235	969
ENSG00000078319.10	122	5	35	27	220	35	32	26	147	16	10	18	453	19	24	31	168	10	33	13	188	41	23	25	50	17	9	6	111	23	9	8	193	476	38	30	50	972	7	51	41	182	27	37	32	16	15	23	75
ENSG00000078328.22	0	0	0	0	0	0	0	0	0	0	0	0	0	0	0	0	0	0	0	0	0	0	0	0	0	0	0	0	0	0	0	0	0	0	0	0	0	82	0	0	1	0	0	0	0	1	0	0	1
ENSG00000078369.18	7685	516	2276	1530	9915	1274	1561	1396	4807	1349	489	930	6320	703	591	919	4855	747	1749	684	8357	1440	1231	902	3142	514	722	339	4953	1033	631	470	4694	10785	477	364	628	37417	430	1245	1191	7935	1812	2165	2134	437	271	477	3338
ENSG00000078399.19	46	21	144	122	50	3	4	0	40	8	2	2	94	2	2	2	79	12	90	19	34	13	13	12	2	3	7	19	61	10	4	0	176	441	39	39	45	1071	30	109	85	1464	185	278	215	2	0	0	8
ENSG00000078401.7	237	15	42	35	43	9	9	11	1251	103	40	72	302	33	27	21	18	13	30	19	86	49	36	26	61	14	25	13	241	57	36	27	15	53	8	1	5	235	1	4	5	32	25	21	39	34	11	19	39
ENSG00000078403.17	933	99	355	246	592	111	140	141	566	161	152	117	967	105	76	169	892	143	294	122	971	339	234	139	752	131	164	85	580	182	113	99	735	2469	221	176	288	2701	46	248	281	1431	315	338	377	78	43	54	419
ENSG00000078487.17	38	3	12	5	139	8	17	16	33	2	5	6	134	11	12	16	39	2	9	2	156	36	23	19	32	4	5	0	97	21	15	16	87	292	34	27	41	590	24	84	72	33	13	18	12	4	6	9	56
ENSG00000078549.15	1	0	3	1	0	0	0	0	0	1	0	0	0	0	0	0	0	0	1	0	0	0	0	0	0	0	0	0	0	0	0	0	0	1	0	0	0	0	0	0	0	2	2	4	4	0	0	0	1
ENSG00000078579.9	1	0	0	0	0	0	0	0	0	0	0	0	0	0	0	0	0	0	0	0	2	0	0	0	0	0	0	0	0	0	0	0	0	0	0	0	0	2	0	0	0	0	0	0	0	0	0	0	0
ENSG00000078589.13	0	0	0	0	0	0	0	0	0	0	0	0	0	0	0	0	0	0	0	0	0	0	0	0	0	0	0	0	0	0	0	0	0	0	0	0	0	2	0	0	0	0	0	0	0	0	0	0	0
ENSG00000078596.11	38	30	24	22	0	0	0	0	1	0	1	0	0	0	0	0	743	9	19	56	0	0	0	0	0	6	14	4	0	0	0	0	0	5	0	0	0	2	0	0	0	0	0	0	0	0	0	0	0
ENSG00000078618.22	5353	461	1140	764	3856	525	619	574	2452	563	325	408	4140	399	343	749	4778	712	964	628	3903	725	528	322	3226	630	755	300	3852	1036	705	440	4487	11422	663	512	883	15484	185	889	850	4120	747	966	999	259	167	253	1151
ENSG00000078668.14	877	138	417	332	1412	288	254	290	3319	316	153	200	1076	58	72	170	1928	164	363	231	1015	185	121	119	765	165	221	87	1869	590	336	290	5282	12917	548	515	792	5723	64	277	270	2356	355	511	497	93	53	95	869
ENSG00000078674.18	1181	355	1125	772	2514	666	708	716	2062	557	422	342	2036	186	188	324	2374	361	749	436	1613	389	282	179	1251	266	340	187	2422	919	547	394	1838	5595	497	364	701	6182	190	966	1017	2547	801	920	844	95	65	101	1481
ENSG00000078687.17	139	64	299	180	240	109	137	114	510	34	13	27	51	21	22	33	207	75	180	75	33	103	83	39	76	41	64	39	92	46	37	24	160	626	59	33	59	1724	45	119	180	598	210	281	233	17	10	15	58
ENSG00000078699.22	1064	71	189	106	1698	276	350	329	618	243	117	163	1355	294	284	438	730	130	156	110	979	510	493	294	1085	140	161	57	1398	255	164	133	909	3528	190	125	243	7621	126	481	454	577	122	134	103	297	208	307	474
ENSG00000078725.13	0	0	0	0	0	0	0	0	10	0	0	0	0	0	0	0	0	0	0	0	0	0	0	0	0	0	0	0	0	0	0	0	0	0	0	0	0	0	0	0	0	0	0	0	0	0	0	0	1
ENSG00000078747.16	2802	351	772	574	4785	818	881	735	1613	590	408	402	7140	424	392	765	5148	574	867	573	9977	1219	1066	575	9919	485	646	343	3710	608	422	288	3710	7521	561	426	762	9893	163	967	850	2227	405	498	473	518	223	388	805
ENSG00000078795.17	1	0	5	1	5	0	0	1	3	1	1	0	7	2	1	2	5	2	4	0	0	4	2	5	7	0	0	0	15	7	1	3	7	36	11	6	12	32	1	11	10	6	3	6	0	0	1	0	2
ENSG00000078804.13	245	259	286	156	350	335	745	493	115	34	9	15	294	200	92	166	204	651	361	383	199	259	224	170	391	561	583	158	695	144	106	86	85	202	14	12	14	3160	13	40	54	308	69	136	120	395	152	326	64
ENSG00000078808.19	2831	139	635	402	2745	427	529	460	1252	383	109	269	1887	314	254	349	1540	210	454	193	2404	590	592	430	1599	230	271	165	1698	227	179	120	1489	4775	101	90	164	18606	158	280	303	2192	546	652	477	304	157	268	1343
ENSG00000078814.17	32	2	10	6	56	7	22	16	13	3	3	11	46	11	10	13	27	3	8	3	17	34	16	10	10	3	2	3	39	5	6	4	32	156	7	10	25	345	2	14	19	69	6	18	8	25	6	14	106
ENSG00000078898.7	0	0	0	0	0	0	0	0	0	0	0	0	0	0	0	0	0	0	0	0	0	0	0	0	0	3	1	0	0	0	0	0	0	1	0	0	0	0	0	0	0	0	0	0	0	4	0	2	0
ENSG00000078900.15	318	29	102	81	61	109	119	137	124	123	32	63	146	209	152	272	308	61	91	68	170	148	165	102	79	43	49	28	328	184	117	97	47	208	17	6	28	36	1	12	8	530	66	119	87	31	24	30	289
ENSG00000078902.16	1262	122	211	122	919	166	193	154	1294	177	48	129	1174	285	181	366	454	402	276	260	1338	298	292	210	1022	481	558	195	1487	338	256	160	674	1895	37	43	51	3752	25	43	43	550	109	170	116	175	95	158	558
ENSG00000078967.13	113	30	51	37	162	36	46	45	60	3	9	5	259	29	17	49	62	33	26	18	226	107	78	59	72	30	35	9	169	49	67	43	145	274	36	17	46	622	9	36	32	166	39	41	50	16	19	22	88
ENSG00000079101.16	1	1	2	2	2	1	1	1	2	1	1	0	0	1	0	1	2	0	4	1	2	3	1	0	2	0	0	0	4	1	1	1	2	5	6	0	1	13	0	0	1	6	1	0	1	0	0	0	1
ENSG00000079102.16	0	0	0	0	0	0	0	0	1	0	0	0	0	0	0	0	0	0	0	0	0	0	0	0	0	0	0	0	0	0	0	0	1	0	0	0	0	0	0	0	0	0	0	0	0	0	0	0	0
ENSG00000079112.10	15	0	3	0	32	0	2	1	0	0	1	0	27	1	0	2	5	0	0	0	8	5	3	4	5	0	0	1	5	0	0	0	0	6	0	0	2	5	0	0	0	9	3	1	2	0	0	0	0
ENSG00000079134.12	826	52	167	120	976	106	113	141	411	146	115	84	1338	74	86	171	933	101	138	106	1154	242	166	120	532	103	115	65	648	230	161	120	1132	2554	229	175	302	3518	86	432	371	540	87	137	92	52	33	40	137
ENSG00000079150.18	120	8	17	15	80	9	10	5	42	9	4	10	20	5	5	13	18	3	24	4	44	30	10	13	24	0	2	4	20	11	1	4	58	113	4	8	20	669	13	25	26	57	21	35	30	4	3	1	18
ENSG00000079156.17	40	31	59	39	274	34	37	44	129	42	46	39	385	26	42	78	295	32	35	25	146	0	4	2	50	21	42	12	11	18	7	7	67	156	14	11	23	553	15	47	37	288	40	47	47	7	1	7	90
ENSG00000079215.14	4918	47	384	386	2025	233	156	257	42	86	58	72	959	259	185	270	629	42	245	51	2268	967	429	366	355	34	48	35	2592	150	118	58	687	1937	99	70	155	4453	11	24	41	262	633	967	782	55	49	43	231
ENSG00000079246.16	4032	1098	2851	2275	7370	1675	1831	1947	5649	2463	1534	1519	7919	704	708	1429	11513	1302	2306	1635	7213	1760	1182	903	5755	1280	1703	750	7791	3113	1914	1459	9501	22596	1613	1566	2208	17559	342	1802	1633	10426	1968	2687	2776	548	364	505	2242
ENSG00000079257.8	0	0	1	0	1	0	0	0	0	15	13	11	0	0	0	0	1	1	1	0	28	5	2	2	0	0	1	0	3	0	0	0	377	1042	57	45	86	8	0	4	3	0	0	1	1	5	5	4	50
ENSG00000079263.19	9	0	5	1	4	0	2	1	0	0	0	3	2	0	2	2	6	0	1	0	12	7	3	1	1	1	1	2	9	8	4	5	0	8	5	2	5	8	0	3	1	12	1	1	3	3	0	2	2
ENSG00000079277.22	990	23	182	127	731	115	147	110	682	111	70	85	464	105	88	166	406	67	123	50	661	209	174	149	482	70	76	41	928	154	130	63	994	3164	132	107	160	3127	30	139	156	687	134	183	170	67	33	68	285
ENSG00000079308.19	250	32	179	103	1	0	0	0	360	152	70	116	49	211	182	271	25	44	118	36	1	80	103	29	467	75	101	55	215	114	76	50	137	940	49	40	93	581	86	389	311	311	155	212	177	5	7	8	545
ENSG00000079313.15	592	44	226	143	788	139	149	165	267	85	17	70	561	58	55	115	475	68	168	89	328	97	79	63	368	60	104	46	445	112	74	69	438	1226	36	39	63	1377	28	76	64	679	168	222	165	31	22	30	217
ENSG00000079332.15	2976	280	687	545	2333	535	533	533	1341	581	470	402	1851	330	273	579	1841	454	719	433	2329	1196	1040	968	1675	433	662	224	2508	801	452	303	2038	5274	574	490	806	18044	245	1033	858	1991	437	565	620	190	148	206	905
ENSG00000079335.20	86	26	68	37	165	43	55	47	52	7	12	13	106	15	21	26	163	30	83	24	56	34	23	13	80	18	27	16	70	31	9	15	141	368	32	23	40	682	10	53	43	219	34	60	50	4	3	3	6
ENSG00000079337.16	32	11	31	27	1218	55	78	64	888	47	11	27	691	57	97	97	869	48	69	34	1429	275	184	141	1063	58	83	34	1893	70	51	34	458	1303	19	28	37	56	2	3	9	19	2	8	7	82	42	83	72
ENSG00000079385.23	103	59	307	185	38	93	144	89	27	18	10	16	1	30	21	7	14	217	268	156	113	101	138	93	137	237	270	92	126	10	6	6	15	61	5	3	11	49	2	37	37	107	57	94	83	18	7	19	18
ENSG00000079387.14	394	77	166	109	850	192	236	203	568	192	87	124	1090	43	71	126	816	98	178	121	597	185	135	94	513	125	136	67	548	230	115	100	955	1957	148	130	228	2281	53	222	234	521	95	131	164	43	45	54	145
ENSG00000079393.20	0	1	0	0	1	0	0	0	14	0	0	0	1	0	0	0	3	0	0	1	3	0	0	0	12	1	0	1	3	0	0	1	1	3	0	0	0	9	0	0	1	2	0	0	0	0	0	0	1
ENSG00000079432.7	1694	132	598	350	1645	344	509	393	1788	396	67	304	1157	256	227	400	1543	207	468	239	1624	480	618	355	1901	215	296	143	1335	290	264	171	1182	3419	67	65	102	7135	88	198	155	1687	427	567	423	108	39	80	783
ENSG00000079435.10	61	4	17	10	118	12	16	20	94	12	8	9	80	6	12	9	10	25	17	17	199	13	13	12	230	18	14	4	52	6	8	5	49	98	7	3	4	183	1	23	19	109	17	12	22	2	3	3	19
ENSG00000079459.13	2500	313	723	506	1853	323	452	440	1729	583	240	423	1073	103	81	220	4508	517	525	367	3242	296	262	198	2789	519	673	181	1621	819	570	378	4030	8226	121	100	161	13645	95	303	331	1945	318	503	580	149	88	181	1402
ENSG00000079462.8	323	10	75	59	360	42	34	34	359	24	2	25	335	24	27	42	318	15	69	13	224	47	38	34	290	19	42	16	192	27	22	13	205	333	10	9	8	481	7	44	43	575	51	89	81	10	11	10	45
ENSG00000079482.13	310	26	78	65	413	42	85	77	224	30	27	21	402	25	39	70	349	51	68	40	446	103	90	56	492	58	72	32	264	60	45	30	60	219	34	14	40	1302	24	192	173	199	58	78	91	17	14	13	56
ENSG00000079557.5	0	0	0	0	0	0	0	0	0	0	0	0	0	0	0	0	0	0	1	0	0	0	0	0	0	0	0	0	0	0	0	0	0	0	0	0	0	0	0	0	0	0	0	0	0	0	0	0	0
ENSG00000079616.13	1274	55	204	139	677	132	130	127	333	326	156	215	1438	74	109	166	1485	119	223	87	1901	278	201	200	1375	143	163	88	680	180	144	90	2936	8162	251	271	330	3249	64	253	287	1702	199	276	258	70	45	79	537
ENSG00000079689.14	0	0	0	0	0	0	0	0	0	0	0	0	0	0	0	0	0	0	0	0	0	0	0	0	1	0	0	0	0	0	0	0	0	0	0	0	0	0	0	0	0	0	0	0	0	0	0	0	0
ENSG00000079691.18	654	172	497	293	593	213	245	225	732	233	158	157	441	113	121	223	830	246	404	262	626	222	169	108	1080	205	257	125	1769	308	223	156	1094	3655	200	160	288	3960	42	337	302	645	192	275	305	58	49	86	273
ENSG00000079739.17	2132	74	323	236	803	121	152	82	768	202	97	143	1192	123	120	227	1425	114	312	110	1768	267	229	165	1112	97	162	67	1315	167	130	84	1788	5188	184	159	270	10971	79	276	269	987	189	288	288	111	44	104	186
ENSG00000079785.16	2767	466	881	739	2294	405	398	402	2351	544	389	333	5429	327	285	631	4116	584	747	719	2116	546	396	281	2749	553	706	312	3489	1366	813	663	2364	6587	366	369	540	13229	95	482	451	2842	438	680	590	129	82	133	719
ENSG00000079805.18	3815	283	1124	633	3523	677	926	699	1796	449	172	313	3259	423	445	809	2127	550	851	432	3112	896	791	548	2159	656	681	307	5457	977	771	496	1780	5742	226	160	297	8906	163	525	492	3074	757	1028	842	220	82	175	1171
ENSG00000079819.19	1489	129	701	421	684	129	151	160	256	185	67	139	2678	26	34	81	1164	126	402	144	3143	139	121	99	939	118	139	92	548	128	94	86	1439	5226	281	243	425	810	28	94	105	2731	448	595	589	15	14	21	24
ENSG00000079841.18	2	0	1	0	4	1	1	1	0	0	0	1	0	0	0	1	2	0	5	1	4	0	1	1	1	0	0	0	36	2	0	0	2	11	3	0	1	15	0	0	0	0	0	0	0	0	0	0	1
ENSG00000079931.15	14	2	3	1	137	7	8	9	6	37	9	18	21	40	51	69	6	13	8	1	94	3	0	0	210	22	26	6	4	41	20	23	18	32	4	3	2	4	0	0	0	7	0	1	2	17	12	23	0
ENSG00000079950.14	1178	151	508	403	1507	207	219	183	815	171	162	112	898	127	123	214	1213	205	409	194	1178	235	154	139	1301	190	219	90	1756	443	260	159	825	2611	165	93	190	2386	24	130	98	1287	336	388	418	36	36	49	148
ENSG00000079974.18	184	28	110	77	575	49	61	56	296	61	20	57	336	55	56	104	451	37	101	35	371	153	99	82	206	35	44	24	526	93	76	52	80	274	15	14	14	2107	40	151	163	545	86	147	120	22	13	22	75
ENSG00000079999.14	1920	81	292	218	1188	193	235	206	1483	123	52	100	989	85	110	177	1235	174	276	129	1020	284	198	179	1192	174	197	84	2575	265	216	143	1394	4026	100	87	150	5194	83	238	234	1931	269	403	280	134	102	157	499
ENSG00000080007.8	3	1	0	0	9	0	0	3	3	15	8	10	1	3	0	1	0	5	2	2	247	80	49	32	165	14	11	8	6	0	0	0	5	13	8	5	7	18	1	14	10	0	0	0	0	1	1	4	4
ENSG00000080031.10	33	11	101	60	1258	62	104	66	24	1	1	0	43	8	5	12	96	19	79	37	114	12	12	8	443	34	55	17	96	9	8	3	88	274	7	4	11	9	0	6	3	244	80	103	101	33	9	27	36
ENSG00000080166.16	3	0	0	0	3	0	0	0	3	1	0	1	0	0	0	0	1	0	0	0	1	0	0	0	1	0	0	0	0	0	0	0	2	4	1	1	0	5	0	0	0	1	0	1	1	0	0	0	0
ENSG00000080189.15	1016	62	193	122	2062	181	257	239	830	159	41	80	1992	235	186	389	1403	142	234	127	1365	329	213	227	730	131	201	44	1285	169	123	85	1251	2832	71	61	96	3804	40	99	103	794	113	238	136	67	38	83	438
ENSG00000080200.10	692	189	420	311	718	526	675	614	489	173	139	143	485	63	68	178	846	209	238	264	635	144	175	25	218	184	182	104	841	493	397	248	678	2118	210	90	242	2164	85	635	596	643	203	252	223	120	58	97	414
ENSG00000080224.17	4	0	0	0	2	1	0	1	0	0	0	0	0	0	1	0	6	1	0	0	9	0	0	0	0	0	0	0	2	0	0	1	71	211	12	7	16	0	0	0	1	0	0	0	0	0	0	0	2
ENSG00000080293.10	1	0	0	1	1	0	0	0	0	0	0	0	0	1	0	1	0	0	0	0	0	0	0	0	0	0	1	0	30	1	3	1	0	1	0	0	0	0	0	0	0	6	1	0	1	0	0	0	5
ENSG00000080298.15	196	48	162	134	207	58	67	44	124	13	8	7	430	45	42	63	429	38	135	62	105	35	15	7	98	26	33	22	189	40	21	23	73	211	31	9	29	287	11	42	28	357	122	97	144	5	7	6	42
ENSG00000080345.18	2071	303	924	705	2947	652	574	699	1201	713	442	429	2913	221	174	477	3087	287	611	403	2154	541	394	178	1706	337	415	253	1477	942	567	471	3586	9221	706	384	1017	7486	191	1077	908	2773	815	939	831	109	58	87	740
ENSG00000080371.6	1192	108	362	274	1352	300	357	334	1481	348	276	207	1130	142	106	266	734	227	283	182	922	409	283	194	665	230	277	125	1462	553	307	204	1493	4086	318	285	459	6712	111	487	366	1086	298	334	369	151	116	176	706
ENSG00000080493.18	2	0	3	0	1	0	0	0	0	0	0	0	0	0	0	0	0	1	1	0	4	0	0	0	1	0	1	1	0	0	0	0	2	18	1	0	0	1	0	1	0	6	4	2	5	0	0	0	0
ENSG00000080503.24	1139	129	284	159	558	146	202	170	1876	214	144	141	1232	231	242	404	2277	195	269	218	490	180	139	93	654	186	225	99	2017	427	299	208	1021	3981	191	99	231	5103	78	328	363	179	118	103	89	69	56	81	556
ENSG00000080511.5	0	0	0	0	0	0	0	0	0	0	0	0	0	0	0	0	0	0	0	0	0	0	0	0	0	1	0	0	0	0	0	0	0	0	0	0	0	0	0	0	0	0	0	0	0	0	0	0	0
ENSG00000080546.13	127	28	76	55	202	55	57	52	383	42	27	27	128	31	25	44	273	51	72	50	122	50	57	26	59	44	50	20	465	133	98	64	231	684	63	28	53	1539	7	47	51	266	49	65	59	14	8	14	92
ENSG00000080561.14	604	114	192	110	397	117	182	134	270	128	71	94	342	46	40	92	612	254	179	161	180	135	102	75	451	262	289	78	915	247	191	95	101	327	30	21	35	2442	33	141	156	185	80	110	100	59	28	52	41
ENSG00000080572.13	0	0	0	0	1	1	1	1	0	0	0	0	0	0	0	0	1	0	0	0	0	0	0	0	0	0	1	0	1	0	0	0	0	0	1	0	1	0	1	0	0	0	1	0	0	0	0	0	0
ENSG00000080573.7	23	22	36	11	2	0	3	1	16	34	3	12	1	195	141	281	4	87	57	63	0	153	201	102	9	143	160	39	12	174	103	118	5	21	17	14	7	208	1	7	10	5	1	1	1	27	20	46	448
ENSG00000080603.17	90	11	48	13	124	25	46	31	66	29	13	19	70	12	11	21	79	14	22	14	70	46	42	31	71	19	18	7	92	19	24	11	181	544	60	40	67	243	9	42	30	93	15	39	29	15	5	10	61
ENSG00000080608.10	1316	130	233	222	669	82	81	65	1264	199	162	132	2139	121	110	187	1973	172	226	188	930	187	106	99	1187	197	240	128	752	331	206	174	1379	2957	248	258	353	3345	47	236	206	612	149	224	198	69	55	71	406
ENSG00000080618.17	1	0	1	4	2	0	0	1	0	0	1	0	2	1	1	2	5	0	1	0	1	0	0	0	4	1	2	0	0	0	0	1	3	17	7	4	4	10	1	14	12	4	3	2	2	0	0	0	1
ENSG00000080644.16	10	0	7	2	19	2	2	5	3	0	1	0	6	0	1	3	6	4	4	3	5	0	0	0	15	3	3	4	1	1	0	0	16	58	3	3	8	45	0	15	11	25	8	15	5	0	0	0	3
ENSG00000080709.16	2	1	0	0	0	0	0	0	0	0	0	0	0	0	0	0	0	0	1	0	0	0	0	0	12	0	0	0	0	0	0	0	5	19	2	1	3	2	1	0	0	0	0	0	0	0	0	0	0
ENSG00000080802.19	326	82	236	190	567	156	224	166	470	111	80	68	458	123	138	196	460	145	208	114	326	167	135	118	232	103	128	60	289	115	87	49	483	1333	162	93	175	2520	43	220	216	437	160	183	196	59	40	61	205
ENSG00000080815.19	2483	238	487	402	3088	496	730	586	1357	310	205	264	3009	254	212	308	1299	416	548	351	1970	708	497	372	1654	452	565	191	1565	351	244	148	3421	9279	545	476	685	5745	69	257	255	976	282	379	369	169	90	173	660
ENSG00000080819.9	556	50	395	258	443	68	115	99	234	46	27	25	378	32	28	59	670	73	258	70	474	93	73	69	468	66	68	64	409	94	59	48	416	1348	57	47	77	1812	28	110	95	5246	359	517	480	42	30	46	208
ENSG00000080822.17	1978	206	644	468	2246	388	410	370	968	191	154	115	1226	108	78	151	1437	321	475	272	1970	410	307	216	770	238	303	120	1443	488	228	176	1200	2451	222	136	264	3615	124	443	305	4149	658	971	955	187	132	196	689
ENSG00000080823.23	197	5	50	27	539	59	91	68	291	40	35	21	774	15	25	50	272	30	55	12	593	96	46	45	974	44	77	19	335	38	18	24	231	612	42	38	57	1380	37	187	190	193	44	46	42	20	14	25	85
ENSG00000080824.19	25852	6039	10285	9012	17643	4390	3622	4753	29551	11288	4941	6766	18324	1288	1859	2533	49845	6543	8448	8914	27418	6678	4605	3769	15681	7273	7377	3644	54467	24840	14281	12345	63770	193190	8732	8411	11925	138201	1794	10978	7749	51527	7946	9480	9773	2835	1661	2569	11055
ENSG00000080839.12	228	37	133	90	660	139	106	124	155	178	104	109	2025	55	72	147	1604	57	114	63	788	189	142	106	416	97	84	61	268	110	58	71	1106	2465	183	135	285	2664	83	534	479	601	77	124	115	19	15	20	198
ENSG00000080845.18	963	154	432	243	1206	184	348	246	876	276	108	199	1005	351	286	463	508	333	379	238	1409	731	698	537	1330	372	359	136	1041	403	253	217	425	1260	53	36	73	5860	71	185	115	591	200	281	234	97	57	99	615
ENSG00000080854.16	20	5	111	72	25	0	0	0	31	2	1	1	1	11	4	3	44	12	58	12	6	2	5	5	0	7	7	6	307	81	67	53	34	107	3	3	3	90	5	19	24	575	63	98	60	2	0	1	153
ENSG00000080910.13	0	0	0	0	0	0	0	0	0	0	0	0	0	0	0	0	0	0	0	0	0	0	0	0	0	0	0	0	0	0	0	0	0	0	0	0	0	0	0	0	0	0	0	0	0	0	0	0	0
ENSG00000080947.15	78	7	50	24	137	13	30	26	67	9	11	7	76	21	28	58	25	11	30	5	77	51	42	15	56	7	7	8	73	16	19	13	42	272	19	13	26	688	12	57	59	177	39	56	31	8	7	8	91
ENSG00000080986.13	1828	69	152	152	336	123	86	112	214	237	116	139	1533	22	45	100	2898	63	150	87	2698	195	144	116	901	94	110	65	367	183	103	95	1192	3408	145	167	227	4141	45	319	305	1028	132	184	173	24	14	23	136
ENSG00000081014.11	939	112	185	133	876	226	213	190	701	187	117	130	1061	109	73	200	913	160	170	161	613	234	185	106	669	158	169	85	738	260	131	106	761	2410	129	97	207	3661	28	166	125	347	94	114	104	52	30	57	180
ENSG00000081019.13	536	67	230	219	678	149	180	132	344	124	90	82	427	67	41	102	598	114	195	109	330	107	99	62	365	81	95	45	626	232	108	94	621	1687	151	66	179	1578	46	227	193	500	179	206	211	29	25	30	124
ENSG00000081026.19	233	72	216	146	259	182	214	199	556	176	161	111	141	65	75	166	664	104	162	128	333	136	109	59	325	113	130	51	536	273	152	146	690	2323	296	199	317	1143	18	200	179	329	111	129	107	31	17	26	115
ENSG00000081041.9	163	0	6	2	366	5	7	3	3	4	1	4	56	3	4	4	36	6	6	2	46	2	4	3	33	4	3	7	20	2	0	2	35	91	2	5	8	79	33	70	32	9	8	4	3	6	3	7	1
ENSG00000081051.8	0	0	0	0	0	0	0	0	85	0	1	0	0	1	0	0	0	0	0	0	0	0	0	0	1	0	0	0	0	0	0	0	0	9	0	2	0	1	0	0	0	0	0	0	0	0	0	0	0
ENSG00000081052.13	275	20	164	113	44	1	2	0	9	10	1	3	18	0	3	2	19	19	92	11	11	1	1	2	83	5	10	11	107	3	4	1	28	134	9	1	9	908	5	25	37	481	124	172	172	0	1	0	5
ENSG00000081059.20	227	15	144	93	117	12	16	17	133	23	30	7	163	30	41	69	105	17	117	21	619	175	206	117	215	15	30	22	180	26	18	18	165	348	60	43	73	308	23	155	147	770	115	170	153	8	6	10	118
ENSG00000081087.15	498	85	162	106	1283	168	164	118	1106	183	95	105	722	91	57	141	485	127	149	126	402	190	128	85	368	113	122	62	1050	429	139	130	681	1709	115	95	155	5759	39	153	94	426	81	96	113	19	21	33	145
ENSG00000081138.14	0	0	0	0	0	0	0	0	0	0	0	0	0	0	0	0	0	0	0	0	0	0	0	0	0	0	0	0	0	0	0	0	0	0	0	0	0	0	0	0	0	0	0	0	0	0	0	0	0
ENSG00000081148.12	5	3	9	6	9	5	5	5	7	2	0	1	3	0	1	1	2	3	2	1	8	6	4	3	2	3	1	1	9	0	2	1	7	21	8	0	4	7	0	1	2	19	3	9	7	0	0	1	2
ENSG00000081154.12	2864	199	634	529	3734	475	523	440	2136	143	136	89	3608	203	200	364	2878	318	536	316	2958	558	355	304	1623	228	320	128	2379	658	293	230	1933	5938	421	287	523	8793	119	677	547	2502	471	599	597	240	166	265	1033
ENSG00000081177.18	456	62	282	191	679	109	105	101	459	99	62	80	1351	65	77	116	562	85	187	60	639	193	117	103	432	82	91	55	781	165	120	65	816	2476	128	91	169	2215	15	44	49	681	197	280	228	32	17	25	254
ENSG00000081181.8	263	6	18	13	150	13	12	11	66	19	2	18	434	6	5	6	234	17	19	13	173	7	5	3	486	33	49	24	104	8	6	4	45	92	6	5	6	90	1	14	9	39	8	17	11	6	2	4	18
ENSG00000081189.16	30	7	54	35	28	0	0	0	21	0	0	0	1	0	0	0	96	10	28	4	65	1	2	1	23	4	3	2	79	3	1	2	17	52	11	4	14	3	0	0	0	38	127	179	180	0	0	0	1
ENSG00000081237.20	1	0	0	0	0	0	0	0	0	1	2	1	1	0	0	0	0	0	0	0	1	0	0	0	0	0	0	0	1	4	2	1	0	8	0	0	0	3	0	0	0	2	0	1	1	0	0	0	0
ENSG00000081248.11	0	0	0	1	0	0	0	0	6	0	0	0	0	0	0	0	0	1	0	0	0	0	0	0	0	1	0	0	0	2	0	0	0	0	0	0	0	0	0	0	0	2	0	0	1	0	0	0	0
ENSG00000081277.13	4850	4382	2735	1531	2042	2467	3877	3018	7040	4475	2716	3284	1588	6408	3663	9766	6795	12928	5307	8329	959	2926	3521	1791	4247	12033	12750	3381	9932	8736	6459	4455	1216	8981	667	444	715	654	80	203	206	0	0	0	0	3519	1896	3469	13496
ENSG00000081307.14	1058	99	290	195	1111	138	162	159	811	184	116	106	1318	88	60	141	1093	153	230	140	1239	317	232	153	504	129	167	80	737	226	133	119	960	2482	160	110	237	3798	72	316	234	954	191	275	251	148	115	158	464
ENSG00000081320.11	540	66	142	85	497	174	198	192	598	200	120	103	342	83	62	179	654	137	165	138	312	176	102	61	313	98	145	64	526	264	147	106	328	969	56	75	112	1086	9	53	39	330	73	77	85	31	24	39	203
ENSG00000081377.17	1195	31	151	71	1133	74	95	67	212	49	24	65	693	55	60	105	381	49	129	57	797	110	79	75	919	58	61	35	902	84	45	49	782	1959	92	77	99	1220	8	46	40	953	131	159	133	9	6	5	8
ENSG00000081386.12	762	35	83	55	731	157	193	201	250	88	85	70	315	62	60	99	129	28	63	29	269	176	110	66	225	36	41	30	509	143	94	83	348	910	104	64	146	1203	24	132	146	291	71	70	53	23	15	23	72
ENSG00000081479.15	1	0	2	0	0	0	1	1	2	1	2	0	0	1	0	0	0	0	1	0	0	1	0	0	0	0	0	0	2	0	0	0	8	61	3	2	11	36	39	462	680	2	0	0	1	0	0	0	3
ENSG00000081665.14	25	7	27	22	52	10	11	16	31	32	51	46	302	81	59	111	61	16	29	20	284	206	120	84	170	19	33	18	571	181	130	84	251	618	96	61	139	1041	31	215	156	36	13	14	11	9	6	20	29
ENSG00000081692.12	122	4	7	9	113	8	13	9	54	3	2	2	88	6	9	12	84	8	8	4	79	12	6	6	82	6	6	3	81	5	3	4	101	135	3	2	3	263	3	6	9	51	2	10	5	4	2	1	6
ENSG00000081721.12	604	27	97	86	691	58	72	63	333	41	28	24	984	42	28	83	695	40	77	53	412	73	49	47	411	46	66	23	469	59	36	43	551	1181	55	45	61	2068	22	81	70	441	77	107	85	20	7	22	66
ENSG00000081760.17	1063	45	185	108	858	120	200	133	880	184	90	137	666	120	124	189	223	110	162	76	588	219	163	128	416	124	134	56	568	159	114	83	1853	5788	185	142	250	4331	19	107	128	521	120	154	111	113	62	118	485
ENSG00000081791.9	1063	89	284	200	747	86	124	108	1254	112	40	84	1224	159	124	208	1796	187	262	165	1559	289	223	211	1681	189	280	87	1163	195	163	91	1492	4428	110	76	150	6129	53	161	155	1347	228	322	267	72	33	52	263
ENSG00000081800.9	0	0	0	0	1	0	0	0	0	0	0	0	0	0	0	0	0	0	0	0	0	0	0	0	0	0	0	0	0	0	0	0	0	0	0	0	0	0	0	0	0	0	0	0	0	0	0	0	0
ENSG00000081803.16	172	30	174	99	138	24	13	12	5	0	1	0	1	0	0	0	32	13	90	25	28	1	0	0	81	10	14	8	3	1	0	0	209	377	36	19	42	95	12	23	21	308	93	139	118	8	6	4	7
ENSG00000081818.4	1	0	0	0	1	0	0	0	5	0	1	0	0	0	0	0	0	1	2	0	1	0	0	0	12	0	1	0	0	0	0	0	1	20	0	0	2	1	0	0	0	0	0	0	0	3	0	0	7
ENSG00000081842.18	1	0	0	0	0	0	0	0	0	0	0	0	0	0	0	0	0	0	0	0	0	0	0	0	0	0	0	0	0	0	0	0	0	3	1	3	2	0	1	0	0	0	0	0	0	0	0	0	0
ENSG00000081853.15	16	0	0	0	2	1	3	3	11	12	6	12	0	0	0	1	3	2	1	0	7	11	4	8	6	5	4	0	2	1	2	0	2	6	0	0	0	7	0	1	0	0	0	0	0	7	7	6	12
ENSG00000081870.12	636	45	153	103	393	63	45	64	414	108	89	73	358	45	39	87	728	43	126	59	640	95	86	78	226	36	59	31	586	163	94	78	1067	2881	156	107	164	4183	50	305	255	1003	115	152	142	24	28	44	125
ENSG00000081913.14	267	28	156	110	1042	170	240	221	164	92	52	101	201	32	35	69	554	53	97	59	274	11	6	7	601	58	76	29	615	115	83	71	248	873	24	22	47	1047	18	84	88	404	97	120	93	50	40	53	107
ENSG00000081923.15	749	96	272	159	1748	379	412	422	804	49	42	48	861	87	80	119	1361	204	236	182	336	104	54	36	896	167	208	100	1228	174	106	58	541	1930	72	54	104	225	4	33	37	174	133	173	163	159	118	145	293
ENSG00000081985.13	42	1	2	2	698	122	137	134	97	409	236	376	36	23	8	48	10	4	8	3	84	20	11	10	136	13	15	9	121	66	45	45	23	56	28	21	35	19	1	6	11	12	2	4	7	3	1	3	39
ENSG00000082014.17	72	13	79	59	412	20	29	22	283	5	2	4	192	7	6	9	80	8	61	12	57	24	14	19	119	13	20	11	127	8	8	7	152	504	21	14	18	2493	18	45	62	545	56	122	98	4	3	3	78
ENSG00000082068.9	1051	64	146	102	821	150	154	138	706	121	104	108	1316	142	126	218	633	77	93	81	1305	358	298	240	419	92	106	28	767	175	124	87	769	2492	137	95	195	7638	94	487	466	574	71	124	90	22	16	24	120
ENSG00000082074.19	1395	14	141	90	1966	46	42	45	593	4	0	5	326	56	77	114	539	37	173	37	5177	2266	1542	1157	647	33	33	24	3256	43	42	31	47	210	40	42	41	23	2	0	0	2	1	0	0	70	41	55	2
ENSG00000082126.18	1	0	1	0	0	0	0	0	0	7	0	3	0	0	0	1	1	0	0	1	0	1	1	1	0	0	1	0	2	0	0	2	2	3	0	1	0	4	0	0	0	1	0	1	0	0	0	0	0
ENSG00000082146.13	220	22	86	77	258	30	45	27	158	66	30	47	578	28	34	49	468	20	69	34	302	57	28	36	170	26	40	13	615	78	51	40	203	477	26	23	30	1873	17	74	56	473	85	102	89	16	14	16	45
ENSG00000082153.18	2286	916	1929	1612	5047	994	1095	953	2842	1171	603	696	6191	450	365	720	5588	1510	1980	1487	4312	941	707	507	3776	1121	1507	623	4061	1544	866	679	2258	4259	293	284	418	19360	995	4483	3535	5243	998	1511	1261	316	185	348	1304
ENSG00000082175.15	0	0	0	0	0	0	0	0	0	1	2	0	0	0	0	0	0	0	0	0	0	0	0	0	0	0	0	0	0	0	0	0	0	0	0	0	0	0	0	0	0	0	0	1	0	0	0	0	0
ENSG00000082196.21	32	3	9	8	15	10	9	6	12	1	1	0	1	17	5	16	5	7	15	3	7	6	2	9	1	2	8	0	24	12	6	3	3	23	3	0	10	13	4	20	10	25	7	10	13	3	3	7	11
ENSG00000082212.13	696	65	331	214	1818	148	96	131	1012	66	43	48	1501	38	37	63	1182	75	220	77	461	70	45	29	933	49	84	54	457	112	70	39	2	7	0	0	0	4144	44	157	127	946	257	337	299	66	30	68	93
ENSG00000082213.18	1491	69	217	158	1829	255	291	285	462	129	77	87	2045	135	85	202	864	135	202	116	1462	478	337	240	481	103	136	67	698	181	111	78	1002	2410	144	135	198	7498	58	346	290	728	144	196	220	39	29	37	144
ENSG00000082258.13	1215	169	463	319	1773	431	420	445	751	152	158	103	1086	231	202	364	1227	246	430	299	864	398	281	161	738	227	270	117	1051	404	236	189	1265	3976	332	225	434	4713	73	367	306	1132	303	355	364	93	83	119	413
ENSG00000082269.17	780	190	258	180	951	358	495	384	380	65	76	65	667	70	71	179	821	362	269	319	418	134	121	66	400	328	346	132	946	383	244	165	356	1029	102	50	111	633	7	104	76	369	86	108	80	127	71	108	190
ENSG00000082293.13	0	0	0	0	1	0	0	0	0	0	0	0	0	0	2	0	0	0	0	0	2	0	1	0	0	0	0	0	0	0	0	0	0	2	2	0	0	1	0	0	0	0	0	0	0	0	0	0	1
ENSG00000082397.17	9	43	14	12	0	2	0	0	4	0	1	0	0	1	0	2	1	141	45	62	0	0	0	0	0	55	75	13	0	0	0	0	0	7	0	0	0	172	0	1	0	0	0	0	0	58	32	44	4
ENSG00000082438.17	720	157	145	95	582	432	662	458	1633	327	327	253	739	117	99	295	1708	330	228	298	537	297	218	106	1245	460	430	196	4575	600	499	270	926	3423	473	252	641	4910	81	534	513	172	45	62	72	218	176	223	543
ENSG00000082458.12	721	138	481	320	1517	261	358	243	287	45	30	33	825	115	121	256	1755	259	406	213	942	257	217	160	343	281	327	85	255	130	76	66	613	2409	85	83	137	900	10	23	31	1326	236	341	335	106	69	114	114
ENSG00000082482.14	0	2	2	1	0	0	0	0	0	2	2	3	0	1	0	1	2	3	4	5	6	4	0	2	13	2	6	7	0	0	1	1	15	15	2	4	7	1166	2	2	4	0	0	0	1	0	0	0	0
ENSG00000082497.12	467	16	26	21	86	5	15	8	171	69	45	43	253	60	56	85	359	35	48	35	299	198	107	81	136	37	49	20	441	64	44	30	87	194	19	17	21	1370	14	54	47	0	2	0	0	26	21	22	92
ENSG00000082512.15	283	25	182	136	267	29	45	30	193	14	11	18	215	37	43	71	272	14	105	29	333	113	87	49	43	12	16	14	828	68	43	36	104	275	45	44	67	1525	31	167	171	333	109	155	110	6	6	4	61
ENSG00000082515.18	703	40	91	72	251	27	28	23	551	101	69	56	666	23	28	49	521	52	102	52	607	118	80	69	602	63	86	34	678	122	100	55	645	1430	92	62	91	2405	30	129	126	465	58	107	87	27	14	40	94
ENSG00000082516.9	690	56	193	146	365	47	45	50	634	179	91	117	1010	65	45	99	949	70	152	86	757	176	136	89	933	125	140	68	513	208	140	112	1416	3367	190	200	290	2720	43	176	198	1087	226	228	206	39	16	37	284
ENSG00000082556.14	0	0	0	1	1	0	0	0	0	0	0	0	0	0	0	0	0	0	0	0	0	0	0	0	0	0	0	0	1	3	2	2	2	10	2	0	3	0	0	0	0	0	0	0	1	0	0	0	0
ENSG00000082641.16	7675	309	1342	907	11604	1003	1227	1127	4694	972	299	702	6888	604	655	1054	5739	614	1299	519	5956	1804	1635	885	4929	729	902	427	13152	1149	840	616	3600	12672	389	379	522	17414	263	716	622	4691	964	1243	1147	374	245	396	1217
ENSG00000082684.16	10	1	2	2	10	7	6	6	6	1	0	1	31	13	23	17	12	0	2	0	14	110	156	82	1	0	0	0	9	0	1	0	1	2	1	0	3	2	0	3	10	3	0	0	2	5	2	2	75
ENSG00000082701.17	2756	255	789	530	3998	528	706	600	2116	414	282	267	3571	218	213	438	2462	376	583	350	2676	577	466	244	2062	296	381	169	2249	515	346	210	2157	5788	383	282	457	8488	120	580	500	1984	438	535	555	284	187	313	1181
ENSG00000082781.12	964	115	528	363	1385	185	222	173	1751	353	130	253	1980	252	248	554	958	268	391	219	1890	274	242	152	564	198	252	79	469	262	175	115	385	830	44	25	60	16761	74	197	166	1978	458	598	482	250	114	261	1672
ENSG00000082805.20	1755	283	517	362	1601	419	535	505	910	457	279	307	1400	241	222	446	1912	470	495	451	1376	499	446	216	1330	434	483	274	1833	535	412	271	3078	12103	813	591	1144	8795	117	759	693	1040	171	221	181	112	80	130	701
ENSG00000082898.18	4138	441	1473	1121	6175	879	743	963	4150	971	650	641	8038	380	510	872	7774	535	1181	700	5951	1065	798	561	3851	623	768	399	3519	1210	709	608	7831	20328	1658	1167	2365	22780	282	2037	1706	6443	1083	1320	1365	223	123	216	1521
ENSG00000082929.8	2	0	0	0	9	3	2	2	0	0	0	0	2	0	1	0	0	0	1	0	2	5	1	0	0	0	0	0	3	0	0	0	2	5	3	0	2	0	0	0	0	0	0	0	0	1	0	1	1
ENSG00000082996.20	1129	106	386	266	1041	160	172	170	761	188	142	119	740	99	68	170	1109	191	357	230	905	412	244	194	976	230	326	99	1029	330	193	120	831	2084	204	137	269	1925	43	226	206	726	202	295	307	120	85	116	434
ENSG00000083067.23	1	0	0	0	0	0	0	0	1	0	1	0	3	0	0	0	0	0	0	0	0	0	0	0	0	0	0	0	0	0	0	0	1	1	2	1	0	171	1	3	0	0	1	0	0	0	0	0	0
ENSG00000083093.10	647	40	133	116	353	63	72	69	393	171	93	111	760	48	64	84	462	86	101	63	650	215	130	101	528	104	121	58	629	207	109	92	1126	2314	207	190	315	1309	23	239	189	402	114	127	132	44	33	35	186
ENSG00000083097.14	291	136	196	119	510	228	308	260	281	190	135	166	481	68	66	131	582	173	244	194	231	171	131	43	465	197	246	84	1100	381	256	204	962	3267	244	167	280	1432	19	99	83	254	105	114	101	34	26	28	135
ENSG00000083099.11	1049	94	281	193	980	199	184	170	806	110	78	65	1307	71	85	144	1115	144	189	151	569	248	148	138	447	116	160	88	1047	387	234	181	1262	3381	207	176	264	2353	23	133	118	885	179	248	207	39	37	52	165
ENSG00000083123.15	382	11	64	48	526	78	91	76	181	25	21	17	248	27	27	66	347	23	72	33	310	72	65	46	190	21	25	19	629	90	68	40	400	1061	48	42	81	2288	18	114	96	240	38	82	95	6	7	11	76
ENSG00000083168.11	988	202	651	454	2539	599	755	754	1585	315	182	216	1293	135	154	214	1309	255	427	269	835	239	218	108	864	198	240	142	1580	434	286	215	2422	7722	719	502	948	3568	73	415	390	1754	517	524	509	93	59	91	957
ENSG00000083223.18	2137	267	427	310	1441	450	577	507	1466	404	621	270	654	293	233	404	555	472	360	432	1247	614	491	178	1054	568	657	230	1619	1008	597	379	919	3342	294	166	362	2029	34	247	213	780	224	287	277	162	98	137	240
ENSG00000083290.20	801	32	157	95	528	62	60	66	522	174	86	118	687	136	116	166	304	43	70	44	459	107	84	52	100	21	30	18	368	149	80	63	254	717	66	60	71	4156	35	169	157	542	132	142	116	6	1	6	92
ENSG00000083307.12	2446	146	290	193	1780	322	429	375	1912	239	168	197	1910	266	221	447	3531	296	309	233	1845	552	438	283	1252	362	396	160	3490	516	400	267	2640	9269	405	256	473	2	0	0	0	187	164	187	176	270	151	266	619
ENSG00000083312.17	5253	429	1061	840	3313	499	450	443	12122	581	370	361	6458	291	263	683	4892	651	952	832	4759	853	553	347	3941	569	756	335	4001	1494	764	687	5632	14699	733	598	1174	40291	255	1584	1274	4019	769	861	956	133	100	159	800
ENSG00000083444.17	2709	226	1856	1297	1449	172	210	196	695	859	185	570	803	155	201	346	1090	309	1676	311	2289	714	763	572	1269	233	377	222	2237	431	332	249	901	3254	82	94	142	20813	181	416	383	3615	1607	1942	1825	131	78	140	688
ENSG00000083454.22	57	1	4	7	49	0	0	1	10	5	1	7	279	0	0	2	94	3	12	4	96	6	2	2	77	2	2	1	23	4	2	2	191	313	7	20	24	187	0	4	4	55	6	8	16	0	0	0	3
ENSG00000083457.12	393	7	38	23	158	18	13	28	382	25	18	10	800	16	27	41	401	15	22	19	373	48	25	28	264	20	32	15	552	70	34	45	350	974	31	31	47	3046	6	48	39	444	27	49	30	8	7	16	40
ENSG00000083520.15	2108	1016	1352	980	2334	558	555	535	1118	389	228	245	2045	245	183	380	8919	1448	1414	1724	2180	480	299	187	2257	1103	1310	519	2029	979	581	414	1586	3308	309	186	436	3312	65	387	299	2002	481	586	570	116	59	109	407
ENSG00000083535.16	411	131	264	244	455	99	94	113	348	95	84	54	478	55	42	106	2831	214	262	262	539	127	78	45	648	169	191	88	448	221	114	87	360	922	104	66	150	813	20	142	128	428	103	139	115	11	7	10	87
ENSG00000083544.16	437	32	114	100	488	82	75	87	349	82	84	56	331	54	37	76	395	72	87	65	258	60	53	37	379	60	86	35	369	138	79	70	343	988	150	93	176	1025	26	155	134	311	70	113	94	39	26	30	63
ENSG00000083622.8	0	0	0	0	0	0	0	0	0	0	0	0	0	0	0	0	0	0	0	0	0	0	0	0	0	0	0	0	0	0	0	0	0	0	0	0	0	0	0	0	0	0	0	0	0	1	0	0	0
ENSG00000083635.8	263	23	81	54	289	37	49	43	171	51	19	16	423	21	19	51	316	27	53	43	367	87	47	38	165	22	37	13	216	65	45	33	246	533	39	42	71	537	12	47	38	325	61	76	80	8	20	10	43
ENSG00000083642.19	808	77	305	206	1029	291	303	284	485	217	225	184	1041	112	121	227	846	100	184	134	1246	384	283	146	477	132	126	77	1208	322	160	139	1590	4759	490	332	681	3204	90	561	476	947	173	216	202	72	39	73	267
ENSG00000083720.13	887	116	159	110	944	149	148	199	426	196	119	96	1906	178	166	325	1134	321	204	181	2738	453	356	247	1736	491	465	195	174	276	149	99	1488	3622	164	174	262	22054	201	767	777	967	123	178	183	40	23	38	261
ENSG00000083750.13	333	14	75	42	213	46	52	56	185	15	8	8	156	36	24	47	53	13	43	18	180	82	58	33	80	16	32	16	466	109	64	33	0	3	0	0	0	1593	19	63	60	314	62	67	74	7	7	11	46
ENSG00000083782.8	0	0	0	0	0	0	0	0	0	0	0	0	0	0	0	0	0	0	0	0	0	0	0	0	1	0	0	0	0	0	0	0	0	0	0	0	0	1	0	0	0	0	0	0	0	0	0	0	0
ENSG00000083799.18	1543	503	700	469	770	345	367	297	799	293	221	189	1506	164	112	224	889	1074	830	884	1074	399	282	167	1105	824	964	285	1163	474	291	221	791	2508	252	154	326	5627	103	436	359	362	147	177	177	135	72	122	307
ENSG00000083807.10	68	1	21	14	75	2	4	1	26	2	2	3	194	9	1	2	156	9	12	3	88	7	4	9	186	13	15	6	34	4	4	5	65	143	1	3	12	27	1	1	5	167	20	48	26	1	1	7	28
ENSG00000083812.12	240	12	52	24	338	76	111	93	504	28	8	26	198	37	31	44	179	43	51	23	191	58	55	34	265	39	55	18	216	46	25	27	197	488	11	12	21	851	10	21	33	193	36	56	45	13	12	14	84
ENSG00000083814.13	12	0	5	3	6	5	7	6	11	7	5	9	64	9	13	31	9	0	3	1	10	17	16	4	12	5	1	3	145	21	15	9	14	39	16	18	31	86	3	29	25	4	0	2	3	2	0	0	15
ENSG00000083817.9	176	9	10	14	165	41	42	35	117	9	10	9	103	12	13	22	36	27	27	36	98	41	24	16	118	34	45	10	170	31	24	18	107	239	12	20	21	515	2	25	33	59	9	13	18	11	2	12	24
ENSG00000083828.16	199	7	40	19	325	52	76	67	93	26	47	21	252	51	48	79	202	21	29	14	172	102	56	68	199	28	36	22	274	51	28	33	272	727	72	44	137	544	14	65	55	99	25	42	28	9	10	9	116
ENSG00000083838.16	105	7	19	8	145	19	31	15	123	9	4	8	83	8	8	8	55	5	11	3	85	18	13	10	87	8	5	5	107	11	15	9	38	98	1	1	1	520	3	16	10	81	11	15	7	0	0	4	20
ENSG00000083844.10	748	74	331	237	1152	305	402	315	650	152	137	112	444	117	95	179	350	104	243	104	316	271	173	123	571	106	117	88	632	195	130	103	522	1908	146	122	215	2486	41	186	169	958	297	354	324	55	22	42	406
ENSG00000083845.9	9489	621	1484	1579	6109	436	436	412	22303	963	297	749	12186	504	411	896	11782	1280	1692	989	9094	680	488	522	20809	1517	1791	604	9500	1674	1234	837	10803	26551	363	379	579	20751	166	448	416	11971	1957	3148	2128	152	119	234	2505
ENSG00000083857.14	10589	1648	11067	6886	6174	911	961	1139	30604	2802	1545	2436	4170	724	863	2021	5744	1171	5424	1654	4434	2857	2732	959	5798	1055	1307	1219	12533	2257	1991	1309	1565	5134	1032	514	1325	10491	228	1165	1311	27101	9003	8983	8651	247	177	259	3074
ENSG00000083896.13	2165	191	580	401	2378	701	987	926	1650	451	255	279	1579	206	182	351	1337	274	486	303	1626	572	428	264	1754	299	441	171	1987	455	271	220	1531	6552	363	259	470	6619	110	445	436	1705	435	511	483	190	110	171	487
ENSG00000083937.10	10120	141	450	328	2458	453	480	414	832	168	130	85	1436	98	71	183	959	304	441	296	1961	451	301	246	893	282	338	134	941	264	138	111	500	1316	96	71	130	5532	86	384	260	1256	304	424	422	72	43	75	182
ENSG00000084070.12	473	52	177	102	453	96	195	133	323	104	50	81	163	45	46	76	379	96	162	87	244	81	81	58	381	104	122	53	679	127	93	70	757	2041	106	88	109	2157	30	108	117	349	83	133	111	59	37	36	180
ENSG00000084072.17	1384	50	237	179	1486	176	209	183	456	152	103	100	1004	99	93	176	527	76	188	55	1047	177	111	125	913	89	124	48	433	45	42	31	1973	5942	241	215	340	4053	38	205	168	1618	245	320	260	53	33	66	344
ENSG00000084073.10	1972	118	399	262	1692	345	333	339	1013	296	205	176	1201	135	162	318	1159	221	346	221	1102	414	233	183	1100	270	320	135	1286	428	239	171	2327	6470	249	330	397	7473	83	383	286	1472	326	390	459	109	79	121	518
ENSG00000084090.13	3194	276	720	529	2826	504	529	541	7576	474	260	331	3112	247	304	549	3694	404	685	383	2256	528	389	302	2079	418	482	248	3273	627	451	314	3900	10700	377	373	582	10464	70	290	285	3681	650	844	741	232	167	258	1234
ENSG00000084092.7	817	43	183	130	833	128	133	137	617	68	28	40	341	31	36	50	734	82	152	76	496	53	42	46	1250	91	122	70	329	64	45	35	427	1050	53	37	86	997	18	86	72	687	182	253	195	17	10	24	106
ENSG00000084093.19	1044	130	434	317	1202	308	307	361	781	197	147	110	603	102	98	192	863	158	336	229	703	241	180	97	702	149	200	125	776	200	118	85	1087	3479	307	196	353	3691	48	286	241	1247	316	378	367	58	52	50	337
ENSG00000084110.11	22	215	23	5	11	10	11	5	4	0	0	0	2	38	8	49	4	441	15	259	4	3	1	2	2	273	112	55	8	538	258	195	16	40	1	2	2	42	3	6	6	22	8	21	17	7	0	1	30
ENSG00000084112.15	4018	123	722	382	4575	309	361	333	4864	380	113	293	3884	133	98	191	1330	188	507	200	2302	385	356	207	2629	142	182	126	2210	266	205	154	1386	3359	153	139	245	8122	54	269	218	2767	462	565	488	87	51	79	404
ENSG00000084207.18	30887	830	1572	1173	8394	1795	2150	2012	25071	1959	765	1237	5664	949	946	1728	8684	2207	1819	1516	9148	2059	1711	1671	10353	2559	2969	973	11598	1988	1414	1213	46776	123618	2676	2546	3961	20922	106	472	418	5947	687	1259	767	1064	444	942	3045
ENSG00000084234.18	9690	944	3018	1953	36805	4264	5413	4640	7223	740	275	473	14695	1513	1659	2973	13626	1696	2469	1454	12198	2223	2087	1355	14097	1276	1704	799	13523	1987	1469	962	16103	67840	1498	1452	2280	107176	655	1870	1641	7404	1716	2097	1977	713	439	627	2133
ENSG00000084444.14	290	37	107	77	359	34	40	49	303	24	4	23	336	26	20	50	307	35	90	37	217	46	39	31	383	40	42	28	441	60	45	26	370	1175	62	45	76	864	15	78	65	484	90	109	103	29	13	16	64
ENSG00000084453.16	9	4	18	8	0	0	0	0	3	5	5	5	0	0	0	0	13	8	15	3	13	3	6	6	2	3	3	1	119	24	12	11	160	609	49	27	76	0	0	0	0	5	2	11	7	19	14	10	34
ENSG00000084463.8	1542	205	620	455	1779	333	379	362	1253	262	123	173	2135	162	151	335	2579	330	555	303	1657	475	375	274	2028	339	461	215	1621	424	311	235	3028	8936	455	452	683	9794	197	646	601	1659	499	569	648	172	99	152	600
ENSG00000084623.12	4121	222	562	426	3908	360	497	488	3858	530	151	337	3308	249	267	518	3784	452	622	364	3945	585	412	404	3729	467	588	241	3682	620	484	307	4559	10283	194	223	329	16815	132	341	272	3690	509	704	602	236	148	248	1045
ENSG00000084628.10	0	2	8	4	2	0	0	0	5	4	7	0	1	1	1	2	7	1	3	1	0	0	0	1	0	2	2	3	0	15	9	5	3	7	0	0	0	32	1	4	1	16	4	5	6	1	2	2	3
ENSG00000084636.18	1585	41	102	65	3737	115	131	119	2564	164	73	91	1641	1155	766	1315	589	103	162	66	1729	1182	1118	842	1439	99	143	32	2991	330	207	157	316	1117	83	62	98	665	4	8	6	99	27	48	49	139	123	179	987
ENSG00000084652.16	1993	102	462	266	2289	410	543	565	760	350	131	236	1493	308	260	562	1719	238	401	168	1951	533	464	305	1494	335	341	149	1531	410	289	209	1841	6257	225	262	364	15042	162	611	527	1751	315	427	371	196	89	182	809
ENSG00000084674.15	0	8	0	0	1	0	0	0	0	0	0	0	0	0	0	0	0	4	1	4	0	0	0	0	0	5	1	1	1	21	16	12	0	9	0	0	0	0	0	0	0	0	0	0	0	0	0	2	3
ENSG00000084676.15	550	175	491	247	721	375	496	375	408	133	78	92	728	156	133	222	631	262	372	233	181	143	86	55	241	221	255	107	768	250	203	107	617	2119	202	116	259	3847	47	288	257	543	209	219	218	82	36	81	146
ENSG00000084693.16	756	73	149	95	1071	129	178	151	431	110	32	61	1989	97	95	185	1414	107	160	97	803	121	106	83	557	74	119	36	575	70	51	36	636	1666	70	71	100	2664	52	127	153	717	97	140	132	27	16	26	141
ENSG00000084710.14	4	5	13	14	5	1	1	1	3	12	4	7	6	2	0	2	7	5	15	4	0	1	0	0	5	1	12	6	61	16	7	14	14	55	1	2	3	967	2	5	5	53	3	7	8	1	0	1	5
ENSG00000084731.15	529	20	145	110	615	70	103	63	105	86	18	42	392	38	58	82	213	46	128	47	601	97	148	81	573	63	68	33	194	60	34	24	106	357	17	13	18	1394	18	36	35	239	69	91	95	7	2	11	92
ENSG00000084733.11	4875	1226	1540	1083	4957	1216	1472	1295	5958	677	638	431	7142	789	573	1253	3211	2705	1835	2002	3030	809	600	443	2170	2457	2846	753	3273	1897	1077	751	2134	6232	448	363	551	12076	115	654	542	3884	751	1047	1008	721	526	720	1298
ENSG00000084734.9	1	0	1	0	9	1	1	1	0	0	0	0	0	1	1	0	0	0	0	1	5	0	0	1	1	0	0	1	1	0	0	0	0	0	1	1	0	0	0	0	0	0	2	0	0	1	2	3	0
ENSG00000084754.12	3469	380	792	616	3693	680	824	781	3158	635	416	468	5488	571	485	935	3939	810	814	649	4548	879	663	479	4461	732	884	320	4492	1033	756	465	3347	10272	390	323	571	19397	149	612	600	2389	547	693	648	114	64	104	1403
ENSG00000084764.12	398	14	44	30	507	32	52	36	753	24	24	13	269	22	14	39	103	35	45	18	38	33	27	10	143	26	42	12	566	51	33	29	136	498	22	15	29	1429	7	43	48	296	42	58	49	8	4	10	78
ENSG00000084774.14	1599	156	639	363	2794	280	331	348	1722	316	102	239	7344	248	246	453	2594	206	368	222	2003	288	279	175	2026	216	260	155	926	353	293	209	2234	6430	178	196	309	11726	90	287	299	3283	594	718	549	50	31	64	912
ENSG00000085063.17	3196	366	1443	949	2030	323	317	318	2604	907	411	563	2966	784	828	1284	2471	660	1405	594	5455	2575	1632	1274	2631	557	903	405	3318	779	464	342	1202	2044	188	132	215	14220	214	698	699	4054	671	1040	872	301	200	353	984
ENSG00000085117.12	2685	156	349	187	1271	198	217	244	288	150	44	77	822	422	344	505	2493	447	470	271	3072	955	629	623	598	521	676	186	3811	324	262	210	727	3254	43	47	66	1447	18	31	35	171	54	89	80	413	215	414	477
ENSG00000085185.15	220	73	351	198	726	150	299	188	111	37	10	26	208	45	43	84	230	69	208	85	199	58	63	40	509	73	69	47	170	47	29	28	238	968	68	46	83	704	3	29	24	828	270	326	245	31	12	15	86
ENSG00000085224.23	1664	457	1373	912	3171	752	933	913	1253	542	598	347	1526	273	250	580	3082	601	865	760	1828	756	595	233	1657	539	609	336	2214	1161	703	507	1885	6531	673	290	848	12017	209	1901	1684	2467	696	817	772	135	89	134	241
ENSG00000085231.14	332	15	33	25	138	9	10	9	306	46	24	17	450	14	12	27	270	19	29	30	360	60	25	22	204	20	21	15	206	67	40	40	406	720	48	51	64	1125	17	80	49	215	31	39	52	12	14	12	65
ENSG00000085265.11	0	0	0	0	0	0	0	0	0	0	0	0	0	0	0	0	0	0	0	0	0	0	0	0	0	0	0	0	0	0	0	0	0	1	0	0	0	0	0	0	0	0	0	0	0	0	0	0	0
ENSG00000085274.16	363	58	80	69	431	91	78	106	259	61	45	25	487	36	23	45	447	60	95	97	347	113	52	48	402	83	87	42	414	155	76	68	634	1556	95	90	137	971	18	89	73	283	48	76	83	37	23	36	163
ENSG00000085276.19	199	22	66	52	556	200	227	218	298	55	34	41	400	8	11	18	838	36	74	56	566	144	81	54	405	45	75	35	1052	94	63	52	641	2204	102	74	158	183	44	184	146	3	6	16	7	23	10	26	67
ENSG00000085365.18	1689	184	546	464	957	224	187	167	2817	315	249	198	1790	212	112	324	1282	386	559	388	1646	523	372	204	2081	288	441	173	1500	671	295	205	1256	3425	294	203	364	3243	45	240	163	1220	366	449	551	82	70	109	427
ENSG00000085377.15	816	111	426	262	1699	210	243	256	960	205	77	143	1550	124	104	203	1024	183	362	156	1675	250	153	149	1233	229	229	100	1174	248	176	130	1094	2566	118	108	140	3811	24	120	99	1460	287	372	359	39	34	46	280
ENSG00000085382.12	225	29	110	63	684	71	88	81	219	41	36	32	375	26	27	45	485	41	99	41	361	57	40	25	411	54	46	30	358	118	61	40	325	1053	97	62	136	932	17	110	108	389	79	75	109	9	7	11	70
ENSG00000085415.16	2224	118	218	206	1211	189	160	184	639	203	118	122	1445	77	69	153	1672	179	202	188	2073	223	130	103	1226	194	293	114	915	354	191	142	1995	4035	225	234	317	5476	66	297	255	1193	182	227	238	46	36	53	172
ENSG00000085433.16	297	86	194	143	515	132	176	134	552	160	155	153	191	72	56	161	473	157	201	181	244	94	77	53	289	122	146	60	492	363	159	161	755	2477	213	159	208	2811	37	134	122	348	94	123	107	55	41	48	159
ENSG00000085449.15	790	153	575	416	1746	290	290	225	753	341	219	164	1128	148	119	254	1525	286	515	269	1051	229	146	119	1003	206	223	114	1214	254	120	85	686	1616	136	120	235	2356	34	153	133	1120	419	567	658	79	65	79	251
ENSG00000085465.13	89	5	25	11	191	4	5	3	57	4	4	2	13	3	1	6	34	10	24	4	26	6	2	2	146	4	6	1	198	13	12	11	21	89	6	4	4	36	0	8	5	108	27	42	35	0	0	4	11
ENSG00000085491.17	1244	169	502	408	1366	318	306	293	827	304	195	152	1043	150	109	237	1704	217	389	245	1611	370	248	212	933	132	186	67	1687	477	239	222	1424	3373	212	196	300	8307	79	416	347	1023	288	375	342	45	37	45	227
ENSG00000085511.20	914	139	387	234	1574	398	431	423	684	183	147	147	1526	217	235	386	1461	220	263	229	867	542	381	213	848	195	232	85	1766	363	259	180	652	2437	208	156	273	3462	62	316	323	901	213	287	247	67	53	96	289
ENSG00000085514.16	6	0	4	2	64	0	6	5	19	0	1	1	9	2	1	1	4	0	2	0	28	3	5	3	49	1	1	0	17	0	0	2	17	31	4	3	5	24	1	3	3	33	1	7	5	0	0	1	3
ENSG00000085552.17	807	19	85	60	609	42	64	66	1020	109	31	91	242	135	97	151	414	64	67	37	159	112	126	94	670	88	109	37	701	164	105	84	139	609	23	13	23	280	3	10	10	115	49	70	57	60	31	43	448
ENSG00000085563.15	0	5	34	22	0	0	0	0	1	0	0	0	0	0	0	0	9	4	24	6	1	1	0	0	0	1	2	2	95	4	0	0	49	132	3	6	5	22	0	0	0	104	10	5	12	0	0	0	0
ENSG00000085644.14	380	10	36	42	195	39	36	50	138	46	12	24	214	37	34	60	184	22	53	21	238	71	64	47	148	37	53	24	298	35	30	22	222	750	18	12	33	1809	29	61	64	207	30	66	36	60	28	54	155
ENSG00000085662.14	2503	84	167	120	1431	82	46	51	2887	82	18	52	4389	113	99	180	2655	156	169	128	3326	130	150	105	481	104	141	46	888	133	90	72	4331	7960	106	118	154	100690	488	930	600	747	107	133	119	70	41	73	183
ENSG00000085719.13	3007	550	1283	1091	2435	833	1099	970	3721	858	599	587	2405	318	269	634	3516	822	1214	811	2891	839	614	383	1752	593	926	337	5696	2079	1216	847	2916	7574	417	341	615	7138	72	359	275	4125	946	1240	1297	470	261	468	1395
ENSG00000085721.13	1334	124	427	335	802	113	107	106	746	185	129	147	1561	111	120	181	978	172	347	151	1303	355	260	197	1165	215	267	131	1209	437	308	186	2293	5619	194	243	382	4649	69	270	248	1736	387	469	458	86	42	87	404
ENSG00000085733.16	34932	496	1294	783	9769	974	1286	1011	4695	737	411	537	7173	968	856	1456	5210	1150	1349	750	9166	1899	1553	1158	6625	1027	1293	509	7248	1003	746	490	85576	312078	8034	7165	11361	27558	209	684	655	4437	596	940	695	493	317	527	1234
ENSG00000085741.13	1	10	42	24	9	1	0	1	15	2	0	3	9	68	61	46	10	16	45	13	2	46	9	19	11	5	6	3	25	1	8	1	0	2	0	0	0	98	2	4	3	23	12	10	7	6	0	5	39
ENSG00000085760.15	834	134	321	259	1267	253	246	304	688	229	152	130	2502	129	128	197	1385	173	252	225	1196	256	181	144	626	184	254	93	937	389	244	181	1473	4128	324	281	451	2759	49	222	239	890	249	350	323	75	47	72	358
ENSG00000085788.14	726	66	342	212	1325	159	156	166	1038	226	130	121	638	54	51	136	962	72	216	87	997	181	107	72	403	48	75	48	974	159	99	80	293	782	54	38	60	5985	84	342	358	1321	285	355	339	16	21	29	591
ENSG00000085831.15	222	60	88	78	181	56	92	50	6	7	18	4	23	40	14	38	52	149	91	82	58	13	14	8	29	120	158	35	156	68	47	33	42	130	10	4	11	85	2	17	26	206	68	83	85	16	9	10	37
ENSG00000085832.17	1339	292	534	410	1406	375	485	385	1079	326	251	254	1025	205	150	382	1630	459	485	458	1478	346	247	159	960	344	423	163	1791	442	304	196	1777	5416	435	292	520	5526	87	447	345	1186	283	344	350	114	63	115	552
ENSG00000085840.13	212	29	100	71	117	40	53	44	72	72	34	71	230	11	25	62	1024	42	80	41	333	55	43	35	332	46	47	39	53	43	48	36	1532	3365	129	141	193	2353	69	277	253	528	87	114	92	9	5	13	128
ENSG00000085871.9	715	65	82	61	246	71	78	96	381	51	58	40	109	28	37	45	713	95	92	92	242	62	46	40	203	132	172	53	568	91	66	44	593	1431	55	27	74	1240	21	83	70	239	43	67	58	60	25	58	84
ENSG00000085872.15	544	52	196	141	742	146	181	181	334	90	12	76	504	82	85	147	577	63	142	61	468	123	132	78	543	89	87	59	520	101	92	66	721	2286	46	53	65	2120	54	95	93	731	153	206	151	33	34	25	120
ENSG00000085978.22	712	69	255	157	775	94	104	99	384	112	69	97	899	107	112	183	588	158	234	107	701	183	136	101	505	123	158	48	649	119	92	70	686	2376	107	88	119	2987	24	122	102	795	172	235	189	43	19	43	210
ENSG00000085982.14	1785	105	392	222	1789	184	204	223	1220	416	207	343	1882	116	137	210	1737	135	245	149	1213	322	253	173	765	163	173	74	1403	218	172	131	1325	4187	191	154	335	2856	22	171	160	1171	219	335	266	113	63	92	252
ENSG00000085998.14	1995	73	406	276	2216	183	187	175	1345	165	58	111	1311	147	168	286	986	123	358	96	1188	294	198	172	1184	143	175	72	835	151	120	98	2285	5242	169	192	258	7660	53	175	199	2370	323	494	389	98	55	66	399
ENSG00000085999.13	175	7	41	35	136	22	26	36	41	34	10	25	304	3	12	20	353	9	39	15	314	33	41	27	198	20	25	14	43	20	12	14	578	1843	69	55	115	1057	23	93	91	353	43	61	49	7	6	8	76
ENSG00000086015.22	1557	106	544	334	3557	392	584	468	1042	213	71	143	1317	167	184	284	833	135	418	122	1639	393	353	242	1106	117	153	73	814	196	155	118	2117	6013	226	205	302	8538	114	429	324	2227	444	536	450	66	30	59	353
ENSG00000086061.16	5931	635	1327	999	4405	736	771	1005	5902	644	319	394	3320	277	302	480	5891	579	915	763	4476	1506	904	824	2561	729	695	322	8778	2267	1208	932	3953	12540	519	536	646	27905	285	1289	933	4612	887	1268	922	325	235	313	740
ENSG00000086062.13	4866	188	724	469	8305	596	714	639	2865	696	216	454	4541	514	477	793	4523	292	689	339	4118	908	870	582	3695	336	542	273	9168	883	552	450	1949	5358	213	176	248	72311	809	2962	2194	928	509	660	655	185	99	172	401
ENSG00000086065.14	3199	326	488	432	3931	686	637	587	2227	219	128	118	1506	156	183	296	1328	432	553	506	1489	595	346	290	1296	340	397	173	2951	916	457	334	901	3225	150	146	220	9503	97	385	322	1330	324	524	484	115	85	108	333
ENSG00000086102.19	1246	195	507	307	2339	499	723	533	1540	148	127	127	1591	233	180	392	1518	325	437	319	1013	473	282	250	980	274	311	134	1826	449	275	200	960	2659	250	228	336	5485	96	547	528	931	306	352	330	96	53	83	413
ENSG00000086159.13	3	2	0	0	0	2	2	3	0	3	1	1	1	0	1	2	1	3	1	4	0	1	3	0	2	4	5	1	2	2	2	1	4	16	0	2	2	28	0	4	6	18	0	1	3	0	0	0	15
ENSG00000086189.10	476	18	42	48	241	19	18	22	506	46	15	32	719	19	18	39	491	38	52	34	434	35	33	24	794	46	55	22	465	68	38	40	761	1473	47	31	79	1819	12	38	33	312	32	49	56	15	5	4	54
ENSG00000086200.17	620	70	170	124	434	105	81	113	565	136	79	79	1658	57	66	104	1135	99	143	127	914	149	102	68	747	123	150	79	517	251	132	102	925	1981	174	128	230	1883	28	245	202	824	110	153	158	31	21	30	182
ENSG00000086205.18	4	0	0	0	0	0	0	0	69	0	0	1	0	0	0	0	0	0	0	0	0	0	0	1	0	0	0	0	0	2	0	0	41	112	8	2	5	3	0	0	0	0	0	0	0	2	2	1	1
ENSG00000086232.13	4670	319	954	579	3330	418	553	465	1385	492	229	317	4156	273	259	526	3609	558	905	460	4672	1047	785	647	3442	475	692	331	3370	656	424	319	2888	8952	282	301	472	15375	203	558	546	3732	699	963	953	328	151	271	762
ENSG00000086288.12	0	0	0	0	0	0	0	0	0	0	0	0	0	0	0	0	0	0	0	0	0	0	0	0	0	0	0	0	0	0	0	0	0	0	0	0	0	0	0	0	0	0	0	0	0	0	0	0	0
ENSG00000086289.12	0	8	91	83	0	0	0	0	0	14	0	8	0	0	0	0	27	5	54	5	0	0	0	0	0	2	2	6	0	0	0	0	1072	3227	69	48	99	6	0	0	0	406	99	122	149	0	0	0	2
ENSG00000086300.16	292	25	151	128	163	28	24	17	73	38	30	20	148	17	5	11	79	24	113	36	237	70	39	30	80	15	36	26	171	80	36	24	177	462	41	39	53	780	18	102	65	549	117	141	161	6	7	10	77
ENSG00000086475.15	1208	115	229	186	748	117	124	110	653	199	96	112	1333	50	67	102	2591	180	220	144	1851	263	185	180	851	154	222	81	818	191	89	78	1545	4426	145	145	218	7630	71	352	320	1183	162	204	217	79	60	75	346
ENSG00000086504.17	1638	44	107	67	548	74	69	74	974	212	66	118	887	69	81	136	1169	129	143	81	1324	235	178	159	970	131	190	62	1276	212	157	119	3502	8757	195	249	301	6288	66	164	160	655	61	101	94	124	58	109	296
ENSG00000086506.3	1	0	0	0	0	0	0	0	2	0	0	0	0	0	0	0	0	0	0	0	1	0	0	0	1	0	0	0	1	0	0	0	2	5	0	0	0	10	0	0	0	0	1	0	0	0	0	0	0
ENSG00000086544.3	1186	82	117	79	1441	205	261	200	1833	110	66	92	472	121	88	137	545	191	155	164	479	173	149	86	1189	204	231	78	1642	187	131	95	369	959	34	24	33	1402	10	47	36	216	46	99	81	69	22	61	237
ENSG00000086548.9	188	255	538	405	1	344	402	319	271	3	2	0	0	123	93	57	14	520	981	459	3	13	14	5	85	694	1182	573	27	29	53	11	174	189	3	2	13	6	0	0	0	0	0	0	0	804	327	689	33
ENSG00000086570.12	6360	841	1347	831	4102	1295	1563	1762	11285	1931	867	1733	3265	1090	1067	2307	13582	1423	1278	1674	3292	1954	2753	870	3654	1462	1814	714	11127	2916	2535	1951	3105	14813	909	497	1265	35	1	3	9	84	223	282	163	697	448	707	3440
ENSG00000086589.12	1217	117	350	269	593	80	122	132	1018	222	142	180	1643	134	102	197	1444	183	283	195	1244	350	269	242	1122	194	264	125	1192	270	194	128	1606	4102	250	193	342	4112	67	336	268	1309	305	349	354	75	59	89	335
ENSG00000086598.11	5590	419	1360	1139	5991	823	824	874	3083	901	522	628	4799	374	339	584	3757	862	1290	648	3686	989	665	580	5235	923	1349	502	5185	1589	907	694	9897	22806	1232	1127	1719	17446	295	1131	992	4637	1174	1676	1651	380	275	396	1700
ENSG00000086619.14	220	14	90	45	444	43	38	29	192	20	17	9	165	25	13	27	121	19	42	24	151	44	32	13	349	22	29	11	339	64	28	18	192	466	32	19	53	1726	28	128	107	268	43	77	59	8	7	12	27
ENSG00000086666.19	1880	138	251	154	1356	180	176	154	812	92	79	71	987	147	116	187	1287	289	267	292	1120	235	165	96	1042	246	262	89	1842	390	185	138	1356	3920	129	77	174	7451	55	236	194	999	169	245	229	92	80	102	218
ENSG00000086696.11	29	3	4	4	9	0	1	0	6	1	1	0	7	16	8	4	3	21	9	6	32	4	2	0	1	14	19	12	58	17	4	9	1	4	3	1	4	2	0	2	3	0	0	0	0	1	1	1	10
ENSG00000086712.13	1066	72	215	146	829	94	96	110	502	254	169	143	1133	114	82	137	813	84	128	93	463	86	65	40	449	87	103	62	628	265	154	130	1290	2627	304	233	412	2991	99	496	427	937	182	216	195	24	15	18	153
ENSG00000086717.18	4	0	0	0	1	0	0	0	0	0	0	0	0	0	0	0	1	1	0	0	0	0	0	0	1	0	0	0	11	2	1	2	1	4	0	0	1	33	1	15	9	3	1	1	1	0	0	0	0
ENSG00000086730.17	11	14	57	40	23	7	4	8	11	3	2	2	64	6	6	13	32	10	39	12	89	15	8	13	13	6	6	10	7	1	5	2	35	105	7	8	16	90	1	28	26	219	41	66	61	2	4	3	7
ENSG00000086758.16	10914	1010	3525	2093	10166	2005	2819	2542	5286	911	419	808	7312	970	1055	1917	7598	1190	2240	1555	5033	1214	1250	574	3890	1135	1253	724	8151	2422	2039	1412	5650	20233	1233	858	1593	42016	716	3280	3117	8158	2865	2915	2550	342	228	319	1455
ENSG00000086827.9	617	68	153	147	844	183	196	189	424	88	53	70	1189	77	61	153	951	144	177	107	799	172	148	94	994	161	217	96	766	240	180	108	749	1818	93	105	132	2203	33	198	204	608	93	137	155	41	24	36	129
ENSG00000086848.15	203	14	55	44	380	48	74	70	154	30	14	16	303	29	32	51	159	18	61	26	139	48	36	25	127	35	29	13	221	33	25	29	116	241	21	14	30	529	20	81	58	151	41	40	56	9	8	13	26
ENSG00000086967.10	0	0	2	0	4	1	0	1	0	0	0	0	0	1	0	0	1	0	2	1	0	2	0	1	0	0	0	0	2	0	0	1	0	5	0	1	0	1	0	0	0	1	0	0	1	0	0	0	2
ENSG00000086991.13	0	0	0	0	0	0	0	0	0	1	0	0	0	0	0	0	0	0	0	0	0	0	0	0	0	0	0	1	3	0	0	1	0	0	0	1	0	0	0	0	0	0	0	0	0	0	0	0	0
ENSG00000087008.16	295	28	67	36	313	80	165	103	236	57	25	24	127	27	17	56	138	54	59	51	244	32	38	40	255	86	99	33	233	59	62	30	183	535	18	21	35	937	8	36	33	275	53	80	55	55	37	46	50
ENSG00000087053.20	3471	156	376	270	2044	484	531	503	918	253	179	159	1621	172	189	348	1564	237	340	224	1392	359	255	183	879	236	300	117	1147	373	239	214	1569	3992	276	217	374	5413	74	418	398	814	241	333	331	96	67	112	336
ENSG00000087074.8	1465	68	326	236	5201	363	552	374	2330	292	135	175	5582	174	151	179	692	212	346	181	2224	430	341	262	1453	179	211	99	1295	156	92	75	288	877	42	37	57	6085	77	297	162	667	264	314	279	94	33	60	207
ENSG00000087076.9	6	0	11	4	18	0	1	1	3	0	0	0	2	0	1	0	1	0	8	1	4	1	0	1	4	0	0	1	3	1	0	0	3	16	1	1	4	13	0	3	1	63	9	15	10	0	0	0	0
ENSG00000087077.14	1144	39	322	188	1993	181	272	233	1689	181	39	112	2644	90	126	208	720	95	297	74	1055	238	162	174	1116	95	177	54	1339	94	91	63	3101	6762	84	110	146	11998	29	50	61	2021	218	489	383	190	94	186	916
ENSG00000087085.16	3	2	16	13	3	1	5	0	10	2	0	1	15	1	0	0	6	5	12	6	7	9	12	10	15	4	8	1	42	1	0	0	2	7	1	0	3	606	0	0	1	23	12	27	25	4	2	1	2
ENSG00000087086.15	45361	278	1395	1188	24179	1225	1510	1317	492504	438	102	342	31477	390	450	633	10460	503	1222	387	16831	716	599	529	13426	550	755	382	8275	765	527	407	24196	37518	769	603	1080	276232	1206	4131	3793	18284	2002	3440	2754	102	60	101	2565
ENSG00000087087.20	1200	140	519	321	1571	256	374	335	973	310	132	210	1392	296	293	445	1809	228	355	221	1417	461	404	311	895	224	296	135	979	238	200	132	3195	12627	439	459	670	14544	208	581	548	2546	432	572	437	276	152	227	894
ENSG00000087088.20	595	27	113	57	739	66	70	70	1668	50	20	41	901	35	43	45	599	49	96	41	827	92	76	70	796	71	111	32	550	55	44	38	1073	2408	36	26	36	7065	30	60	59	711	50	130	97	14	19	28	99
ENSG00000087095.13	443	31	104	78	322	45	60	59	239	34	27	28	564	56	47	85	281	51	98	46	419	90	63	56	618	73	110	59	347	106	52	46	561	1277	93	69	116	2843	30	163	136	429	74	94	97	32	12	20	55
ENSG00000087111.21	1704	94	238	152	636	125	189	118	622	220	44	154	1054	124	132	235	929	150	212	89	856	212	166	167	1228	167	233	91	1656	208	187	95	1713	5536	125	105	196	7640	63	131	132	900	189	246	258	79	36	64	125
ENSG00000087116.16	0	6	46	26	3	0	0	0	0	25	17	22	0	4	3	6	8	3	37	3	50	42	49	40	0	0	1	5	50	7	9	10	1	8	0	1	2	137	0	1	0	103	27	55	38	0	0	0	5
ENSG00000087128.10	17	116	77	52	1	468	669	466	95	0	1	1	1	16	3	10	16	170	144	210	4	13	11	6	1	145	223	46	3568	317	225	144	8	45	4	0	8	2	0	0	0	0	4	8	17	202	98	186	13
ENSG00000087152.15	2340	123	452	292	2627	427	568	472	842	213	63	136	1699	247	206	370	1316	279	392	205	1377	338	303	196	1294	316	385	128	1547	393	209	162	2047	5454	187	166	192	3727	50	136	114	1754	319	514	388	104	40	81	271
ENSG00000087157.19	674	24	149	103	1171	86	135	99	615	59	14	50	405	34	32	54	848	86	121	68	818	137	131	92	734	84	105	26	1048	97	52	42	980	3021	67	67	112	2763	26	89	88	768	116	178	97	36	23	39	67
ENSG00000087191.13	1884	102	298	176	1347	129	185	151	2216	151	69	105	1334	104	85	188	2007	206	285	163	1785	403	297	277	1397	221	309	90	1726	264	216	126	2065	4179	149	165	206	4468	83	220	180	2045	197	313	277	138	114	206	254
ENSG00000087206.17	740	40	152	113	378	30	67	46	701	139	68	92	755	63	45	79	642	69	138	77	800	199	156	146	894	94	119	55	692	167	99	76	756	2219	137	136	231	4193	65	295	251	630	114	168	149	42	25	53	195
ENSG00000087237.12	36	0	4	2	7	1	0	0	1	1	1	3	12	4	1	0	1	0	2	2	17	25	16	10	4	0	0	1	5	2	2	1	6	3	2	2	5	14	0	3	2	0	2	8	3	1	0	2	0
ENSG00000087245.13	94	34	135	108	16	149	96	103	1207	292	86	181	109	321	285	478	276	51	150	83	37	1495	1424	804	95	72	144	43	392	676	485	398	18	53	11	5	16	2155	32	39	40	2	0	2	2	83	66	81	162
ENSG00000087250.9	0	0	0	0	0	0	0	0	0	0	0	0	0	0	0	0	0	0	0	0	0	0	0	1	0	0	0	0	0	0	0	0	1	3	0	0	0	0	0	0	0	0	0	0	0	0	0	0	0
ENSG00000087253.13	988	151	523	427	298	300	262	238	1309	314	264	201	455	225	207	364	1282	219	501	275	712	1045	662	432	707	231	314	120	1094	558	327	210	451	1164	51	36	64	2194	50	186	174	575	302	316	413	76	48	77	646
ENSG00000087258.16	36	25	9	3	52	4	4	2	9	1	2	4	138	20	9	19	459	29	17	26	141	52	49	22	122	29	40	9	161	23	18	18	386	1462	44	37	76	1566	45	135	131	1	0	0	1	2	0	0	13
ENSG00000087263.17	1173	94	203	137	972	115	109	124	584	216	101	149	1343	78	66	114	1484	154	195	118	919	254	149	144	1130	193	241	104	721	195	125	101	1199	3159	148	128	196	6753	75	275	250	786	123	183	193	57	33	68	206
ENSG00000087266.17	1306	77	496	266	3006	255	414	290	485	137	83	94	553	314	201	361	1206	182	471	151	1869	461	268	212	920	246	339	98	892	113	65	62	439	1885	77	40	96	3120	104	278	314	1399	234	364	278	152	54	112	364
ENSG00000087269.16	761	53	195	129	941	91	114	104	680	119	81	76	1124	89	59	127	644	88	136	80	988	194	108	77	466	100	119	60	555	180	114	90	619	1585	103	102	135	2073	33	168	131	808	153	202	161	78	58	83	134
ENSG00000087274.17	4006	313	1018	604	3284	638	889	700	2069	502	225	396	2095	435	430	736	2366	434	795	399	3451	1019	662	556	1461	377	470	226	3412	582	418	294	2251	6804	375	286	441	14306	127	536	470	3461	650	884	662	334	183	327	719
ENSG00000087299.12	425	34	106	87	498	77	79	94	283	64	42	41	565	43	38	90	627	57	88	44	586	102	69	50	491	77	83	38	434	145	94	54	1243	3373	126	135	184	3006	23	116	93	615	89	104	122	32	14	18	204
ENSG00000087301.9	171	15	34	22	405	56	73	69	82	37	29	25	56	12	18	28	166	19	29	28	52	15	6	7	245	25	23	15	324	67	44	35	331	802	65	27	70	1629	25	113	114	133	30	33	38	1	7	5	77
ENSG00000087302.9	2750	169	351	282	2412	293	241	264	2385	334	210	234	2624	178	152	302	2244	277	399	259	2451	513	285	316	2457	295	424	153	2062	636	345	330	3142	7312	402	362	574	9504	107	340	302	1474	293	393	374	148	112	191	490
ENSG00000087303.18	3	0	0	1	3	1	1	0	5	16	4	19	0	1	2	3	3	0	1	0	2	4	0	1	3	0	0	0	223	15	6	6	13	38	1	1	3	43	2	2	2	10	1	2	2	0	0	0	0
ENSG00000087338.5	691	63	173	116	903	172	233	208	304	74	45	43	692	78	79	129	693	73	149	93	437	95	72	66	487	90	103	61	596	116	78	55	703	2176	95	72	149	2704	30	140	118	722	149	179	198	26	17	34	229
ENSG00000087365.16	12502	336	1249	902	7234	918	1250	1019	2482	796	424	551	6621	659	679	1110	4939	635	1100	577	5601	1565	1140	904	7442	740	895	524	4631	937	682	471	15090	44003	2036	1997	2796	17668	347	1029	976	4683	1013	1320	1111	408	280	359	1027
ENSG00000087448.11	934	148	267	207	854	148	139	153	1019	96	75	73	924	82	64	152	2536	235	307	250	569	140	93	53	505	151	208	82	994	266	156	118	812	2146	161	133	188	4403	48	186	177	1435	179	218	238	31	20	29	261
ENSG00000087460.27	11756	1261	3496	2464	14712	2623	3168	2767	10604	2215	1217	1676	14513	1226	1212	2068	20124	2297	3602	1997	17078	3195	2367	2105	12203	1806	2554	1084	15760	2156	1544	1119	17601	40654	2221	1585	2877	126630	1072	4028	3636	11339	2215	2920	2729	625	398	716	5383
ENSG00000087470.18	2291	344	786	524	2172	391	434	422	3041	551	319	348	3162	184	164	369	3972	616	820	614	2333	814	517	396	2254	590	765	288	2582	958	559	410	3545	10133	760	574	981	9889	153	804	686	2072	400	479	526	126	129	135	583
ENSG00000087494.16	81	48	124	139	312	362	311	375	18849	569	224	252	3104	273	422	956	1502	81	160	93	119	292	311	154	100	72	103	73	2949	2313	1232	1102	13	54	12	7	6	296	0	0	0	5	0	0	0	111	102	151	483
ENSG00000087495.17	4	3	0	0	4	0	3	0	1	1	0	0	10	0	1	2	0	13	11	15	21	22	4	9	400	32	72	30	10	4	1	0	1	3	1	0	0	341	4	52	46	0	0	0	1	0	0	1	3
ENSG00000087502.18	1259	546	627	508	1276	295	264	248	1157	215	194	105	1194	83	86	144	4365	793	726	1080	851	238	117	124	1466	597	806	273	1332	673	375	300	1234	3111	234	178	341	3175	60	315	250	853	253	370	349	108	73	103	339
ENSG00000087510.7	559	101	143	119	34	0	0	0	228	260	167	170	642	339	212	531	462	270	159	189	454	290	236	171	258	297	278	78	734	444	300	206	552	1739	131	78	165	2796	13	42	27	317	98	98	87	114	63	98	849
ENSG00000087586.18	1443	71	179	149	555	181	141	158	324	298	156	209	2956	68	128	225	4016	90	222	109	2558	237	162	119	1770	184	201	111	531	236	174	122	2355	7483	207	226	351	11619	101	375	377	1306	137	215	221	43	33	53	304
ENSG00000087589.16	5	1	2	1	7	0	1	1	1	1	0	0	3	0	0	0	4	0	0	0	0	0	0	0	1	3	4	2	12	3	1	2	5	14	1	2	4	10	0	2	1	14	7	8	2	1	0	0	2
ENSG00000087842.11	1266	24	37	30	735	61	53	67	720	58	35	59	63	13	10	33	265	16	55	28	259	25	24	32	137	41	26	13	926	57	51	42	1100	2493	64	33	95	1933	17	95	98	416	28	60	54	16	12	12	38
ENSG00000087884.14	107	3	11	8	59	19	17	13	34	7	4	3	32	10	5	19	17	2	9	3	45	7	8	5	23	5	2	1	57	4	8	3	17	47	5	4	11	563	2	24	21	40	5	9	8	1	0	3	1
ENSG00000087903.13	153	19	46	31	188	39	53	52	278	108	59	66	244	47	50	88	236	28	59	23	184	57	64	41	439	36	56	28	369	87	51	42	168	581	50	32	42	670	26	59	80	220	43	61	46	18	12	18	117
ENSG00000087995.16	433	55	182	164	689	109	138	128	400	89	64	59	270	31	38	55	579	69	157	78	351	108	74	54	564	87	106	45	343	106	76	55	346	836	57	45	80	962	20	98	70	755	152	202	183	28	17	37	78
ENSG00000088002.12	133	242	94	59	18	54	118	89	48	18	9	9	1	95	41	97	8	854	188	451	4	8	6	7	196	736	720	151	246	299	172	108	10	43	0	0	0	1	0	0	1	21	7	10	8	89	40	56	77
ENSG00000088035.18	261	41	80	66	343	71	49	52	159	61	46	29	275	44	27	55	451	67	77	54	352	64	44	22	302	85	83	28	436	120	64	57	784	1832	83	77	141	1646	23	177	164	438	60	101	93	23	25	21	58
ENSG00000088038.19	981	72	274	160	951	152	231	206	965	85	34	77	1037	113	117	173	790	118	212	108	789	220	180	137	877	149	158	91	833	153	111	108	1518	4817	223	196	332	7220	91	300	243	1182	201	249	211	74	47	71	361
ENSG00000088053.11	13	0	4	4	2	0	1	0	36	1	1	0	7	0	0	0	2	1	5	2	3	2	2	2	15	5	3	2	12	4	3	0	3	8	3	1	5	14	0	0	4	13	7	6	2	2	3	2	11
ENSG00000088179.9	1142	145	250	163	783	183	207	191	675	107	89	70	414	141	117	245	1057	194	218	207	335	101	64	64	259	139	170	91	1217	452	253	175	428	1334	106	77	174	1744	22	126	101	710	126	141	148	39	37	50	181
ENSG00000088205.13	2912	308	739	628	3327	484	463	524	1668	559	287	368	3224	272	205	455	3479	385	600	413	2283	489	335	225	2290	443	471	251	2078	783	493	390	2884	7484	313	307	450	9731	58	362	302	2387	485	672	644	118	84	108	702
ENSG00000088247.17	3376	259	943	653	3608	595	639	707	2003	646	134	388	4509	310	382	710	4196	456	833	397	2394	509	440	398	2995	469	573	288	2740	642	481	376	5389	17893	354	406	594	18355	291	529	508	4533	792	998	927	219	185	255	627
ENSG00000088256.9	1493	46	225	147	1412	168	251	191	850	127	37	77	1041	109	98	149	732	94	202	84	751	167	158	119	513	125	131	50	663	82	55	49	830	1900	41	48	50	3976	35	103	97	1088	157	271	173	80	54	80	254
ENSG00000088280.19	472	52	120	53	182	54	81	70	220	35	21	34	172	196	170	280	142	91	102	62	248	126	108	65	107	95	94	23	985	185	149	80	51	278	25	13	23	5024	35	185	181	480	70	78	53	56	39	42	225
ENSG00000088298.13	534	49	127	82	1207	112	162	105	509	91	34	80	1050	87	79	159	590	76	139	66	775	223	178	132	962	74	121	40	715	87	80	44	232	770	33	21	25	2237	26	83	82	503	91	115	94	107	77	130	122
ENSG00000088305.18	191	32	102	85	175	39	41	28	62	58	35	30	293	57	44	111	370	40	77	30	374	42	51	28	254	34	46	21	135	50	34	22	402	1330	52	33	85	1295	33	84	110	539	65	97	103	9	1	11	107
ENSG00000088320.4	0	0	0	0	0	0	0	0	0	0	0	0	0	0	0	0	0	0	0	0	0	0	0	0	0	0	0	0	0	0	0	0	0	0	0	0	0	0	0	0	0	0	0	0	0	0	0	0	0
ENSG00000088325.16	2449	257	842	622	1250	502	490	564	752	1171	634	848	5600	170	415	691	9451	311	758	397	7088	980	879	785	3319	376	485	321	1287	595	447	366	6422	21906	1024	1025	1533	21521	361	1736	1669	4360	650	778	858	430	354	564	1350
ENSG00000088340.17	481	7	87	45	622	43	133	55	66	6	1	4	299	14	15	24	876	35	83	11	2376	218	189	159	1153	68	94	31	1811	33	27	17	768	3307	55	56	77	1226	61	201	199	237	50	80	63	81	35	59	67
ENSG00000088356.6	395	31	55	45	1119	125	113	124	290	54	20	39	1422	55	36	90	498	63	69	51	541	111	85	78	349	41	54	19	350	71	37	28	867	2122	37	31	56	8916	47	137	102	450	56	74	68	79	56	77	112
ENSG00000088367.23	1385	148	478	269	1741	256	356	270	434	87	45	90	680	216	238	328	2667	225	419	214	1040	883	606	531	1001	171	183	115	7131	192	189	106	1628	5687	93	57	141	10602	106	307	330	887	237	310	305	1193	747	1171	384
ENSG00000088386.17	0	14	42	30	5	53	122	45	0	0	4	0	3	89	62	122	4	100	42	44	18	7	6	6	18	203	126	57	22	118	48	39	4	1	1	0	0	0	0	0	0	122	37	53	45	8	5	4	154
ENSG00000088387.19	1653	437	765	423	2575	798	1359	937	1330	229	171	168	4316	664	490	946	1435	953	642	687	2020	602	591	268	1285	972	846	334	1545	731	469	319	1265	3642	256	167	385	3343	30	173	124	1240	260	364	290	378	206	368	992
ENSG00000088448.14	4352	135	799	561	2065	153	184	175	1021	185	111	147	1241	250	235	466	1493	184	616	185	1963	605	411	317	1376	161	210	143	1676	280	158	127	4938	16448	855	548	1119	3040	97	476	398	3472	1465	1709	1654	81	44	65	189
ENSG00000088451.11	333	17	103	93	471	67	62	84	177	54	29	44	324	36	24	57	325	35	74	60	356	94	42	48	296	36	49	32	201	102	50	40	248	827	43	38	55	1063	24	90	63	506	129	145	145	17	14	21	89
ENSG00000088538.13	47	21	200	89	12	1	3	1	42	2	3	1	15	11	4	13	58	17	99	23	13	6	7	3	24	22	30	20	196	21	12	6	53	256	14	11	19	191	14	40	21	679	153	197	156	4	3	8	26
ENSG00000088543.15	45	2	43	25	65	1	7	9	8	1	2	0	57	7	9	18	23	2	42	4	15	14	10	10	20	3	4	2	15	2	1	0	19	86	1	4	4	343	2	10	8	294	39	59	60	0	1	0	17
ENSG00000088682.14	848	93	197	155	622	116	134	133	494	178	121	167	682	95	93	159	1198	207	235	150	802	268	199	186	1018	305	307	98	1143	235	175	129	1210	3807	144	157	219	7873	120	377	383	679	167	225	163	107	78	99	293
ENSG00000088726.16	559	247	163	117	340	72	68	70	1367	112	60	83	877	131	87	138	683	603	297	480	620	120	95	81	2941	517	625	167	1365	264	119	117	762	2030	78	41	76	6	0	0	1	113	13	29	17	118	73	115	110
ENSG00000088727.13	37	8	26	21	43	8	6	11	57	12	7	7	72	9	3	6	98	14	22	10	58	9	6	4	54	5	13	9	35	15	9	8	59	179	9	8	10	224	6	19	12	107	21	35	25	6	0	5	19
ENSG00000088756.13	0	6	0	0	0	0	1	0	197	0	1	0	1	9	1	1	12	10	9	11	2	3	2	2	37	30	35	7	0	1	1	0	2	6	1	1	5	1	0	0	0	0	0	0	0	2	6	10	82
ENSG00000088766.12	32	3	32	17	37	14	12	8	21	15	14	13	116	10	8	14	27	3	9	7	78	36	24	18	29	4	4	7	32	18	6	4	18	106	18	9	25	226	2	39	37	40	16	38	23	7	5	8	22
ENSG00000088782.5	0	0	0	0	0	0	0	0	0	0	0	0	0	0	0	0	0	0	0	0	0	0	0	0	0	0	0	0	0	0	0	0	0	0	0	0	0	0	0	0	0	0	0	0	0	0	0	0	0
ENSG00000088808.18	463	77	138	83	1040	280	441	359	599	103	54	79	293	105	77	170	724	148	146	129	456	176	156	79	289	133	161	67	1292	205	124	116	700	2679	126	90	180	2978	44	152	158	393	72	105	78	124	83	123	700
ENSG00000088812.18	2697	99	510	311	2629	507	632	519	7801	592	319	449	2054	446	370	771	1127	214	389	208	2241	750	585	348	1845	231	267	138	3881	772	506	339	1049	4138	190	140	247	7149	107	328	353	1384	367	415	385	159	99	145	497
ENSG00000088826.18	368	68	139	94	1006	87	123	85	282	40	6	21	1202	126	63	114	381	169	116	109	829	122	106	90	296	118	129	24	393	76	41	32	103	283	7	9	13	6117	77	170	141	708	121	178	133	15	13	25	123
ENSG00000088827.12	0	1	6	0	0	0	0	0	0	0	0	0	0	0	0	0	1	0	1	1	0	0	0	0	1	0	0	1	0	0	0	0	0	5	0	0	0	3	0	0	0	8	2	2	1	0	0	0	2
ENSG00000088832.18	2953	237	822	645	3811	504	559	581	2607	1200	336	757	7189	532	496	982	2923	463	817	360	6955	1183	822	840	2549	501	691	288	3858	817	591	433	3078	6875	188	174	243	12152	128	313	291	3652	625	1038	982	392	259	426	969
ENSG00000088833.17	1797	104	329	230	1599	246	277	224	1269	494	263	349	3185	472	401	726	975	197	333	138	2802	733	441	411	1068	198	234	106	1685	434	304	211	849	2708	93	84	137	10251	97	339	305	1063	226	342	296	336	214	372	485
ENSG00000088836.14	486	31	138	102	563	90	175	121	154	50	17	40	707	151	181	129	153	97	147	57	1035	116	55	78	362	122	120	46	216	36	36	30	140	372	10	7	18	435	2	12	6	483	71	138	126	40	21	41	155
ENSG00000088854.12	627	33	136	89	984	118	141	136	1131	153	85	108	821	204	189	360	301	65	128	52	947	285	239	136	429	55	60	23	1001	153	120	92	246	932	73	34	96	2255	16	87	94	391	68	134	112	62	43	83	350
ENSG00000088876.13	176	14	52	46	348	32	40	44	208	49	47	34	627	65	49	98	155	30	39	26	221	65	44	39	212	27	36	15	337	58	37	33	118	374	20	20	31	1093	19	75	61	229	41	65	46	23	19	38	85
ENSG00000088881.21	286	8	59	30	873	44	50	49	369	19	4	15	23	22	15	16	26	5	34	5	45	45	31	38	80	2	4	4	291	19	20	17	3	13	1	0	2	317	1	6	4	201	25	36	18	2	0	7	41
ENSG00000088882.8	1	0	2	0	0	0	0	0	1	0	1	0	0	0	1	0	0	0	1	0	1	1	0	0	0	0	0	0	0	0	0	0	0	4	1	1	1	4	0	0	1	1	0	0	0	0	0	0	0
ENSG00000088888.18	4811	303	1538	951	4295	684	985	853	3184	866	437	612	5137	1534	1031	2133	2915	409	1044	371	5992	1871	1166	883	2318	380	419	224	6672	1443	1094	749	2118	6335	264	227	349	12120	172	765	735	6837	1293	1748	1436	369	169	342	1250
ENSG00000088899.15	584	11	57	36	320	23	38	36	172	9	3	8	142	21	23	47	47	24	59	33	127	40	43	37	127	9	23	9	115	40	16	10	16	69	4	3	11	1175	2	19	17	226	35	43	28	14	4	24	65
ENSG00000088926.14	0	0	0	0	1	0	0	0	0	0	0	0	0	0	0	0	0	0	0	0	0	0	0	0	0	0	0	0	0	0	0	0	0	0	0	0	0	0	0	0	0	0	0	0	0	0	0	0	0
ENSG00000088930.8	3151	227	851	619	2016	211	226	214	2196	893	417	601	7112	498	419	845	1963	258	618	284	4496	825	572	444	2947	275	366	212	3148	799	564	374	2096	4476	279	226	385	9482	123	666	587	3156	578	760	715	204	112	165	550
ENSG00000088970.16	292	25	79	59	147	27	28	20	672	113	79	57	427	70	76	120	139	48	87	63	403	93	62	52	852	102	128	72	776	167	82	53	122	347	54	22	35	1855	81	398	379	162	71	81	68	46	46	43	327
ENSG00000088986.11	3884	504	439	347	1668	435	445	437	4040	577	371	474	3784	313	272	562	3507	1184	581	718	2032	571	442	429	2052	1002	1193	340	3344	909	651	438	3967	11944	297	249	386	21521	155	501	434	2071	202	381	280	345	312	469	1150
ENSG00000088992.18	0	10	54	34	0	0	0	0	0	0	0	0	0	0	0	0	38	10	36	15	0	0	0	0	4	3	2	4	0	0	0	0	4	9	0	0	0	1	1	0	0	430	31	43	23	0	0	0	0
ENSG00000089006.17	2257	140	464	324	1201	107	111	115	2057	760	457	492	4756	338	330	609	2138	217	357	203	3646	637	364	322	2551	285	366	181	2553	652	456	308	3341	8744	596	541	889	7084	202	1048	959	2661	386	504	459	262	147	266	993
ENSG00000089009.15	15021	1766	3109	2720	17918	1841	1855	1948	17371	2262	1563	1478	19517	1552	1276	2346	26193	3345	3443	2806	14518	1855	1216	1221	28724	3828	4767	1613	16977	4303	2832	1992	18195	29821	2058	1819	2955	32366	582	2143	1888	16390	2711	4095	3391	828	684	975	4103
ENSG00000089012.14	0	0	0	0	1	0	0	0	0	0	0	0	1	0	0	0	1	0	0	0	17	0	0	0	0	0	0	0	1	0	0	0	0	0	0	0	0	2	0	0	3	0	0	0	0	0	0	0	0
ENSG00000089022.14	733	65	189	128	1596	137	223	198	476	99	72	65	1197	88	57	128	1023	124	181	87	797	209	140	121	818	117	151	72	587	140	79	73	814	1970	168	133	257	2674	50	252	237	769	151	163	187	69	52	80	219
ENSG00000089041.17	163	3	20	10	481	9	3	5	62	25	13	27	10	5	7	8	1	6	6	2	52	19	17	7	0	4	9	3	8	13	3	7	2	6	3	4	3	41	1	4	5	39	23	26	21	0	4	0	87
ENSG00000089048.14	762	76	267	211	672	119	79	96	590	300	197	143	2266	210	202	310	631	106	152	140	1199	344	160	152	774	104	153	86	761	527	277	291	902	2006	168	188	248	2412	43	270	194	771	203	255	232	66	57	75	179
ENSG00000089050.16	444	72	152	135	356	72	68	67	295	246	113	143	1139	155	125	304	451	120	171	108	718	189	141	111	508	102	148	66	643	404	209	170	257	672	48	38	77	2517	71	213	222	390	86	136	141	54	29	46	175
ENSG00000089053.13	2200	201	523	431	3304	381	541	412	1647	366	199	280	2703	268	247	514	2502	355	533	272	2985	626	459	389	2512	421	481	188	3154	737	522	354	4314	13629	640	473	926	14998	218	956	936	2679	426	658	563	228	144	187	1174
ENSG00000089057.15	1185	49	261	124	1260	107	154	157	665	181	85	142	2402	236	116	273	967	82	195	88	1666	217	152	135	786	69	108	44	1508	274	158	153	887	2632	84	77	135	5578	131	294	301	758	169	233	158	45	26	33	198
ENSG00000089060.11	474	51	240	119	1557	151	228	159	134	44	13	50	477	121	93	142	270	130	220	89	806	125	107	86	651	149	162	56	809	118	84	69	442	1799	37	31	44	5752	44	132	140	758	152	249	152	77	43	62	127
ENSG00000089063.15	2308	81	339	242	2622	227	224	253	1432	246	124	186	6473	242	233	448	1958	155	300	143	3407	457	357	354	1424	160	207	84	2178	451	378	230	1347	3100	86	89	157	4930	60	174	190	1741	279	385	355	113	73	124	263
ENSG00000089091.16	96	7	35	22	73	10	16	17	37	13	9	12	168	49	45	64	36	5	27	5	71	53	34	42	51	9	4	6	79	25	19	9	30	159	9	6	18	569	16	60	68	127	32	43	23	10	6	12	24
ENSG00000089094.19	726	38	186	116	627	105	136	114	260	113	27	78	368	61	42	93	510	86	161	75	416	106	91	44	395	76	96	47	635	136	93	71	775	2583	111	78	137	3311	67	265	220	704	145	170	163	50	25	45	239
ENSG00000089101.19	0	0	3	1	0	2	2	4	1	1	0	2	1	1	4	6	1	0	0	1	2	0	0	0	2	1	2	0	2	3	5	1	0	4	0	0	0	5	0	0	0	3	1	10	0	5	1	3	3
ENSG00000089116.4	164	2	10	5	252	20	20	16	51	11	2	7	81	9	8	4	10	4	11	4	152	45	42	23	113	17	20	5	35	6	7	2	44	127	5	6	4	142	2	6	1	56	13	19	9	0	0	1	5
ENSG00000089123.16	279	17	71	37	236	23	32	28	197	73	96	54	568	50	31	69	232	27	64	26	384	82	62	56	316	38	62	26	433	99	55	57	267	769	59	44	80	812	14	73	63	181	41	54	41	28	17	26	73
ENSG00000089127.14	6047	467	1017	565	1473	358	346	415	461	278	91	241	18	178	144	230	273	607	946	486	688	1341	791	724	340	424	707	223	2146	356	345	210	266	1125	175	154	244	2312	67	137	157	92	426	758	619	509	360	438	53
ENSG00000089154.11	4200	297	1173	688	5162	665	853	798	2080	457	151	316	4195	332	306	567	3181	527	874	485	3555	551	542	318	4217	617	799	342	3241	661	575	392	7928	28003	699	666	1005	22309	188	822	718	4559	953	1160	956	263	134	224	1018
ENSG00000089157.16	31482	2409	7024	6188	41054	3702	4307	3518	38688	3808	1247	2499	39508	2861	1915	4278	43715	5455	8064	3805	23768	2630	1968	1988	54653	6509	8120	2555	33037	7136	5103	3688	66303	163406	2609	2542	4228	86347	908	2607	2246	43295	7927	12735	9942	1283	809	1464	7924
ENSG00000089159.16	2330	74	406	284	1699	140	133	134	1802	378	74	298	3222	139	152	320	2005	143	359	113	3409	599	595	389	2707	163	210	152	3477	345	243	216	2400	5849	188	172	276	13835	104	219	241	1756	287	349	367	40	35	51	364
ENSG00000089163.4	29	0	2	4	15	2	2	1	7	1	0	1	6	0	2	5	4	3	7	1	4	0	3	1	17	3	3	0	36	5	5	5	6	31	2	0	1	96	0	2	4	21	2	4	3	2	0	1	3
ENSG00000089169.15	2	0	3	0	1	0	0	0	0	0	0	0	0	0	0	0	0	0	2	0	0	0	0	0	0	0	0	0	7	0	1	0	0	3	1	0	1	6	0	0	0	8	2	6	1	0	0	0	2
ENSG00000089177.19	529	42	107	89	286	48	69	42	1801	368	283	259	566	104	83	184	209	87	148	84	756	218	176	96	1197	124	153	72	808	219	114	97	164	633	62	37	82	1095	16	142	130	298	61	119	90	82	50	89	289
ENSG00000089195.15	701	53	131	112	768	118	130	142	305	256	138	148	2210	176	128	279	551	77	112	90	1096	383	202	212	347	91	113	71	554	352	192	159	681	1673	110	118	185	3650	72	257	212	367	97	123	113	97	63	122	185
ENSG00000089199.10	0	0	2	2	1	0	0	0	0	4	1	0	0	0	0	1	2	3	4	1	1	4	2	5	3	1	1	0	3	5	0	1	3	15	5	1	6	0	0	0	0	2	0	1	2	0	0	1	4
ENSG00000089220.5	3822	200	509	357	2202	207	308	271	1124	431	165	227	1018	171	161	338	4079	350	550	288	1101	267	197	155	2561	399	561	172	4567	560	341	280	5100	11932	336	359	473	32646	333	864	849	4235	410	619	608	172	124	185	415
ENSG00000089225.20	0	0	0	0	0	0	0	0	0	0	0	0	0	0	0	0	0	1	0	0	0	0	0	0	0	0	0	0	0	0	0	0	0	0	0	0	0	0	0	0	0	1	4	1	3	0	0	0	0
ENSG00000089234.16	677	85	232	157	1133	195	223	192	453	131	67	92	1066	79	74	139	686	160	197	139	526	169	117	100	515	148	147	64	800	221	152	113	555	1480	107	91	150	2701	39	202	180	576	124	169	165	52	30	59	167
ENSG00000089248.7	1619	111	335	251	1995	188	303	241	1377	176	67	94	2348	166	180	282	3548	222	393	159	1360	439	318	278	2230	302	335	116	1773	249	175	138	1262	4948	113	119	185	13421	183	429	417	2712	340	512	550	231	148	269	362
ENSG00000089250.19	7	0	1	3	4	0	0	0	45	110	60	60	0	0	1	15	0	21	16	9	0	3	6	1	463	62	59	44	8	30	26	21	17	25	31	35	46	1	0	0	0	2	1	0	1	0	0	0	37
ENSG00000089280.19	4263	194	927	578	3395	446	635	583	2410	767	491	535	3837	658	578	1049	4004	492	784	289	4989	2065	1418	1215	1308	447	566	232	2330	446	369	251	11625	39810	1889	1825	2695	35638	780	2147	2330	6933	776	1171	1100	444	423	551	1975
ENSG00000089289.16	1198	84	174	175	962	106	111	91	1094	115	95	88	607	76	59	158	1345	174	240	144	1016	158	126	115	2175	177	226	85	1291	162	115	75	346	931	61	42	57	2698	31	147	155	818	147	236	174	53	49	65	95
ENSG00000089327.15	3923	135	891	553	1331	186	222	146	6148	309	82	225	5340	229	259	407	3856	294	752	245	7030	1007	860	908	4668	282	411	221	1889	225	169	120	351	1089	42	36	44	7656	129	292	297	1143	799	1175	927	418	218	391	252
ENSG00000089335.21	896	24	131	104	892	155	137	154	87	75	62	59	605	79	69	112	272	37	90	43	619	220	119	131	407	51	61	21	871	212	137	104	458	1115	83	58	134	2872	53	273	234	425	107	117	78	18	15	29	158
ENSG00000089351.14	1351	40	323	209	831	70	46	43	421	88	31	68	584	48	45	97	214	48	236	60	355	80	87	67	515	19	26	20	306	46	34	29	489	1192	56	34	64	4869	31	72	76	1066	365	505	392	6	4	8	182
ENSG00000089356.18	183	3	10	5	194	10	21	13	414	6	2	11	32	38	25	44	166	13	20	7	93	99	79	84	118	15	25	4	222	21	22	16	74	281	10	7	21	4	0	0	1	1	3	8	4	23	22	35	35
ENSG00000089472.16	0	4	86	54	0	0	0	0	127	0	0	0	0	0	0	0	3	4	40	3	0	0	0	0	0	1	2	4	0	0	0	0	0	2	0	0	0	2	0	0	0	0	6	3	4	2	1	1	0
ENSG00000089486.17	52	3	24	21	276	43	42	47	1795	62	21	37	334	25	29	59	31	7	13	5	603	121	106	81	54	6	10	5	211	28	19	10	199	610	19	17	14	4734	32	83	99	125	22	29	23	41	14	27	223
ENSG00000089505.18	18	3	8	5	41	2	8	7	30	4	1	2	42	4	3	3	25	1	3	1	44	14	8	5	33	0	6	0	32	7	4	3	29	62	8	4	9	179	9	21	30	40	6	9	7	4	4	1	8
ENSG00000089558.9	0	0	0	0	2	0	0	0	40	0	0	0	0	0	0	0	6	1	0	0	3	2	0	1	14	0	0	0	265	2	4	0	0	2	0	0	1	52	3	10	4	2	0	0	0	0	0	0	1
ENSG00000089597.18	8015	624	2803	1834	15140	1588	2141	2039	4518	1740	392	1132	16648	917	1095	1793	11347	1036	2387	934	12739	2443	2280	1695	9074	1108	1464	672	7631	1435	1115	757	7855	30202	576	573	905	58494	529	1569	1670	11533	2321	3127	2775	581	275	438	1725
ENSG00000089639.11	372	23	108	70	497	59	130	74	157	30	7	21	158	38	29	51	175	33	96	37	221	74	77	54	327	51	70	23	350	33	25	23	229	857	12	12	31	1229	10	33	41	358	73	114	83	22	9	11	39
ENSG00000089682.16	480	121	346	252	590	149	162	191	334	156	119	91	430	150	106	206	716	182	234	202	516	257	217	87	491	178	162	89	645	332	183	154	288	817	109	73	144	1829	78	376	351	684	172	218	178	84	49	78	94
ENSG00000089685.15	1136	85	231	228	402	150	116	135	620	257	100	164	1078	9	34	57	3024	98	270	108	1608	164	98	117	996	115	172	96	274	124	84	101	5207	16580	265	347	447	7423	79	221	224	2853	258	371	307	67	39	93	301
ENSG00000089692.9	7	2	2	1	6	0	2	1	12	0	0	0	0	0	0	1	4	1	2	0	9	1	5	4	1	2	4	1	1	0	0	0	5	13	0	0	3	169	2	8	5	31	3	5	7	0	0	0	21
ENSG00000089693.11	4336	406	1091	680	3414	483	654	613	5397	594	137	355	3719	185	254	392	5158	1049	1137	651	3277	777	684	609	3079	936	1087	371	3218	570	416	280	5694	17104	319	352	450	25797	149	292	284	4862	717	1213	999	507	235	403	1084
ENSG00000089723.10	63	74	162	87	186	28	39	27	34	5	2	5	129	12	7	18	128	162	130	121	175	15	20	12	129	135	104	51	77	65	26	26	99	382	22	19	47	161	2	5	9	215	100	124	105	24	6	9	60
ENSG00000089737.17	3549	348	1077	809	3240	469	623	550	2670	597	324	446	4459	277	243	416	2403	535	869	443	2771	751	633	404	2779	509	591	287	3483	851	626	440	9283	27288	1616	1583	2310	16331	191	819	771	3237	727	964	961	249	156	216	1086
ENSG00000089775.12	445	30	215	146	403	26	36	32	413	84	68	54	805	41	44	91	414	65	159	48	378	123	90	67	407	45	62	38	789	106	82	66	890	2321	275	191	429	1843	42	311	223	637	185	203	238	15	6	21	272
ENSG00000089818.18	729	66	185	137	459	92	126	117	518	52	20	35	520	62	34	71	586	102	174	95	391	124	97	93	568	125	145	57	600	133	75	69	691	2230	105	87	137	3115	38	107	89	520	109	178	151	50	37	53	155
ENSG00000089820.16	53	17	203	121	185	24	28	29	8	2	1	4	6	3	3	10	86	23	108	17	76	33	24	13	22	8	8	14	253	6	9	12	12	41	0	0	1	148	1	5	2	1233	173	270	195	0	0	1	12
ENSG00000089847.12	14	1	12	6	44	2	1	3	14	3	0	1	4	2	1	2	7	1	10	5	11	0	4	0	40	0	0	0	15	1	0	0	9	38	1	0	4	44	4	7	7	35	17	15	16	0	0	1	7
ENSG00000089876.12	1406	189	365	317	890	122	146	128	803	201	157	160	1377	71	48	122	1011	317	376	378	1184	248	181	130	799	251	314	100	1564	466	297	210	638	1661	119	88	179	2412	56	245	264	908	204	301	312	80	52	70	305
ENSG00000089902.10	1356	174	478	326	1951	506	636	618	1641	322	194	194	980	207	172	377	1362	345	504	294	1086	248	245	131	1234	337	393	159	1164	407	246	204	2047	5680	463	318	513	8861	187	932	833	1109	258	299	324	221	112	211	1233
ENSG00000089916.18	1820	172	554	387	2705	322	395	374	2239	211	148	145	1960	144	128	225	1071	248	432	237	1125	326	235	94	1961	303	357	156	1389	398	250	199	2018	6596	498	277	669	4568	45	315	241	1908	425	499	441	58	32	45	362
ENSG00000090006.18	414	151	688	362	1082	129	168	156	3335	145	25	112	757	149	167	278	784	177	426	174	1448	312	344	243	2245	173	242	90	1212	188	144	103	137	490	12	9	13	7412	90	135	148	4523	586	892	528	41	23	39	1788
ENSG00000090013.11	2562	29	164	123	496	38	53	31	7244	273	103	175	379	21	18	46	810	72	164	52	632	75	53	36	639	52	87	22	1430	128	93	56	718	1824	31	18	41	5450	45	140	134	919	152	228	199	41	27	42	149
ENSG00000090020.11	1097	49	228	144	1431	274	400	305	825	385	81	272	994	167	193	304	679	138	214	118	1083	324	348	230	906	161	242	94	1785	256	206	174	618	1888	71	59	94	4309	53	126	124	299	104	151	114	104	42	106	723
ENSG00000090054.15	3705	185	533	407	2762	450	536	471	2243	661	542	437	2147	257	218	388	1518	286	499	273	2584	793	584	429	2140	324	466	180	2837	678	369	266	2601	7683	389	297	537	9001	122	531	422	2163	443	557	544	163	112	156	509
ENSG00000090060.18	5063	581	1496	1085	5765	1073	1186	1132	4779	1099	698	756	4300	362	376	597	6041	1033	1248	1067	3911	891	635	458	4105	1065	1295	569	6044	2038	1170	863	20753	40836	3723	2767	4934	13526	289	1585	1360	4770	1028	1195	1115	317	193	305	1958
ENSG00000090061.17	292	16	111	80	318	51	70	71	218	65	27	51	233	26	34	51	260	52	81	52	233	57	69	26	174	43	49	25	233	57	50	50	230	903	86	46	91	1272	21	92	85	243	62	95	86	9	12	25	96
ENSG00000090097.22	254	42	171	127	376	56	75	39	459	16	7	9	161	40	37	73	130	73	163	43	133	33	32	22	253	54	68	26	201	30	21	21	97	305	2	5	10	2098	2	6	7	745	110	189	146	17	11	15	112
ENSG00000090104.12	0	0	0	0	0	0	0	0	0	0	0	0	0	0	0	0	1	0	0	0	0	0	0	0	0	0	0	0	0	0	0	0	0	3	4	1	5	4	0	3	0	0	0	0	0	0	0	0	0
ENSG00000090238.12	298	20	40	26	230	78	129	89	145	39	16	27	120	87	54	73	85	92	67	54	249	92	89	75	244	83	121	32	511	58	41	26	104	311	12	9	21	666	6	32	36	91	16	44	29	58	23	50	137
ENSG00000090263.16	318	34	116	111	545	55	53	48	615	70	33	48	1353	50	38	66	492	52	71	58	529	78	45	59	313	37	52	27	321	104	56	44	791	1674	65	58	104	3066	16	87	67	614	108	170	147	48	36	47	93
ENSG00000090266.13	253	15	68	49	486	56	52	44	678	26	12	24	897	51	42	74	387	35	56	32	455	93	55	76	203	54	46	14	314	50	33	32	771	1069	41	40	72	2463	28	81	67	506	60	68	57	33	23	55	85
ENSG00000090273.14	2814	102	423	256	1828	219	259	246	1574	493	187	272	2830	202	242	357	2099	198	386	131	2609	596	448	428	1198	184	262	101	2115	352	258	182	2047	6019	191	216	273	11551	191	502	428	2277	296	497	428	254	164	246	715
ENSG00000090316.16	1543	91	323	180	1466	262	335	243	868	199	108	152	1398	175	168	251	570	139	247	117	1920	396	224	213	563	170	192	88	1180	271	202	141	936	3815	82	76	136	6562	64	160	163	1719	300	421	293	162	86	144	406
ENSG00000090339.9	1969	5	74	44	2779	83	84	70	3	28	3	15	873	65	34	64	160	32	130	26	1539	159	183	122	2440	67	111	64	457	8	7	6	401	768	43	35	55	6028	70	160	109	79	24	50	42	111	63	88	36
ENSG00000090372.15	1793	108	551	340	2830	377	515	400	2128	236	74	179	2194	189	194	307	1561	231	409	203	1814	414	393	304	1202	254	322	89	1462	237	182	127	1288	3341	73	86	114	9093	91	216	208	1858	374	576	421	137	86	112	497
ENSG00000090376.11	1	0	3	2	866	107	119	110	3	0	0	1	3	0	0	0	3	4	3	2	297	71	37	32	259	19	16	23	213	69	45	38	97	267	39	18	59	2003	59	330	310	3	0	0	2	39	14	20	6
ENSG00000090382.7	1	1	15	12	0	0	1	2	0	0	0	0	0	0	0	0	0	1	6	0	2	0	0	0	1	0	1	0	1	0	0	0	1	19	0	0	0	21	0	0	0	5	10	9	8	0	0	0	0
ENSG00000090402.8	0	0	0	0	0	0	0	0	0	0	0	0	0	0	0	0	0	0	0	0	0	0	0	0	0	0	0	0	0	0	0	0	0	0	0	0	0	0	0	0	0	0	0	0	0	0	0	0	0
ENSG00000090432.7	833	46	136	106	834	105	126	116	617	123	33	75	849	61	81	136	664	82	151	70	846	190	117	126	435	74	98	45	923	122	70	67	581	1702	21	44	41	3480	18	59	56	615	130	167	159	55	26	48	151
ENSG00000090447.12	333	13	62	33	290	25	24	28	165	59	32	42	774	29	34	45	402	22	55	21	486	65	37	41	428	31	52	8	116	52	34	22	494	1227	30	41	62	976	24	67	72	470	62	108	76	20	7	23	174
ENSG00000090470.15	1096	40	162	113	708	68	106	114	517	99	39	77	785	72	82	136	813	74	102	66	448	143	129	91	621	100	111	41	743	112	90	66	684	1859	69	85	106	2220	43	87	78	675	129	174	113	48	27	28	152
ENSG00000090487.11	2001	122	225	159	2504	232	254	247	1113	178	82	135	2588	143	115	255	1555	184	219	122	1269	251	151	121	1605	175	230	75	1506	246	180	119	1696	3238	137	93	178	5324	38	159	138	1179	181	277	207	100	71	115	437
ENSG00000090512.12	0	5	1	0	0	159	370	214	0	0	4	0	0	4	0	1	2	24	6	11	0	0	0	4	0	55	44	18	2	5	4	4	0	0	0	0	1	2	0	0	0	0	0	0	0	6	2	1	41
ENSG00000090520.11	1019	92	207	146	1346	190	169	177	346	79	41	63	1051	91	73	127	1381	146	202	138	936	269	188	153	1274	200	262	110	917	219	137	95	1264	3654	156	119	190	4676	66	259	212	755	127	182	157	138	104	150	333
ENSG00000090530.10	1282	10	30	15	69	18	15	17	901	545	220	409	284	21	21	30	396	104	134	96	242	242	276	170	6918	356	544	365	1383	312	171	152	355	1274	65	70	73	9285	73	329	268	11	1	1	2	43	22	46	528
ENSG00000090534.20	0	0	2	1	0	0	0	0	0	0	0	0	0	0	0	0	0	1	3	0	0	0	0	0	1	0	0	0	2	0	2	0	1	6	0	1	1	11	2	3	2	3	0	0	1	0	0	0	0
ENSG00000090539.15	4	7	54	38	0	0	0	0	2	0	0	0	0	0	0	0	19	6	32	5	0	0	0	0	0	1	2	3	29	3	1	2	5	24	0	0	0	209	5	15	17	234	20	42	26	0	0	0	15
ENSG00000090554.13	8	0	2	0	6	0	2	0	1	1	0	0	2	0	0	1	1	0	1	1	6	2	5	2	11	0	1	0	1	1	1	0	0	19	0	0	0	32	0	1	1	5	0	1	0	0	0	0	0
ENSG00000090565.17	790	24	107	60	506	71	82	68	858	126	56	94	275	76	83	120	341	71	97	66	389	172	130	93	457	79	77	33	658	90	82	66	477	1637	47	48	70	5187	98	221	244	405	59	70	37	47	27	63	322
ENSG00000090581.10	657	26	86	60	435	49	75	59	369	69	22	59	275	77	48	100	460	62	83	63	366	102	82	65	657	85	96	32	681	79	66	45	522	1594	34	32	39	5039	64	150	150	639	97	159	78	69	22	63	160
ENSG00000090612.22	396	8	35	28	609	198	216	215	0	65	39	49	427	49	58	100	18	14	36	22	231	177	98	76	255	50	71	35	578	211	138	94	577	1226	125	113	190	1386	23	150	104	345	88	96	96	47	34	25	173
ENSG00000090615.15	3044	148	726	434	2657	595	803	696	1320	431	228	300	2059	296	253	483	1164	329	535	257	1791	687	585	371	2434	438	563	262	2058	528	397	281	2969	10011	560	502	795	8868	94	464	390	1416	495	708	489	225	111	231	1283
ENSG00000090621.15	1911	183	933	638	2991	271	282	344	1853	386	238	280	3099	284	303	513	2750	344	601	264	2648	484	338	324	3643	392	495	251	2239	540	388	307	4829	13044	635	628	892	8154	137	537	473	3911	849	1056	952	175	86	119	1563
ENSG00000090659.18	0	0	0	0	0	0	0	0	0	0	0	0	0	0	0	0	0	0	0	0	0	0	0	0	0	0	0	0	0	0	0	0	0	0	0	0	0	0	0	0	0	0	0	0	0	0	0	0	0
ENSG00000090661.12	745	84	148	82	18	1	1	0	350	110	53	80	246	111	67	119	473	233	165	122	367	118	132	91	511	400	304	86	1354	350	251	174	150	570	28	17	49	542	2	16	17	402	83	110	89	106	44	93	343
ENSG00000090674.16	214	23	50	39	253	51	78	49	82	13	1	6	104	33	20	39	114	28	56	34	66	24	22	13	138	40	52	9	63	12	9	10	165	543	14	11	11	1173	3	24	16	222	48	60	40	11	6	11	77
ENSG00000090686.16	1333	107	544	387	1747	225	260	258	1076	261	215	179	1630	266	204	373	1461	123	335	153	1722	407	316	200	911	141	161	90	1631	356	210	138	1324	4085	308	242	438	8130	94	646	587	1746	359	423	414	156	71	127	620
ENSG00000090776.6	941	184	293	203	935	246	401	305	1590	720	142	430	358	271	332	648	645	485	441	422	897	580	602	338	6586	750	992	403	1142	461	255	252	453	1689	40	42	45	1304	11	14	13	412	135	183	158	284	181	294	646
ENSG00000090857.14	2400	79	342	215	1272	181	275	263	192	159	59	125	1494	132	119	198	1228	123	259	119	3107	764	660	424	1526	186	188	115	761	121	128	70	816	3013	135	101	180	5766	149	415	431	1366	286	363	286	59	32	45	296
ENSG00000090861.17	6774	248	644	450	10496	430	544	543	4261	400	157	254	11920	132	138	249	14219	389	619	359	10343	748	566	410	7345	433	501	230	10321	676	494	357	6613	20034	449	483	675	36674	501	1782	1512	6383	620	741	615	141	97	172	731
ENSG00000090863.12	4084	501	2269	1459	4039	702	914	805	2096	887	410	699	3880	378	430	812	4509	724	1776	752	4476	1461	1319	786	6437	813	1105	618	3847	721	588	369	3489	14457	666	534	1008	32144	354	1381	1380	9601	2111	2378	2278	236	143	240	1315
ENSG00000090889.12	660	83	214	181	248	129	101	140	233	231	115	159	1158	35	74	154	2554	77	189	121	1326	160	136	114	1019	98	133	83	230	150	73	65	1060	3501	150	177	216	6907	105	556	531	1141	140	192	203	49	20	56	196
ENSG00000090905.19	1784	162	471	289	836	166	267	199	1279	446	314	355	1411	238	239	452	1401	232	389	229	1587	786	641	353	956	252	278	130	2355	496	369	248	3215	10289	875	644	1184	7798	194	1001	1012	1591	355	439	314	173	103	181	678
ENSG00000090924.15	432	55	175	107	445	127	228	143	350	50	13	49	354	98	87	104	318	78	184	96	353	134	154	91	784	127	162	78	340	56	45	28	431	1010	58	50	67	776	13	25	29	439	86	135	95	27	15	18	235
ENSG00000090932.11	14	0	0	0	42	8	4	6	43	6	0	2	22	1	2	1	0	0	1	1	20	5	3	6	64	0	2	1	7	1	0	0	4	10	0	0	0	267	1	6	5	1	0	0	0	0	0	0	10
ENSG00000090971.5	527	9	36	27	403	23	20	20	409	15	4	6	418	6	8	9	347	7	31	19	421	43	42	43	481	16	25	12	317	10	9	4	472	1352	8	8	16	1625	10	11	9	514	34	53	44	1	3	3	54
ENSG00000090975.13	500	36	202	106	967	149	182	162	671	37	9	25	933	63	96	131	854	76	149	57	927	199	195	133	385	62	100	52	816	110	89	58	405	1822	44	34	62	3202	32	101	88	508	157	237	154	63	41	52	225
ENSG00000090989.18	911	88	210	146	1531	267	340	263	783	143	106	94	572	78	60	113	696	159	209	158	894	144	115	78	880	203	198	71	830	199	119	99	643	1677	103	74	155	1895	34	131	124	475	95	147	145	73	36	68	145
ENSG00000091009.8	504	38	150	108	385	68	57	58	544	108	83	60	598	63	43	70	550	85	122	94	481	164	98	66	466	78	115	43	674	188	91	59	846	1773	176	124	230	2036	59	181	138	445	120	138	111	16	23	20	177
ENSG00000091010.6	6	1	3	2	2	0	0	0	4	0	0	0	4	0	0	1	0	1	2	1	3	2	3	2	0	0	0	0	3	1	0	0	5	1	1	0	0	5	1	0	0	5	0	4	0	1	0	1	1
ENSG00000091039.17	1799	386	1669	1112	2739	821	871	822	1208	479	355	306	2668	191	152	379	1226	402	1067	482	1747	415	285	128	1079	335	386	228	1756	912	480	378	1719	4888	374	191	533	5571	111	622	405	3517	1003	1143	1320	68	64	85	481
ENSG00000091073.19	546	44	132	101	697	115	187	159	262	119	28	85	505	126	103	168	357	86	152	79	711	239	189	168	598	98	96	44	665	113	78	51	248	648	29	19	47	729	22	54	40	332	90	96	77	306	144	265	456
ENSG00000091106.19	21	3	5	2	26	3	3	1	7	2	2	1	33	4	6	6	3	2	6	7	7	5	3	0	12	1	2	0	12	3	4	5	4	7	1	1	2	67	0	7	3	14	3	9	2	1	0	0	2
ENSG00000091127.14	517	55	261	148	972	138	152	164	469	154	119	133	1524	97	98	219	647	70	180	68	908	248	176	102	330	81	95	59	359	172	114	60	1161	2366	211	171	293	4166	58	300	278	704	154	191	198	65	35	62	371
ENSG00000091128.13	0	1	0	0	2	0	0	0	14	0	0	0	19	0	0	1	9	0	2	2	3	2	1	0	3	0	0	0	181	25	15	4	2	13	4	0	2	1	0	0	0	0	0	0	0	0	0	0	0
ENSG00000091129.21	0	0	2	0	105	1	14	3	84	3	2	1	24	3	1	0	1	2	2	0	141	3	0	4	1	1	0	0	37	3	4	2	15	21	6	1	4	113	0	5	2	2	2	0	0	0	0	0	1
ENSG00000091136.15	2036	133	451	331	4762	244	276	296	2653	433	122	302	12996	595	693	1086	3368	218	406	169	6232	1172	1037	596	10396	337	474	234	7292	648	490	316	1589	5121	331	209	462	19725	105	390	375	1884	239	277	264	52	27	29	616
ENSG00000091137.14	7	2	4	4	2	0	2	1	3	1	0	0	11	0	0	0	3	0	3	0	9	0	0	0	1	0	0	0	3	1	1	2	3	14	2	1	0	4	0	0	1	21	4	7	4	1	0	0	2
ENSG00000091138.13	0	0	1	1	0	0	0	0	0	0	0	0	1	0	0	0	1	0	1	0	0	0	0	1	1	0	0	0	0	0	0	0	0	1	1	1	3	2	0	1	2	5	0	0	1	0	0	1	0
ENSG00000091140.14	969	142	430	358	1581	247	221	231	1900	236	170	169	2839	162	145	301	1398	229	318	240	1773	376	235	211	956	218	286	125	1441	426	217	195	3324	9417	367	334	537	13438	123	484	424	2155	263	400	432	126	95	138	712
ENSG00000091157.14	153	34	105	83	430	124	149	137	191	27	17	21	156	19	19	54	195	59	97	45	115	27	24	24	159	41	70	39	183	52	62	31	121	360	32	13	40	1060	15	99	79	272	65	84	97	38	22	34	70
ENSG00000091164.13	736	140	406	314	1119	256	270	283	1117	179	111	109	758	83	72	144	867	189	348	177	370	103	77	52	676	185	215	101	665	222	150	97	620	1293	123	85	159	3226	44	268	218	1422	363	439	429	133	71	124	210
ENSG00000091181.20	0	0	0	0	0	0	0	1	0	0	0	0	0	0	0	0	0	0	0	0	0	0	0	0	0	0	0	1	2	0	0	0	0	2	0	1	0	3	0	0	0	0	0	1	0	0	0	0	0
ENSG00000091262.16	16	3	22	17	113	10	10	3	75	0	1	1	2	3	3	5	6	0	16	1	17	10	3	4	23	0	6	1	22	4	5	1	13	56	7	3	3	154	0	4	2	77	10	21	11	4	1	2	8
ENSG00000091317.8	2731	314	1331	1004	5441	665	545	586	2225	207	94	89	3057	237	270	492	3900	463	1030	437	2404	692	439	351	1943	373	448	243	1938	364	170	152	2846	7352	212	205	383	6703	74	285	185	3738	671	836	889	115	78	102	343
ENSG00000091409.15	18713	1027	2105	1593	3917	1624	1526	1704	6225	10088	4846	6237	6212	2227	2759	6439	6214	971	1805	1580	8849	6927	5935	2902	8510	892	1535	1017	25391	10031	5976	4921	1424	4754	794	544	829	20998	72	333	306	3388	788	872	881	747	554	758	4350
ENSG00000091428.18	80	8	10	7	111	8	8	8	65	52	55	45	42	5	3	10	44	11	14	14	66	11	14	4	15	5	8	8	125	64	45	32	12	91	15	12	14	20	0	4	7	12	1	2	1	1	2	1	23
ENSG00000091436.17	3428	134	351	261	1142	162	196	187	1745	661	404	440	2224	217	299	595	1591	307	392	271	2356	595	419	292	1867	216	384	168	1041	390	203	163	971	2800	169	164	307	8020	84	392	364	1215	186	234	268	42	27	68	494
ENSG00000091482.8	0	0	5	5	2	0	0	0	3	0	0	0	5	0	0	1	0	0	1	0	1	0	0	0	0	0	0	1	0	0	0	0	0	0	0	0	0	0	0	0	0	10	1	9	1	0	0	0	0
ENSG00000091483.7	1378	137	168	188	1099	129	153	127	878	331	164	219	2047	104	108	200	1937	226	229	209	1495	189	121	123	1259	231	282	93	1996	403	317	184	1798	4250	174	145	254	8658	101	379	335	1009	138	212	209	111	77	130	336
ENSG00000091490.11	4702	135	787	505	5307	73	73	82	2236	211	65	176	1120	45	71	135	2054	118	510	121	1686	34	21	18	2978	81	125	78	1547	129	70	71	640	1351	57	44	99	18631	131	530	507	2194	574	663	735	21	16	17	217
ENSG00000091513.16	2	0	1	1	9	1	0	0	14	0	0	1	3	0	1	1	2	0	2	1	2	3	4	0	2	2	2	1	4	1	0	0	2	13	5	0	1	5	1	1	0	15	1	5	3	15	7	11	5
ENSG00000091527.16	3443	411	1233	869	3917	460	483	537	2810	973	506	579	5892	285	241	461	4021	692	990	638	4822	1159	853	654	2708	595	730	321	3484	986	639	418	3946	7643	645	666	840	15049	222	827	693	3197	934	1178	1057	585	391	638	2509
ENSG00000091536.19	31	3	24	17	12	3	2	5	4	0	2	2	2	1	0	4	4	5	21	2	8	6	4	5	10	5	2	2	11	1	1	0	8	25	5	2	7	19	0	1	2	85	18	35	22	1	0	0	19
ENSG00000091542.9	1591	134	547	363	650	132	199	172	625	284	94	190	1349	134	145	246	1349	234	533	225	1272	387	326	251	945	249	254	133	1627	332	199	168	1366	3184	126	148	154	5478	78	225	204	1416	370	513	440	93	46	93	369
ENSG00000091583.11	0	0	0	0	0	0	0	0	0	0	0	0	0	0	0	0	0	0	0	0	0	0	0	0	0	0	0	0	0	0	0	0	0	2	0	0	0	0	1	0	0	0	0	0	0	0	0	0	0
ENSG00000091592.16	1761	23	159	73	641	98	108	85	1129	164	76	143	706	172	150	291	269	57	119	43	1595	487	431	285	1030	104	142	80	326	82	73	56	1178	3528	194	136	228	60	0	0	0	242	101	138	148	61	43	63	458
ENSG00000091622.16	529	95	159	88	476	116	144	121	957	107	64	82	217	250	220	498	1049	131	157	152	247	204	163	115	220	148	160	66	1113	276	247	135	131	519	19	13	30	2770	32	75	82	223	37	59	26	77	39	71	212
ENSG00000091640.8	869	53	126	114	393	37	52	48	789	144	49	69	1005	74	86	111	794	68	106	85	751	149	131	103	516	76	83	39	772	145	95	79	1076	2867	107	135	138	3607	12	41	51	708	107	161	119	39	30	39	150
ENSG00000091651.9	681	28	78	66	320	57	41	57	169	127	51	105	1304	15	30	58	1317	30	73	43	907	99	72	68	753	43	98	45	159	51	37	36	2205	4711	151	211	276	3343	61	162	149	770	70	98	93	18	20	21	241
ENSG00000091656.19	181	70	465	289	459	155	198	226	386	55	20	30	136	11	8	7	575	58	268	86	4	0	1	1	429	70	72	51	755	126	76	66	201	648	104	36	116	4	0	4	4	830	344	395	333	13	10	12	3
ENSG00000091664.9	0	0	0	0	0	0	0	0	0	0	0	0	0	0	0	0	0	0	0	0	0	0	0	0	0	0	0	0	0	0	0	0	0	0	0	0	0	0	0	0	0	0	0	0	0	0	0	0	0
ENSG00000091704.10	0	0	0	0	0	1	0	0	0	0	0	0	0	0	0	0	0	0	0	0	0	0	0	0	0	0	0	0	0	0	0	0	0	0	0	1	0	1	0	0	0	0	0	0	0	0	0	0	0
ENSG00000091732.17	176	12	51	27	262	33	36	32	181	28	17	25	474	28	23	49	275	15	47	17	274	79	42	40	142	18	34	10	140	23	14	12	477	1089	38	41	41	2272	29	72	72	376	41	59	46	16	13	23	96
ENSG00000091831.24	351	3	7	3	34	5	6	2	37	39	11	36	18	0	3	2	25	7	7	8	117	41	31	16	302	14	19	7	632	34	18	11	143	544	20	9	19	25	0	1	3	6	0	2	1	4	0	4	8
ENSG00000091844.8	29	18	59	36	25	3	5	6	16	6	3	2	46	12	8	19	37	34	43	28	31	8	4	2	40	28	44	12	24	42	22	15	57	145	22	8	24	68	7	56	37	171	50	59	70	12	7	11	3
ENSG00000091879.14	1	3	5	2	5	0	1	2	8	0	6	0	4	0	0	0	4	1	7	1	2	5	2	1	4	0	2	2	4	3	2	2	8	16	18	19	24	19	1	16	13	25	1	3	3	0	0	0	5
ENSG00000091947.10	750	19	85	63	678	63	93	65	400	42	15	31	730	72	66	108	504	63	118	43	496	108	94	77	974	87	131	27	383	38	21	27	499	1577	30	30	40	1240	7	30	25	750	60	107	100	22	13	29	107
ENSG00000091972.18	6	0	0	0	23	2	2	1	2	0	0	0	4	3	0	0	0	0	0	0	1	0	1	1	1	1	0	0	12	1	0	3	0	3	0	0	0	10	0	0	0	5	0	1	0	0	0	0	0
ENSG00000091986.16	1851	9	58	45	1000	379	592	399	444	238	106	148	364	64	134	105	492	24	57	44	359	127	86	68	1258	53	76	39	4168	23	31	17	403	2535	103	38	95	10306	3	10	8	22	9	18	18	69	68	78	45
ENSG00000092009.10	1	0	0	0	1	0	1	1	0	0	0	0	0	0	0	0	0	1	1	0	0	0	2	1	1	0	0	1	3	1	3	1	1	11	2	0	2	0	0	0	0	5	0	3	1	1	0	0	0
ENSG00000092010.15	4775	210	743	525	3743	355	344	339	2575	271	135	259	3448	165	196	242	4155	266	691	245	4507	654	576	457	3866	230	351	190	4236	391	277	192	4495	12268	347	334	606	8983	80	275	265	3041	480	759	658	213	137	192	387
ENSG00000092020.10	152	18	55	28	205	31	27	28	165	24	19	15	461	27	23	36	321	25	41	27	360	56	35	22	185	25	39	13	206	48	24	31	291	392	37	25	48	799	10	52	53	167	27	48	41	20	14	12	52
ENSG00000092036.18	156	7	20	18	173	13	17	12	231	11	8	9	284	6	6	10	354	13	28	10	310	21	19	10	450	9	18	12	327	31	22	11	264	647	41	21	50	523	9	47	28	259	29	34	31	4	0	2	54
ENSG00000092051.17	1	0	1	0	2	1	1	1	8	0	0	0	3	0	0	0	3	1	0	0	0	0	0	0	2	0	0	0	1	0	0	0	1	1	1	0	1	4	0	3	0	1	0	0	0	0	0	0	1
ENSG00000092054.13	0	0	0	0	0	0	0	0	0	0	0	0	0	0	0	0	0	0	0	0	0	0	1	0	0	0	0	0	0	0	0	0	0	0	0	0	0	2	0	0	0	0	0	0	0	0	1	0	0
ENSG00000092067.6	1	0	0	0	0	0	1	0	2	0	0	0	0	0	0	1	0	0	0	0	0	0	0	0	0	0	0	0	0	0	1	0	0	0	0	0	0	71	0	0	1	0	0	0	0	0	0	0	0
ENSG00000092068.20	455	103	216	130	228	214	246	224	6185	442	109	359	15	470	389	736	8	274	166	163	23	1149	1225	689	139	427	414	224	1008	2441	1412	1219	23	139	11	10	13	175	2	6	7	71	34	58	51	131	111	154	999
ENSG00000092094.11	266	24	101	48	341	41	56	57	384	42	17	26	704	84	83	117	459	46	76	48	451	139	116	105	329	61	65	34	355	42	49	35	888	2630	98	98	144	2431	25	108	116	406	76	113	79	39	35	40	244
ENSG00000092096.18	295	2	45	22	69	9	9	10	104	0	0	1	2	11	5	7	13	9	23	5	1	8	7	6	103	3	1	3	81	9	2	6	9	30	4	0	1	1044	12	16	14	181	23	43	29	7	0	2	108
ENSG00000092098.17	13	1	5	0	32	4	2	6	13	2	2	2	14	7	4	9	24	1	3	1	23	19	11	5	12	5	1	1	26	3	4	0	22	74	4	3	5	124	0	3	4	19	4	6	3	1	2	0	6
ENSG00000092108.22	1788	213	507	401	1354	311	300	310	1185	421	317	242	2469	211	148	331	1697	353	429	413	1983	594	418	312	1215	316	423	200	1290	494	253	258	2102	5000	562	411	741	5268	54	317	282	958	298	438	353	144	87	144	573
ENSG00000092140.16	770	53	209	189	1052	195	160	189	754	159	111	101	1243	71	61	121	1164	72	150	110	978	149	116	64	803	78	106	65	826	273	125	137	1125	3492	217	185	310	3058	27	151	109	1056	157	221	247	29	16	27	325
ENSG00000092148.13	4439	916	1303	869	3954	1120	1688	1391	4316	816	699	612	3605	576	512	880	3391	1322	1041	1445	3006	938	606	307	3604	1210	1272	579	5707	1782	1136	786	4517	15466	1082	715	1417	15136	189	929	797	3910	910	1041	1020	276	154	298	1936
ENSG00000092199.18	13962	799	2401	1951	10079	1362	1431	1517	13423	1708	886	981	11410	606	698	995	12522	1209	2407	1297	9897	2099	1392	1220	10321	1411	1798	757	8355	2566	1534	1259	16475	43804	2069	1741	2895	37291	534	2125	1826	14468	1999	2956	2908	535	361	542	2314
ENSG00000092200.12	3	0	1	1	12	0	1	0	5	1	2	1	9	3	1	2	2	1	2	0	3	1	4	0	6	2	3	0	4	0	2	0	19	68	6	5	4	54	2	15	3	5	1	5	0	0	0	0	2
ENSG00000092201.10	4387	442	1446	1008	4449	634	716	789	3703	657	384	414	9195	458	511	790	5983	493	1031	595	6461	1494	1063	781	4165	542	681	390	3617	1190	849	613	9452	28091	1449	1321	2092	24527	277	1247	1182	6674	1182	1419	1405	265	152	248	1751
ENSG00000092203.15	1935	245	430	235	1741	302	444	362	1720	164	80	134	2313	282	238	470	1764	488	406	366	1987	573	482	383	1484	396	510	153	1984	450	296	213	1677	6307	221	199	300	6179	55	228	220	1047	195	296	267	158	97	173	605
ENSG00000092208.17	293	23	47	38	278	36	24	20	254	38	25	20	666	11	17	42	408	21	48	33	333	63	35	28	268	20	39	16	208	54	29	26	576	1395	45	49	72	1171	19	50	44	310	49	67	44	18	12	19	89
ENSG00000092295.12	1634	683	318	194	134	197	540	211	499	268	170	232	34	187	117	113	184	2406	822	1106	62	138	156	106	228	2647	2575	531	2354	372	295	178	496	2377	92	40	76	248	5	7	7	60	10	14	9	651	307	449	464
ENSG00000092330.18	883	100	205	142	643	173	255	190	762	189	82	142	754	134	129	196	745	220	235	160	702	229	169	160	548	198	253	71	778	169	118	92	646	2008	68	56	101	3350	19	94	83	641	106	192	153	125	74	108	260
ENSG00000092345.14	0	0	0	0	0	0	0	0	0	0	1	0	0	0	0	0	0	0	0	0	4	1	0	0	0	0	0	0	0	0	0	0	0	1	0	0	0	1	0	0	0	0	0	0	0	0	0	0	0
ENSG00000092377.15	0	0	0	0	0	0	0	0	1	2	3	5	0	0	0	2	0	0	0	0	0	0	0	0	0	0	0	0	0	0	0	0	0	0	0	0	0	0	0	0	0	0	0	0	0	0	0	0	4
ENSG00000092421.17	8	11	58	48	7	2	7	3	11	4	7	3	5	37	12	12	11	10	36	8	5	2	6	2	6	5	5	3	7	1	2	3	31	171	63	32	64	64	1	7	11	122	56	54	46	27	35	20	59
ENSG00000092439.16	1482	187	480	364	3091	501	466	545	1414	272	216	175	2342	280	202	479	2753	174	352	282	1493	393	242	167	1054	216	204	129	2118	783	460	335	1581	4287	371	256	510	5805	53	396	347	1830	346	436	399	74	41	49	423
ENSG00000092445.12	491	70	139	81	501	83	129	91	549	96	20	47	544	34	31	77	540	161	106	102	370	51	54	36	183	126	120	45	408	135	77	53	328	891	30	19	28	2137	26	83	80	749	106	131	98	32	15	28	139
ENSG00000092470.12	354	29	116	96	276	49	47	56	107	103	89	75	876	21	46	78	920	25	65	34	451	72	51	32	143	23	28	23	177	89	51	42	936	2218	140	133	226	2315	73	329	308	1010	101	131	114	24	11	14	121
ENSG00000092529.25	96	2	18	12	117	15	27	17	89	62	44	84	7	14	13	24	18	11	19	4	11	53	36	21	13	13	10	5	190	23	26	14	44	155	22	13	22	81	0	3	1	57	8	17	10	18	2	4	7
ENSG00000092531.10	316	11	38	29	328	31	46	32	166	29	33	26	293	32	21	47	196	24	45	34	233	71	37	41	170	26	32	12	343	46	42	29	144	780	41	21	55	1779	8	76	60	171	24	39	39	22	16	13	38
ENSG00000092607.15	7	0	2	5	14	8	8	4	4	19	16	15	5	2	1	1	0	0	1	0	1	1	0	0	0	0	0	0	7	2	3	1	10	14	7	8	9	104	3	14	16	5	1	2	3	3	1	2	16
ENSG00000092621.13	5613	77	155	115	564	24	33	39	5733	58	36	42	4337	144	106	207	11665	125	175	129	8584	299	227	186	3100	138	131	45	5888	615	459	311	5599	15379	284	240	439	4110	65	222	240	5504	170	261	221	11	8	6	364
ENSG00000092758.18	118	17	130	75	318	21	21	21	1	2	1	1	90	17	12	7	139	20	93	17	424	399	201	214	161	29	24	6	278	22	12	6	91	296	11	4	4	63	2	6	5	1274	116	239	218	2	0	1	76
ENSG00000092820.18	11767	1673	8016	6370	7016	1919	2581	1936	5599	1827	1104	1240	12334	908	799	1245	10199	2930	5235	2337	13388	2641	1753	1497	5174	2178	2779	1200	12617	2628	1857	1290	4278	12461	751	752	1032	38762	857	3161	2535	28392	7028	9658	8528	752	393	747	2953
ENSG00000092841.19	7338	382	816	719	4344	683	735	679	9300	696	251	353	2072	398	343	497	4425	907	809	664	4059	1121	832	731	3154	643	973	292	6697	883	525	441	6319	8516	290	279	388	40183	472	850	795	4389	378	751	654	553	423	611	991
ENSG00000092847.13	1173	101	420	281	1365	283	450	266	721	154	103	98	890	195	152	291	865	185	384	149	1143	362	255	175	1104	185	261	154	996	261	220	156	725	2466	147	139	192	5887	89	461	454	2007	309	397	330	100	69	107	399
ENSG00000092850.12	4	2	0	0	10	4	8	1	0	0	0	1	4	5	1	4	1	0	0	0	16	8	3	1	3	0	2	0	2	0	0	0	2	2	0	0	1	3	0	0	1	1	0	0	0	0	0	1	8
ENSG00000092853.14	300	54	265	180	240	129	99	136	68	205	107	124	759	26	82	146	618	62	140	67	558	170	121	113	220	56	81	48	89	107	80	76	844	2492	185	189	284	3255	93	522	527	1063	169	210	203	39	18	18	202
ENSG00000092871.17	347	22	101	64	387	51	82	64	292	18	13	20	491	48	41	85	295	51	107	52	353	81	57	53	324	44	67	30	365	35	29	22	317	692	36	28	47	647	10	73	56	422	66	57	68	34	17	29	41
ENSG00000092929.12	1017	69	367	229	673	201	258	195	78	49	13	35	217	26	24	27	994	161	308	110	954	281	322	203	238	116	156	38	227	139	119	70	2140	7400	100	134	176	6168	30	55	51	588	207	327	275	161	65	123	169
ENSG00000092931.11	352	70	167	123	374	74	94	61	219	49	28	40	109	16	19	49	786	99	157	79	300	157	72	80	373	87	105	43	374	69	49	36	418	1305	45	42	61	1422	34	93	74	331	92	120	111	48	28	32	143
ENSG00000092964.18	124	188	781	586	32	51	31	45	52	105	55	81	238	57	86	142	360	134	546	133	369	148	122	99	44	77	85	70	80	65	43	42	72	198	26	18	26	5185	171	655	672	2267	444	594	521	24	22	33	862
ENSG00000092969.12	780	5	21	25	747	10	13	13	780	72	34	43	829	45	55	64	12	8	30	25	180	294	195	135	71	5	13	12	160	57	24	28	84	187	7	3	16	5739	71	318	183	57	56	66	61	26	23	32	131
ENSG00000092978.11	565	51	140	135	601	147	155	140	354	100	64	73	475	42	42	83	379	86	116	83	362	152	89	72	338	65	81	42	546	177	103	85	428	1233	133	74	134	2120	44	183	139	430	113	169	141	40	21	33	95
ENSG00000093000.19	1025	364	804	604	1904	587	749	556	1126	324	237	207	2207	219	220	458	3012	791	791	615	1773	603	430	299	5794	1093	1233	541	2659	790	498	390	5742	18537	1309	1121	1810	9681	191	889	864	2407	546	604	635	109	76	113	782
ENSG00000093009.11	534	20	56	52	296	53	57	62	102	65	30	63	1692	11	28	64	973	30	57	38	751	64	65	61	341	37	46	19	98	51	44	34	957	2307	75	69	115	2528	49	211	193	648	57	85	59	25	12	17	163
ENSG00000093010.15	2823	73	182	131	1135	85	119	111	1882	101	19	85	1381	114	127	194	1766	148	171	126	1400	195	175	142	1976	188	256	93	2398	207	120	108	1088	3390	44	45	72	4575	18	48	58	777	128	196	107	68	39	61	318
ENSG00000093072.18	2	0	1	1	3	0	1	0	0	0	0	0	0	1	0	2	2	0	5	1	3	5	5	3	0	1	2	0	8	2	1	1	1	10	2	5	4	8	2	6	10	4	0	3	1	0	3	2	3
ENSG00000093100.13	7	1	1	3	7	0	1	3	7	2	0	3	17	4	0	4	9	3	2	2	6	11	1	5	9	2	5	3	15	7	2	2	3	17	7	2	10	47	0	3	8	3	0	1	1	0	0	0	7
ENSG00000093134.15	24	18	28	17	134	2	1	1	0	0	1	0	0	51	11	16	1	92	40	49	13	1	1	1	16	164	134	30	0	4	2	1	1	0	0	0	0	0	0	0	0	0	0	0	0	28	11	17	0
ENSG00000093144.19	1578	187	325	247	1364	292	265	286	966	131	105	99	1211	163	138	231	1521	297	291	340	905	276	164	137	692	241	367	138	2160	731	391	302	906	2020	130	154	208	4072	52	153	135	1145	190	291	263	87	67	102	229
[truncated: 58,661 more rows]
[truncated: 29 more columns]
